# Supplementary material for: Spatial patterns of microbial communities across surface waters of the Great Barrier Reef
Source: Commun Biol. 2020 Aug 14;3:442. doi: 10.1038/s42003-020-01166-y (PMC7428009; doi:10.1038/s42003-020-01166-y)
Supplement: Supplementary file 3 — Supplementary Data 1 [file 42003_2020_1166_MOESM3_ESM.csv]

	REEF_NAME	X	Y	Group	Type	Clust	Sector	Region	Shelf	Month	Season	MA_N	MA_N_gr	MA_N_pr	Den_fl	DetBL_N	DetPL_N	DetR_C	DetR_N	DetR_P	HCO3	NH4_pr	Nfix	O2_flux	Oxy_sat	Oxygen	PAR	PH	PIP	PIPI	P_Prod	pco2surf	PhyL_Chl	PhyL_I	PhyL_N	PhyL_NR	PhyL_N_gr	PhyL_N_pr	PhyL_PR	PhyS_Chl	PhyS_I	PhyS_N	PhyS_NR	PhyS_N_gr	PhyS_N_pr	PhyS_PR	cases	parameter
1	Somerset 2	-10.542864	143.987697	Microbial	6. Coral Sea	1	FN	Northern	Sea	NA	Dry	1e-12	2.78e-16	2.78e-16	2.76e-16	3.42e-07	0.053171536	0.00183442	0.000322738	3.99e-05	1682.635489	0.282446063	0.000208316	-0.001942154	84.78921496	6533.173172	0.000822879	8.076210711	2.08e-05	9.93e-13	4.180923716	348.6782303	0.006697081	0.396515867	0.089628493	0.037234757	0.216099015	0.238926248	0.007404983	0.127292282	3.015993119	0.655512369	0.405327444	0.866411595	3.941997445	0.066271363	salt	35.14625462
2	Somerset 2	-10.542864	143.987697	Microbial	6. Coral Sea	1	FN	Northern	Sea	NA	Wet	1e-12	2.78e-16	2.78e-16	2.72e-16	1.29e-06	0.018949416	0.00017431	2.95e-05	3.55e-06	1664.295217	0.255517546	0.000203398	0.000622866	75.7023581	6566.446741	0.001031712	8.031016436	3.64e-06	9.78e-13	2.18424531	394.3273005	0.013033982	1.070886424	0.236317061	0.109603651	0.094980954	0.405786495	0.009774746	0.049904238	1.718119131	0.372043459	0.277769106	0.606116039	1.778458815	0.022285105	salt	35.05975155
3	BR1	-20.490291	150.075035	Microbial	2. Mackay_midshelf	4	MK	Southern	Midshelf	NA	Dry	1e-12	2.78e-16	2.78e-16	2.75e-16	0.000768632	0.22633536	0.045990547	0.008090685	0.001116995	1664.087428	1.794803394	0.009028999	-0.001430984	85.03226564	6698.656049	0.000880008	8.025612406	0.000857292	9.89e-13	18.57488561	382.0067802	0.11025268	5.658793713	1.269673595	0.748922683	0.560673682	4.786758341	0.116146571	0.341645268	7.330308589	1.59105876	1.330916227	1.549707957	13.78812731	0.196117962	salt	35.36574521
4	BR1	-20.490291	150.075035	Microbial	2. Mackay_midshelf	4	MK	Southern	Midshelf	NA	Wet	1e-12	2.78e-16	2.78e-16	2.77e-16	0.000302536	0.101553179	0.018029842	0.003170412	0.000436638	1651.348401	1.4762962	0.006535316	0.000949774	75.30708036	6542.206503	0.001268567	7.958211422	0.00029085	9.96e-13	11.31510883	455.0830431	0.014700347	1.410435244	0.308526035	0.121525852	0.34754513	0.73762326	0.020545507	0.201695196	5.854238303	1.267695862	0.869052303	1.407509012	10.57748553	0.136066142	salt	35.45072581
5	Bundaberg	-24.553582	153.633012	Microbial	6. Coral Sea	1	CB	Southern	Sea	NA	Dry	3.3e-09	2.76e-08	1.21e-11	2.76e-16	1.13e-06	0.139783985	0.003343302	0.000588635	7.92e-05	1679.355668	0.840158203	0.000587431	-0.005257687	79.71507847	6380.021855	0.000907232	8.086802636	1.59e-05	9.93e-13	9.418261073	312.5045414	0.116328085	7.334292845	1.615053755	0.800071758	0.335426271	3.537041137	0.100670724	0.178577893	4.244189648	0.915863815	0.698496604	1.074377467	5.881219959	0.091557895	salt	35.44577988
6	Bundaberg	-24.553582	153.633012	Microbial	6. Coral Sea	1	CB	Southern	Sea	NA	Wet	4.23e-10	2.06e-08	8.62e-13	2.76e-16	1.13e-07	0.033038013	0.000324984	5.51e-05	4.84e-06	1666.855755	0.342598968	0.000123652	0.000301303	74.59982767	6583.468086	0.001290643	8.07443372	1.6e-06	9.93e-13	1.748423683	358.2669775	0.010085774	1.216145384	0.262602945	0.112654822	0.054803554	0.253574356	0.008645672	0.040077641	1.953083405	0.420409959	0.322572462	0.412393198	1.494849337	0.022327158	salt	35.39967893
7	Cairns	-16.299503	146.063669	Microbial	6. Coral Sea	1	CA	Central	Sea	NA	Dry	1e-12	2.78e-16	2.78e-16	2.76e-16	3.39e-05	0.073165807	0.00282259	0.000496647	6.55e-05	1681.366668	0.318397634	0.000945412	-0.002453024	84.18605175	6523.973326	0.000815872	8.078337314	3.1e-05	9.93e-13	3.333209149	343.4895483	0.016356494	1.161705299	0.258468145	0.075135041	0.179382896	0.350965811	0.018272982	0.103733976	2.656432778	0.575747769	0.348100153	0.827546521	2.982243347	0.054658952	salt	35.2580074
8	Cairns	-16.299503	146.063669	Microbial	6. Coral Sea	1	CA	Central	Sea	NA	Wet	1e-12	2.78e-16	2.78e-16	2.74e-16	1.31e-07	0.006250781	3.88e-05	5.11e-06	4.89e-07	1674.760385	0.025283235	3.16e-05	0.00087199	74.90942884	6477.601341	0.001149243	8.024726387	1.83e-06	9.85e-13	0.483542612	403.2312636	0.000125078	0.017957618	0.003913097	0.002529336	0.021312737	0.001512502	5.72e-05	0.013319109	0.68320792	0.147813633	0.11677605	0.539177749	0.48203011	0.00643571	salt	35.09597385
9	Cairns 2	-16.715098	146.35444	Microbial	6. Coral Sea	1	CA	Central	Sea	NA	Dry	1e-12	2.78e-16	2.78e-16	2.77e-16	1.56e-05	0.079375589	0.003053619	0.000537045	7.15e-05	1680.544547	0.406965309	0.001044843	-0.002179764	84.17246166	6527.82462	0.000828081	8.079364383	2.41e-05	9.96e-13	4.315387341	341.6760216	0.019048518	1.300899875	0.289098738	0.097796146	0.220401998	0.469713074	0.020754768	0.121774282	2.968960064	0.644923405	0.434652691	0.916084655	3.845674263	0.063250493	salt	35.26279691
10	Cairns 2	-16.715098	146.35444	Microbial	6. Coral Sea	1	CA	Central	Sea	NA	Wet	1e-12	2.78e-16	2.78e-16	2.75e-16	3.53e-07	0.006942675	5.5e-05	7.98e-06	7.37e-07	1674.654654	0.036229708	5.01e-05	0.000789284	74.8729233	6476.508403	0.001177431	8.024452242	2.34e-06	9.89e-13	0.547992722	403.1243413	0.000157415	0.022706688	0.004956394	0.003106609	0.026685	0.002462467	0.000143959	0.015320124	0.738842603	0.159781269	0.124796986	0.551015639	0.545530258	0.007401127	salt	35.12879726
11	Channel	-18.571033	146.497037	Microbial	4. Burdekin_Orpheus	5	TO	Central	Inshore	NA	Dry	1e-12	2.78e-16	2.78e-16	2.76e-16	0.00063462	0.056390789	0.011890387	0.002079667	0.000286081	1705.768734	0.839198221	0.008969979	-0.001274206	84.75508119	6670.554955	0.000912776	8.063249731	0.005973462	9.93e-13	8.50790889	356.4339728	0.012675225	0.645336657	0.143650984	0.064499316	0.342559222	0.544394315	0.017334226	0.192821509	5.055594557	1.095297138	0.698081268	1.233805186	7.963514366	0.146471141	salt	35.24799569
12	Channel	-18.571033	146.497037	Microbial	4. Burdekin_Orpheus	5	TO	Central	Inshore	NA	Wet	1e-12	2.78e-16	2.78e-16	2.75e-16	0.000102859	0.035535069	0.00094467	0.000163044	2.18e-05	1679.710946	0.577560407	0.00568869	0.000241213	73.7022145	6322.236855	0.001279956	7.978561519	0.001109174	9.89e-13	5.743624783	449.1765835	0.002335819	0.174769348	0.038329689	0.010939843	0.214966546	0.12699827	0.004406938	0.104658903	3.495628789	0.759303891	0.342389054	1.225027858	5.616626317	0.099869064	salt	35.4008592
13	Coen	-13.860287	144.675899	Microbial	6. Coral Sea	2	CL	Northern	Sea	NA	Dry	1.06e-10	1.89e-08	4.05e-13	2.76e-16	2.8e-05	0.042199254	0.001462241	0.000257286	2.86e-05	1685.016719	0.114217799	0.000331339	-0.003104603	84.21990587	6513.727539	0.000892782	8.076300001	1.56e-05	9.93e-13	1.122874281	347.9970694	0.009050284	0.932739655	0.2052588	0.024596176	0.086220876	0.106358354	0.015768223	0.041022581	1.268428132	0.273623968	0.117580427	0.653132547	1.016515932	0.027071003	salt	35.21048185
14	Coen	-13.860287	144.675899	Microbial	6. Coral Sea	1	CL	Northern	Sea	NA	Wet	8.4e-12	1.04e-08	1.87e-14	2.73e-16	6.15e-06	0.007819086	5.37e-05	7.96e-06	5e-07	1668.278783	0.064182141	0.00014318	0.000782381	74.99193607	6488.643714	0.001110584	8.020498045	1.91e-06	9.81e-13	0.684709834	405.872122	0.000288579	0.060747099	0.013386274	0.007396034	0.028476531	0.00511182	0.000125507	0.018881115	0.903828116	0.195757948	0.139451104	0.565763567	0.679598014	0.009911673	salt	35.07102754
15	Coen 2	-13.891664	144.398202	Microbial	6. Coral Sea	1	CL	Northern	Sea	NA	Dry	0.318386144	4.44e-07	0.013520964	2.77e-16	0.00039557	0.037958674	0.001295372	0.00022776	2.68e-05	1684.777739	0.126920695	0.00122895	-0.002329362	84.74794144	6559.303383	0.000900829	8.066108028	5.38e-05	9.96e-13	1.452419367	354.231935	0.002485833	0.284526704	0.062006457	0.005073761	0.101305299	0.027928165	0.005946088	0.058934171	1.636051343	0.352524052	0.153872267	0.647019355	1.424491196	0.03617379	salt	35.18504737
16	Coen 2	-13.891664	144.398202	Microbial	6. Coral Sea	1	CL	Northern	Sea	NA	Wet	0.223037807	1.95e-07	0.004847574	2.75e-16	1.67e-05	0.009402753	6.53e-05	1e-05	7.34e-07	1666.934149	0.101454051	0.000396512	0.000721347	74.96119391	6475.054375	0.001108395	8.012963454	1.12e-05	9.89e-13	1.024590772	414.1779422	0.000175673	0.030239771	0.006637406	0.003839735	0.030353066	0.002205249	7.39e-05	0.028506525	1.29666868	0.280584347	0.170874698	0.600127963	1.022385517	0.017614456	salt	35.12377204
17	FI	-16.920995	145.996714	Microbial	5. Tully_Marine	5	CA	Central	Inshore	NA	Dry	4.33e-11	3.42e-08	2.95e-13	2.76e-16	0.002554562	0.063970868	0.094362345	0.016436802	0.002265551	1702.803122	0.918026382	0.007655136	-0.002216579	84.69398387	6667.377846	0.000839841	8.065069512	0.013207794	9.93e-13	9.264631977	355.4301939	0.012548976	0.897881743	0.20031166	0.071902082	0.394162678	0.615242252	0.023835591	0.210562055	5.295652477	1.14927032	0.753087775	1.293953864	8.649245457	0.153548978	salt	34.86065513
18	FI	-16.920995	145.996714	Microbial	5. Tully_Marine	5	CA	Central	Inshore	NA	Wet	6.05e-12	1.7e-08	1.82e-14	2.74e-16	0.000470611	0.031285497	0.002567103	0.000445531	6.08e-05	1663.674304	0.720901007	0.004417449	0.000276237	73.46161367	6332.335804	0.001192528	7.975290881	0.001405348	9.85e-13	7.040877595	449.5463377	0.001319392	0.111498915	0.024542248	0.008069869	0.253117866	0.083599299	0.00255841	0.118889001	3.863782229	0.843142435	0.440340503	1.317931869	6.957033739	0.108206925	salt	34.85723387
19	Geoffrey Bay	-19.156705	146.864591	Microbial	4. Burdekin_Magnetic	6	TO	Central	Inshore	NA	Dry	1e-12	2.78e-16	2.78e-16	2.76e-16	0.01270661	0.062571351	0.004004711	0.000664212	8.97e-05	1735.752243	1.276246944	0.013749689	-0.000790186	83.57157305	6593.38789	0.001015775	8.036127882	0.009611395	9.93e-13	10.63573887	369.7411489	0.00309463	0.260907394	0.057586925	0.022565589	0.337752443	0.198413761	0.007286308	0.216253923	6.085996781	1.317454445	0.909695904	1.383034685	10.43726275	0.178657535	salt	35.39920503
20	Geoffrey Bay	-19.156705	146.864591	Microbial	4. Burdekin_Magnetic	6	TO	Central	Inshore	NA	Wet	1e-12	2.78e-16	2.78e-16	2.76e-16	0.007609218	0.056936798	0.001578496	0.000261847	3.47e-05	1693.509659	1.006541128	0.01568277	1.87e-06	72.69523486	6171.157601	0.001360879	7.973957724	0.003494309	9.93e-13	8.852761606	453.8904302	0.000120142	0.014137038	0.003080221	0.000460829	0.058684042	0.006963568	0.000378916	0.147314197	4.657071777	1.008839789	0.501671939	1.503677565	8.845692513	0.133845611	salt	35.83166727
21	GR1	-20.769235	150.374269	Microbial	2. Mackay_midshelf	4	MK	Southern	Midshelf	NA	Dry	1e-12	2.78e-16	2.78e-16	2.73e-16	0.001219632	0.28535108	0.167219955	0.0294196	0.004062948	1660.910426	2.033279429	0.00801121	-0.001485366	84.85591664	6693.239085	0.000888272	8.034114439	0.000641731	9.82e-13	19.90091605	374.6055527	0.084993773	5.658338605	1.283396228	0.72400476	0.50028339	3.966115144	0.104068269	0.405228108	8.524988583	1.849528896	1.583164801	1.54191294	15.93480089	0.221395152	salt	35.35438902
22	GR1	-20.769235	150.374269	Microbial	2. Mackay_midshelf	4	MK	Southern	Midshelf	NA	Wet	1e-12	2.78e-16	2.78e-16	2.76e-16	0.000496649	0.158864148	0.057909826	0.010188605	0.001406785	1646.433509	2.197743806	0.007236869	0.001067865	75.3474451	6567.479653	0.001254073	7.962012723	0.000286573	9.93e-13	17.60358691	452.6716632	0.021977107	2.181504937	0.482006186	0.225884892	0.462047533	1.274092305	0.031860497	0.301665262	7.792492139	1.688876716	1.344986484	1.714691909	16.32949463	0.183531248	salt	35.46612835
23	Heron	-23.443912	151.912015	Microbial	7. Heron	4	CB	Southern	Midshelf	NA	Dry	1e-12	2.78e-16	2.78e-16	2.75e-16	0.004478453	1.714885495	5.28602402	0.930684679	0.12855837	1677.343798	1.733947909	0.010861749	-0.001887004	84.65192011	6810.838072	0.000912165	8.051275363	0.001664991	9.89e-13	14.17217193	359.2992782	0.075816401	6.816026541	1.515984797	0.425593065	0.264978625	2.444098161	0.138307405	0.343038812	8.512540509	1.83647398	1.220240081	1.141469622	11.72579795	0.226668001	salt	35.53713228
24	Heron	-23.443912	151.912015	Microbial	7. Heron	4	CB	Southern	Midshelf	NA	Wet	1e-12	2.78e-16	2.78e-16	2.74e-16	0.003712361	2.14492998	4.959537059	0.873193866	0.120624339	1654.773909	2.332449152	0.013021286	0.000730856	75.32789502	6639.377474	0.001332397	7.97282384	0.001202146	9.85e-13	17.45975997	444.6371943	0.051856564	5.08976811	1.124296712	0.352335338	0.349808836	2.732485603	0.102406195	0.305252277	8.16633405	1.762142281	1.187901019	1.466097352	14.72370008	0.210724813	salt	35.63842069
25	Heron 2	-23.443912	151.912015	Microbial	7. Heron	4	CB	Southern	Midshelf	NA	Dry	1e-12	2.78e-16	2.78e-16	2.75e-16	0.004478453	1.714885495	5.28602402	0.930684679	0.12855837	1677.343798	1.733947909	0.010861749	-0.001887004	84.65192011	6810.838072	0.000912165	8.051275363	0.001664991	9.89e-13	14.17217193	359.2992782	0.075816401	6.816026541	1.515984797	0.425593065	0.264978625	2.444098161	0.138307405	0.343038812	8.512540509	1.83647398	1.220240081	1.141469622	11.72579795	0.226668001	salt	35.53713228
26	Heron 2	-23.443912	151.912015	Microbial	7. Heron	4	CB	Southern	Midshelf	NA	Wet	1e-12	2.78e-16	2.78e-16	2.74e-16	0.003712361	2.14492998	4.959537059	0.873193866	0.120624339	1654.773909	2.332449152	0.013021286	0.000730856	75.32789502	6639.377474	0.001332397	7.97282384	0.001202146	9.85e-13	17.45975997	444.6371943	0.051856564	5.08976811	1.124296712	0.352335338	0.349808836	2.732485603	0.102406195	0.305252277	8.16633405	1.762142281	1.187901019	1.466097352	14.72370008	0.210724813	salt	35.63842069
27	Heron 3	-23.455798	151.928386	Microbial	7. Heron	4	CB	Southern	Midshelf	NA	Dry	1e-12	2.78e-16	2.78e-16	2.73e-16	0.004841568	1.904975231	6.061954039	1.067291365	0.147428006	1674.61567	1.747140993	0.011402604	-0.001880893	84.68890366	6812.690105	0.000913487	8.034882958	0.001940646	9.82e-13	14.40245019	373.5979916	0.070586757	6.329016438	1.413607874	0.410105604	0.286878847	2.440396091	0.133706034	0.333760762	8.447602679	1.824974677	1.236165442	1.172178273	11.95955143	0.227472476	salt	35.54004254
28	Heron 3	-23.455798	151.928386	Microbial	7. Heron	4	CB	Southern	Midshelf	NA	Wet	1e-12	2.78e-16	2.78e-16	2.73e-16	0.003886514	2.752452691	6.296629133	1.108601066	0.15314377	1651.373186	2.394649106	0.013453636	0.000755751	75.34851599	6638.059036	0.00132506	7.958146093	0.00141214	9.81e-13	17.87147935	460.1156783	0.053004868	5.168460405	1.138255389	0.364840385	0.370580627	2.914256973	0.105252659	0.292829891	8.270399213	1.786442845	1.199330259	1.468882812	14.95339373	0.214151939	salt	35.64108708
29	Heron 4	-23.455798	151.928386	Microbial	7. Heron	4	CB	Southern	Midshelf	NA	Dry	1e-12	2.78e-16	2.78e-16	2.73e-16	0.004841568	1.904975231	6.061954039	1.067291365	0.147428006	1674.61567	1.747140993	0.011402604	-0.001880893	84.68890366	6812.690105	0.000913487	8.034882958	0.001940646	9.82e-13	14.40245019	373.5979916	0.070586757	6.329016438	1.413607874	0.410105604	0.286878847	2.440396091	0.133706034	0.333760762	8.447602679	1.824974677	1.236165442	1.172178273	11.95955143	0.227472476	salt	35.54004254
30	Heron 4	-23.455798	151.928386	Microbial	7. Heron	4	CB	Southern	Midshelf	NA	Wet	1e-12	2.78e-16	2.78e-16	2.73e-16	0.003886514	2.752452691	6.296629133	1.108601066	0.15314377	1651.373186	2.394649106	0.013453636	0.000755751	75.34851599	6638.059036	0.00132506	7.958146093	0.00141214	9.81e-13	17.87147935	460.1156783	0.053004868	5.168460405	1.138255389	0.364840385	0.370580627	2.914256973	0.105252659	0.292829891	8.270399213	1.786442845	1.199330259	1.468882812	14.95339373	0.214151939	salt	35.64108708
31	IS10	-21.499782	149.441482	Microbial	2. Mackay_inshore	6	MK	Southern	Inshore	NA	Dry	2.14e-11	2.38e-08	1.14e-13	2.76e-16	2.210563463	0.284917437	1.94905618	0.294255072	0.038846372	1789.578057	3.580268987	0.002755681	-0.003135945	82.46403757	6669.164911	0.000817217	8.020958779	0.116342263	9.93e-13	32.63407538	414.765354	0.136991468	6.630278656	1.510581715	1.34489842	1.152389266	9.672657787	0.194813868	0.470821377	10.98101084	2.391229913	2.348611738	1.706984356	22.82730211	0.328180418	salt	36.00586809
32	IS10	-21.499782	149.441482	Microbial	2. Mackay_inshore	6	MK	Southern	Inshore	NA	Wet	3.01e-12	3.86e-08	1.34e-14	2.77e-16	2.612262071	0.421610514	3.229010016	0.496557234	0.065836562	1719.067571	4.424056271	0.016365285	-0.001146307	71.37930798	6096.789181	0.001069529	7.943294348	0.12464278	9.96e-13	37.8625899	498.8222105	0.07911094	4.359817151	0.979178986	0.66519075	1.373623205	7.785893597	0.116207291	0.357534692	9.363639253	2.054446312	1.88490949	2.606533748	29.78656291	0.278231759	salt	36.5411939
33	IS9	-20.952367	149.078907	Microbial	2. Mackay_inshore	6	MK	Southern	Inshore	NA	Dry	3.59e-12	1.5e-08	6.45e-15	2.74e-16	0.604058877	0.118099026	0.487481156	0.071360623	0.009347615	1768.852555	2.648459503	0.007483656	-0.001880375	81.10772052	6541.30542	0.000874804	8.047355405	0.091313921	9.85e-13	22.46553814	383.9266901	0.047156267	2.903018862	0.656640829	0.499457965	0.9954494	3.804418289	0.083182439	0.374910411	8.985991465	1.959632108	1.851878305	1.696454558	18.59606507	0.267957525	salt	35.6844965
34	IS9	-20.952367	149.078907	Microbial	2. Mackay_inshore	6	MK	Southern	Inshore	NA	Wet	1.04e-12	5.54e-08	5.39e-15	2.76e-16	0.67893455	0.167424179	1.206910634	0.181877682	0.024125857	1710.936614	2.970959206	0.016971134	-0.000701322	70.84383182	6103.849587	0.001154124	7.96579504	0.14677659	9.93e-13	25.57563528	469.3028962	0.022378482	1.330713504	0.29702555	0.18113241	0.997951934	2.195614597	0.034808277	0.284191226	7.79138457	1.706554336	1.426578119	2.418911823	23.17192587	0.230229503	salt	35.98572599
35	MS7	-20.628156	149.720106	Microbial	2. Mackay_midshelf	4	MK	Southern	Midshelf	NA	Dry	1e-12	2.82e-09	5.22e-16	2.77e-16	0.000144281	0.191615503	0.022082337	0.003887069	0.0005364	1681.412174	1.464454935	0.009224404	-0.001549285	85.19595468	6715.090845	0.000870721	8.056299317	0.001552768	9.96e-13	16.48515079	358.1670032	0.103236034	4.780074491	1.069313262	0.52361446	0.530626367	3.805002406	0.111879535	0.324410144	7.108906213	1.540696487	1.200285491	1.462625017	12.68014833	0.194395078	salt	35.41685636
36	MS7	-20.628156	149.720106	Microbial	2. Mackay_midshelf	4	MK	Southern	Midshelf	NA	Wet	1e-12	2.61e-08	2.53e-15	2.77e-16	2.45e-05	0.079861083	0.004523022	0.000794538	0.00010865	1670.784223	0.954720549	0.005387927	0.000940137	75.34395169	6534.984591	0.001281786	7.997237902	0.000313759	9.96e-13	7.96482343	421.5256144	0.010453555	0.955994142	0.208190139	0.055801451	0.253305145	0.388092716	0.016620749	0.158199592	4.754008888	1.028542088	0.602980567	1.190751673	7.57673074	0.11432352	salt	35.50420626
37	MS8	-21.315615	150.304023	Microbial	2. Mackay_midshelf	4	MK	Southern	Midshelf	NA	Dry	1e-12	2.78e-16	2.78e-16	2.75e-16	0.000624654	0.205164715	0.01656672	0.00291579	0.0004022	1672.77521	1.542539833	0.008634988	-0.001679701	84.87865227	6696.492367	0.000863999	8.047487337	0.00275932	9.89e-13	19.85345615	363.6165402	0.169755334	6.45110316	1.434576539	0.889303202	0.658397211	6.139188486	0.139024506	0.341380884	7.405364579	1.606767788	1.32086784	1.530723929	13.71426773	0.200785005	salt	35.37396174
38	MS8	-21.315615	150.304023	Microbial	2. Mackay_midshelf	4	MK	Southern	Midshelf	NA	Wet	1e-12	2.78e-16	2.78e-16	2.75e-16	3.78e-05	0.084726111	0.00292517	0.00051322	6.91e-05	1662.515162	1.065044551	0.005626972	0.000983438	75.37671474	6552.542084	0.001239535	7.984642638	0.000377819	9.89e-13	8.64496854	431.0706285	0.013976044	1.115672453	0.242443667	0.090360693	0.291412396	0.549128546	0.015785239	0.165095754	5.128299098	1.110643901	0.67556586	1.209244779	8.095839973	0.119381974	salt	35.51290164
39	OS1	-20.207281	150.572141	Microbial	2. Mackay_outershelf	3	MK	Southern	Offshore	NA	Dry	1e-12	2.78e-16	2.78e-16	2.71e-16	0.00068848	0.595264553	0.341857935	0.06016517	0.008309887	1669.084826	2.123496894	0.00357661	-0.002214624	83.33525894	6558.63018	0.000878384	8.097396325	0.000491431	9.74e-13	27.63409154	329.6920901	0.247880832	12.27150786	2.81552797	1.962187524	0.739901519	12.43908649	0.263173569	0.397556808	7.606869178	1.655176353	1.47350856	1.674555301	15.19500503	0.203645601	salt	35.3402201
40	OS1	-20.207281	150.572141	Microbial	2. Mackay_outershelf	3	MK	Southern	Offshore	NA	Wet	1e-12	2.78e-16	2.78e-16	2.75e-16	0.000246001	0.521948811	0.242667033	0.042715957	0.005900396	1662.958815	2.359886253	0.004171641	0.00065485	74.55434515	6547.96305	0.001264735	8.047190666	0.000142331	9.89e-13	27.98015633	381.0758889	0.173607706	9.870207802	2.188659629	1.398968313	0.671131409	9.66962804	0.166906367	0.371794991	8.07134926	1.74673708	1.51483285	1.850239668	18.31052839	0.198141735	salt	35.36794517
41	OS2	-20.439234	150.769596	Microbial	2. Mackay_outershelf	4	MK	Southern	Offshore	NA	Dry	1e-12	2.78e-16	2.78e-16	2.74e-16	0.001492352	0.365310446	0.332486564	0.058492825	0.00807842	1661.682034	2.013704994	0.006924973	-0.001417872	84.71399387	6679.330001	0.000880715	8.063192239	0.000318263	9.85e-13	20.20827074	354.8799043	0.126264968	8.037475357	1.838205492	1.069600431	0.518184084	5.587898435	0.143419096	0.389663736	7.82376331	1.699821554	1.461512765	1.55079138	14.62037232	0.201444747	salt	35.34659886
42	OS2	-20.439234	150.769596	Microbial	2. Mackay_outershelf	4	MK	Southern	Offshore	NA	Wet	1e-12	2.78e-16	2.78e-16	2.75e-16	0.000422981	0.223432399	0.069234571	0.012183679	0.001682222	1653.717362	2.789621608	0.006099461	0.000717359	75.0337846	6569.978016	0.001263039	8.014248896	0.000165472	9.89e-13	26.7023685	408.2689385	0.122172527	7.544553541	1.659688687	1.030530241	0.64574816	7.247700164	0.122813082	0.344376046	8.76377551	1.901998043	1.625951219	1.781864912	19.45466838	0.208539677	salt	35.39514603
43	Pioneer Bay	-18.611262	146.482412	Microbial	4. Burdekin_Orpheus	6	TO	Central	Inshore	NA	Dry	1e-12	2.78e-16	2.78e-16	2.76e-16	0.000717695	0.06591651	0.00845253	0.001479202	0.000203635	1708.790369	1.056135763	0.012244316	-0.001461011	84.23861548	6646.145567	0.000913147	8.068710847	0.013908961	9.93e-13	10.34226021	356.2553055	0.016525617	0.733460712	0.162842253	0.091352429	0.438483852	0.768670914	0.019682319	0.229952573	5.510735731	1.192309317	0.847901724	1.397311671	9.573589302	0.160136544	salt	35.28648698
44	Pioneer Bay	-18.611262	146.482412	Microbial	4. Burdekin_Orpheus	6	TO	Central	Inshore	NA	Wet	1e-12	2.78e-16	2.78e-16	2.76e-16	0.000204519	0.04510607	0.00143204	0.000248566	3.36e-05	1681.506419	0.786686077	0.009255767	0.000104649	73.29771123	6290.761512	0.00128405	7.980153034	0.00342713	9.93e-13	7.327613822	448.7038646	0.000679502	0.078630249	0.017162999	0.001854146	0.201735877	0.024614355	0.002129869	0.135912857	4.21744593	0.914157741	0.440471873	1.339632642	7.302999447	0.119909405	salt	35.42287036
45	PR1	-21.030305	150.413085	Microbial	2. Mackay_midshelf	4	MK	Southern	Midshelf	NA	Dry	1e-12	2.78e-16	2.78e-16	2.75e-16	0.001828118	0.32115714	0.183511539	0.032267996	0.00445555	1661.543442	2.038225541	0.010218872	-0.001435893	84.80927346	6703.662542	0.00087448	8.025547348	0.00266724	9.89e-13	20.3473518	381.3497214	0.102373286	5.956615116	1.352042682	0.714914451	0.525945593	4.498594075	0.128981041	0.417973644	8.376541827	1.817111864	1.539208843	1.560637281	15.84875767	0.227384274	salt	35.37360335
46	PR1	-21.030305	150.413085	Microbial	2. Mackay_midshelf	4	MK	Southern	Midshelf	NA	Wet	1e-12	2.78e-16	2.78e-16	2.76e-16	0.00081955	0.205442656	0.103839778	0.018264316	0.002521933	1644.91677	2.000440752	0.009920608	0.00094696	75.25435117	6554.353737	0.001258787	7.9541216	0.001344539	9.93e-13	16.69319041	459.1580031	0.019747886	1.694904324	0.374409804	0.179365247	0.489948219	1.176570618	0.027218643	0.297319913	7.147043719	1.54641692	1.197084055	1.785433285	15.51661977	0.179476905	salt	35.49291785
47	PRC4	-20.432336	150.528495	Microbial	2. Mackay_outershelf	4	MK	Southern	Offshore	NA	Dry	1e-12	2.78e-16	2.78e-16	2.76e-16	0.001101116	0.487928322	0.3787982	0.066675439	0.009209926	1662.888431	1.770822991	0.00610296	-0.001269336	84.62248156	6666.903655	0.000886456	8.060669765	0.000168456	9.93e-13	17.41697514	353.6135378	0.123054161	7.766558075	1.77157573	0.982479491	0.462355935	4.736765283	0.129417511	0.35413273	7.094172318	1.537272697	1.29887947	1.489787638	12.68020983	0.176631014	salt	35.33969035
48	PRC4	-20.432336	150.528495	Microbial	2. Mackay_outershelf	4	MK	Southern	Offshore	NA	Wet	1e-12	2.78e-16	2.78e-16	2.78e-16	0.000528234	0.387028458	0.341691947	0.060148866	0.00830866	1652.424396	2.227727748	0.005963579	0.000898912	75.1429763	6575.597771	0.001251241	7.996860947	9.91e-05	1e-12	18.55265773	419.8274965	0.074234022	5.608079903	1.24033247	0.64332121	0.448502414	3.689627746	0.081098019	0.308630552	7.292408436	1.576828301	1.292532388	1.637322653	14.86302995	0.165598171	salt	35.4061787
49	PRC5	-20.628519	150.669863	Microbial	2. Mackay_outershelf	4	MK	Southern	Offshore	NA	Dry	1e-12	2.78e-16	2.78e-16	2.75e-16	0.00142062	0.427116891	0.384297916	0.067599771	0.009335808	1660.584662	1.857647413	0.007601885	-0.001357089	84.80048205	6688.401328	0.000892595	8.038791415	0.000416788	9.89e-13	17.59734731	367.7810217	0.089434455	6.241050896	1.415842623	0.749103582	0.432131133	3.678148113	0.104864782	0.381828175	7.851273265	1.701039443	1.412974686	1.470964438	13.91919914	0.197992985	salt	35.34820887
50	PRC5	-20.628519	150.669863	Microbial	2. Mackay_outershelf	4	MK	Southern	Offshore	NA	Wet	1e-12	2.78e-16	2.78e-16	2.77e-16	0.000662545	0.32311901	0.236455362	0.041604277	0.005746259	1647.759424	2.297812125	0.007209706	0.000948583	75.20126753	6574.114728	0.001280446	7.971482288	0.00019151	9.96e-13	18.20464854	438.0353403	0.038125409	3.514894802	0.778105229	0.371377264	0.438536335	2.003907299	0.050266975	0.331509554	7.935847129	1.716001841	1.388236895	1.686590732	16.20074122	0.181630466	salt	35.43749678
51	PRC6	-20.741854	150.7981	Microbial	2. Mackay_outershelf	4	MK	Southern	Offshore	NA	Dry	1e-12	2.78e-16	2.78e-16	2.77e-16	0.002972773	0.862699109	1.168550521	0.20554651	0.02838659	1658.099199	1.836915361	0.007104863	-0.001428111	84.64479093	6682.68395	0.000891183	8.035844056	0.001267254	9.96e-13	17.83409773	372.4027396	0.084732728	5.725163618	1.317356754	0.746363391	0.494689852	3.804182562	0.105430358	0.386934697	7.439116229	1.611997767	1.404502323	1.565997062	14.02991518	0.193637909	salt	35.35434925
52	PRC6	-20.741854	150.7981	Microbial	2. Mackay_outershelf	4	MK	Southern	Offshore	NA	Wet	1e-12	2.78e-16	2.78e-16	2.76e-16	0.001286374	0.973311616	0.836029646	0.147110395	0.020319579	1646.390291	2.573017132	0.007550324	0.000786087	75.04139635	6567.37312	0.001291165	7.987396596	0.000656216	9.93e-13	22.48268975	430.5458515	0.073141549	5.227429197	1.170702759	0.652324134	0.580149961	4.162127482	0.086860291	0.364580432	8.011606979	1.736031462	1.493229777	1.885639669	18.32056221	0.196436353	salt	35.42721909
53	RI	-17.222908	146.08869	Microbial	5. Tully_Marine	5	IN	Central	Inshore	NA	Dry	1e-12	2.78e-16	2.78e-16	2.76e-16	0.00093987	0.094023312	0.135316608	0.023556058	0.003249374	1702.918123	0.867398837	0.009943273	-0.001629835	84.57781175	6650.589186	0.000807171	8.067591556	0.013570146	9.93e-13	8.30508577	355.2078755	0.00708762	0.492288195	0.111223468	0.032806573	0.269554758	0.278237329	0.013426217	0.215953294	5.193699471	1.126105448	0.696911848	1.225534393	8.026839049	0.15011669	salt	35.01263329
54	RI	-17.222908	146.08869	Microbial	5. Tully_Marine	5	IN	Central	Inshore	NA	Wet	1e-12	2.78e-16	2.78e-16	2.75e-16	0.00013985	0.035836239	0.01299573	0.002269238	0.000312328	1665.160654	0.555219371	0.004995877	0.00019916	73.67205055	6352.295639	0.001197307	7.974593866	0.00253918	9.89e-13	5.533765502	448.3246326	0.001056232	0.108151883	0.023595814	0.005109467	0.178458877	0.053429064	0.002597631	0.108267895	3.526527032	0.765306907	0.346052695	1.187376808	5.480336321	0.098232208	salt	35.01669437
55	SB13	-20.015874	150.739373	Microbial	2. Mackay_shelfbreak	1	MK	Southern	Offshore	NA	Dry	1e-12	2.78e-16	2.78e-16	2.77e-16	1.23e-05	0.104578347	0.002102998	0.000369738	4.97e-05	1676.475715	1.113580504	0.000542402	-0.002009484	83.54986434	6525.836076	0.000900494	8.095204388	1.72e-05	9.96e-13	12.30736744	329.8851106	0.063618581	3.865754724	0.85856651	0.391406913	0.363465151	2.159871378	0.058711774	0.276848045	6.617259954	1.43383492	1.049163392	1.111802879	10.14749606	0.152040107	salt	35.32870852
56	SB13	-20.015874	150.739373	Microbial	2. Mackay_shelfbreak	1	MK	Southern	Offshore	NA	Wet	1e-12	2.78e-16	2.78e-16	2.72e-16	9.77e-13	0.012842409	0.000118801	1.87e-05	1.57e-06	1676.6831	0.141453423	1.79e-05	0.001197032	74.92824169	6511.479668	0.001296462	8.036465113	8.98e-07	9.78e-13	0.862420732	390.0762301	0.002668823	0.295299173	0.064092503	0.037163706	0.05644067	0.065822577	0.001253254	0.024547487	1.126546563	0.242667793	0.21105531	0.48730403	0.796598151	0.00782205	salt	35.27979815
57	SB14	-20.224295	150.901279	Microbial	2. Mackay_shelfbreak	1	MK	Southern	Offshore	NA	Dry	1e-12	2.78e-16	2.78e-16	2.77e-16	0.00029875	0.111426353	0.002920441	0.000513527	6.9e-05	1674.20723	1.211823306	0.001278229	-0.001787658	83.91013023	6569.704456	0.000892278	8.095610587	3.26e-05	9.96e-13	12.00845161	327.9426425	0.071472943	4.490790535	0.998234618	0.506603444	0.399842188	2.588470604	0.06522485	0.245400943	6.027709267	1.306567723	0.985271637	1.20620556	9.419981043	0.138212335	salt	35.33223586
58	SB14	-20.224295	150.901279	Microbial	2. Mackay_shelfbreak	1	MK	Southern	Offshore	NA	Wet	1e-12	2.78e-16	2.78e-16	2.75e-16	5.58e-07	0.016181559	0.000138948	2.25e-05	2.03e-06	1675.312331	0.190612899	5.27e-05	0.001187367	74.93654897	6518.235392	0.00127211	8.036645436	8.43e-07	9.89e-13	0.978283777	389.570262	0.003914688	0.448292642	0.096967775	0.049477575	0.068752702	0.072840882	0.001958368	0.028886048	1.388554743	0.29921858	0.255072997	0.475821342	0.905442892	0.009627814	salt	35.29518169
59	Shelburne	-11.672982	144.226213	Microbial	6. Coral Sea	2	FN	Northern	Sea	NA	Dry	1e-12	2.78e-16	2.78e-16	2.77e-16	1.4e-07	0.027610129	0.000663961	0.000116514	1.15e-05	1682.570671	0.078071899	4.46e-05	-0.002313898	84.38911251	6515.772826	0.000871974	8.077643875	7.84e-06	9.96e-13	0.81456366	346.1726365	0.007049522	0.809424313	0.175947588	0.010021639	0.065108298	0.063564688	0.016468968	0.030184694	1.099700156	0.237269737	0.080617918	0.579175331	0.750998971	0.025770119	salt	35.1740675
60	Shelburne	-11.672982	144.226213	Microbial	6. Coral Sea	1	FN	Northern	Sea	NA	Wet	1e-12	2.78e-16	2.78e-16	2.76e-16	9.92e-13	0.009940546	6.9e-05	1.09e-05	1.38e-06	1669.119457	0.090128968	1.96e-05	0.000865515	75.50969106	6533.283355	0.001034867	8.02985418	1.88e-06	9.93e-13	1.149404131	396.0981857	0.008244034	0.670609524	0.149595639	0.101644247	0.046890546	0.49441547	0.007207989	0.016041777	0.690667014	0.149891201	0.134274459	0.547847635	0.654988652	0.006375222	salt	35.03433029
61	Somerset	-10.809271	144.124117	Microbial	6. Coral Sea	2	FN	Northern	Sea	NA	Dry	2.74e-11	2.47e-09	7.54e-15	2.76e-16	1.25e-07	0.028434453	0.000714666	0.000125483	1.09e-05	1683.141277	0.124187116	8.14e-05	-0.002042247	84.64937213	6527.438425	0.000834036	8.076686267	9.88e-06	9.93e-13	1.936808305	347.9277014	0.003900602	0.411162817	0.090908754	0.012973936	0.134249922	0.078380659	0.008108646	0.059283616	1.707941513	0.370600469	0.193755946	0.730925875	1.858427634	0.038382944	salt	35.15549293
62	Somerset	-10.809271	144.124117	Microbial	6. Coral Sea	1	FN	Northern	Sea	NA	Wet	2.41e-12	3.34e-08	3.78e-15	2.75e-16	1.5e-07	0.014546559	9.12e-05	1.5e-05	1.61e-06	1665.46451	0.207830537	0.000100582	0.000663311	75.68216142	6554.143511	0.001033663	8.027540603	2.76e-06	9.89e-13	1.855683426	396.6161633	0.009051339	0.766979299	0.171038497	0.109632265	0.095182883	0.482473552	0.007283856	0.035636756	1.357100707	0.29405594	0.233263743	0.599394228	1.373209877	0.015386501	salt	35.04599034
63	Townsville	-19.058511	148.978424	Microbial	6. Coral Sea	1	TO	Central	Sea	NA	Dry	1e-12	2.78e-16	2.78e-16	2.77e-16	9.96e-13	0.112193469	0.00371626	0.000653885	8.82e-05	1677.705488	1.107571184	0.00054427	-0.00249147	83.54611788	6515.333754	0.000878799	8.091620724	4.68e-05	9.96e-13	13.54704284	331.9853381	0.046632318	2.632029607	0.588631023	0.319038126	0.470490876	1.938101276	0.045612081	0.291410462	6.62632191	1.441602234	1.159323961	1.277129194	11.60894152	0.160638163	salt	35.32383788
64	Townsville	-19.058511	148.978424	Microbial	6. Coral Sea	1	TO	Central	Sea	NA	Wet	1e-12	2.78e-16	2.78e-16	2.74e-16	9.85e-13	0.01007143	8.85e-05	1.37e-05	9.37e-07	1676.673785	0.073407285	4.92e-05	0.001069482	74.93886246	6494.589825	0.001298637	8.031228203	1.47e-06	9.85e-13	0.648631484	396.0882678	0.001442979	0.150262696	0.032632077	0.017055007	0.058570562	0.028595461	0.000782213	0.019007701	0.871436011	0.187993163	0.155053942	0.529786817	0.620036023	0.007460327	salt	35.27220141
65	TT1	-18.029998	146.073365	Microbial	5. Tully_Plume	5	IN	Central	Inshore	NA	Dry	1e-12	2.78e-16	2.78e-16	2.74e-16	0.058132527	0.083808181	0.269231263	0.04893462	0.01078849	1640.481413	-0.322665493	9.85e-13	-0.00219971	73.90185248	6154.395479	0.000815205	8.078951623	0.050471477	9.85e-13	17.99906925	325.7647813	0.031657543	1.4277893	0.324759697	0.315728341	1.510127551	2.767735038	0.04183352	0.273279252	6.183980227	1.359695013	1.356361576	2.003712703	15.23131663	0.186766546	salt	NA
66	TT1	-18.029998	146.073365	Microbial	5. Tully_Plume	5	IN	Central	Inshore	NA	Wet	1e-12	2.78e-16	2.78e-16	2.77e-16	0.108965991	0.144665009	0.218345862	0.039674977	0.008740489	1598.168094	2.049454441	0.000279252	-0.000528713	66.21237617	5966.046122	0.001170335	7.984059805	0.049968866	9.96e-13	43.75730547	428.1749121	0.112631077	5.770688925	1.306238061	1.18123062	2.128625431	15.51895207	0.155418857	0.252576027	7.411949538	1.649476074	1.632143428	3.039856936	28.23833267	0.224646364	salt	NA
67	TT2	-17.973998	146.116276	Microbial	5. Tully_Plume	5	IN	Central	Inshore	NA	Dry	1e-12	2.78e-16	2.78e-16	2.75e-16	0.016327723	0.066511421	0.003975087	0.000459811	6.97e-05	1714.845883	1.987817918	0.00095741	-0.001867842	78.76673833	6333.621552	0.000834292	8.061789949	0.01755913	9.89e-13	20.66216549	363.0021838	0.022767908	1.217692226	0.275482908	0.246209293	1.311193516	2.114615098	0.033872518	0.334556784	7.663768218	1.682724863	1.649338213	1.973332821	18.54754094	0.229557681	salt	NA
68	TT2	-17.973998	146.116276	Microbial	5. Tully_Plume	5	IN	Central	Inshore	NA	Wet	1e-12	2.78e-16	2.78e-16	2.76e-16	0.014986504	0.107168878	0.005187492	0.000659057	9.64e-05	1665.293732	3.063437273	0.012575286	-0.000260251	70.09080757	6070.249614	0.001202366	7.959716433	0.013397025	9.93e-13	28.99297988	471.300965	0.040701892	2.589589632	0.57726237	0.350269802	1.209124247	4.356098172	0.064040339	0.266215355	7.641570447	1.683470232	1.434510512	2.6021658	24.63682902	0.224716731	salt	NA
69	TT3	-17.930016	146.143102	Microbial	5. Tully_Plume	5	IN	Central	Inshore	NA	Dry	1e-12	2.78e-16	2.78e-16	2.78e-16	0.014958982	0.062304992	0.010434854	0.00158639	0.000219369	1722.422675	2.022195338	0.005130775	-0.001624108	82.14553943	6527.290285	0.000819659	8.065944583	0.016293445	1e-12	17.95924999	360.1088036	0.014180963	0.858705821	0.193486529	0.139539223	0.933814657	1.16300985	0.023128612	0.322706024	7.601786437	1.664974628	1.501881267	1.778697276	16.79599018	0.225251963	salt	34.26083205
70	TT3	-17.930016	146.143102	Microbial	5. Tully_Plume	5	IN	Central	Inshore	NA	Wet	1e-12	2.78e-16	2.78e-16	2.76e-16	0.003536046	0.066238927	0.001174161	0.000186249	2.44e-05	1669.803448	1.867234588	0.009540487	-0.000107416	72.03860735	6198.59997	0.001221137	7.959259451	0.005585436	9.93e-13	16.55795159	469.6676398	0.007861924	0.632779943	0.140427553	0.05799716	0.620037737	0.662263599	0.015424002	0.212264965	6.227377612	1.36495802	0.950027945	1.994287022	15.89556288	0.179986859	salt	34.51636568
71	TT4	-17.85841	146.278426	Microbial	5. Tully_Marine	5	IN	Central	Inshore	NA	Dry	1e-12	2.78e-16	2.78e-16	2.77e-16	0.000384974	0.070872309	0.015450309	0.002715283	0.000373923	1695.454686	0.860983895	0.009645134	-0.00150807	84.69672827	6656.925293	0.000812784	8.056381297	0.008014618	9.96e-13	8.25732826	362.8378834	0.008339981	0.498452148	0.110773447	0.038055273	0.270616064	0.321776298	0.013487783	0.210949136	5.171891838	1.120901217	0.693070219	1.208946506	7.935551887	0.148928682	salt	35.18779951
72	TT4	-17.85841	146.278426	Microbial	5. Tully_Marine	5	IN	Central	Inshore	NA	Wet	1e-12	2.78e-16	2.78e-16	2.75e-16	0.000126739	0.038089361	0.00148773	0.000259257	3.52e-05	1667.225276	0.682851014	0.00565462	0.000208646	73.78390196	6352.666396	0.001232096	7.971743943	0.002190511	9.89e-13	6.618164863	450.7083004	0.001222754	0.120505858	0.026544882	0.005946066	0.210563047	0.065564501	0.002989648	0.123015983	3.845964545	0.836087193	0.409045837	1.240040465	6.552600359	0.108103128	salt	35.16693742
73	Yongala	-19.307414	147.620413	Microbial	3. Burdekin_Yongala	4	TO	Central	Midshelf	NA	Dry	1e-12	2.78e-16	2.78e-16	2.77e-16	0.000476767	0.099014597	0.093038546	0.016368096	0.002259256	1689.026838	0.94051132	0.010690523	-0.001515816	84.94482405	6692.146932	0.000926574	8.057992095	0.005572651	9.96e-13	8.875233125	356.9674918	0.012629454	0.870601693	0.192896006	0.051431708	0.261744757	0.418965174	0.023498354	0.228823851	5.682860777	1.227824487	0.758534586	1.186913864	8.456254961	0.161570168	salt	35.39418907
74	Yongala	-19.307414	147.620413	Microbial	3. Burdekin_Yongala	4	TO	Central	Midshelf	NA	Wet	1e-12	2.78e-16	2.78e-16	2.75e-16	0.000149003	0.049566561	0.024284956	0.004270401	0.000588551	1678.339811	0.546415556	0.007886868	0.000419687	74.24864714	6390.849207	0.001307942	8.001591557	0.002064407	9.89e-13	5.333093022	421.9241279	0.000621891	0.060204108	0.013190405	0.001720081	0.157161139	0.020422451	0.00157976	0.117064128	3.810663296	0.822765899	0.335468061	1.119359679	5.312654354	0.106860661	salt	35.54320495
75	19131S	-19.756642	149.372149	LTMP	1. GBRclust_4	4	WH	Southern	Midshelf	NA	Dry	1.79e-11	9.37e-08	4.2e-14	2.77e-16	0.002048588	0.771864329	0.880412623	0.154904506	0.021393596	1658.729411	1.761957726	0.010100629	-0.001270365	85.20868936	6713.607989	0.000899187	8.005017274	0.001542861	9.96e-13	17.2651037	397.1919685	0.081936959	5.206484898	1.173974069	0.530259844	0.423964778	3.377526364	0.11193534	0.372554754	7.851136817	1.700246118	1.339692111	1.456840353	13.8875772	0.20888318	salt	35.39649263
76	19131S	-19.756642	149.372149	LTMP	1. GBRclust_4	4	WH	Southern	Midshelf	NA	Wet	2.85e-12	2.41e-07	4.84e-14	2.76e-16	0.000807935	0.702091251	0.524240903	0.0922552	0.01274258	1647.06644	1.806678453	0.010912302	0.000758077	74.84780397	6522.359064	0.001297934	7.947894763	0.000576172	9.93e-13	15.24949989	466.8877511	0.026721821	2.52519724	0.558240405	0.168665283	0.393843179	1.278709727	0.04777732	0.291179635	7.016202002	1.515413365	1.06357054	1.649360694	13.9707901	0.175719314	salt	35.43473483
77	19138S	-19.797666	149.42026	LTMP	1. GBRclust_4	4	WH	Southern	Midshelf	NA	Dry	1e-12	2.78e-16	2.78e-16	2.77e-16	0.001894209	0.672712446	0.742787638	0.130679084	0.01804739	1660.026173	1.798663099	0.009538998	-0.001291534	85.09397844	6703.555158	0.000891727	8.009033885	0.001638447	9.96e-13	18.57624162	393.6137558	0.113174375	5.879449621	1.339065424	0.71007432	0.502653533	4.449749717	0.129784523	0.393717065	7.61286491	1.649326117	1.371389615	1.533908854	14.12649168	0.204728643	salt	35.39308314
78	19138S	-19.797666	149.42026	LTMP	1. GBRclust_4	4	WH	Southern	Midshelf	NA	Wet	1e-12	2.78e-16	2.78e-16	2.73e-16	0.000744571	0.572297857	0.40700587	0.071620788	0.009892213	1647.861682	1.874952384	0.010443103	0.000745982	74.87188916	6524.282256	0.001286599	7.953590811	0.000639099	9.81e-13	16.66961543	462.5124903	0.038853566	3.030401098	0.67428802	0.242512287	0.460995492	1.8139558	0.057417345	0.315423834	7.109807689	1.538386116	1.139273756	1.724730274	14.85565961	0.179056843	salt	35.4362314
79	20104S	-20.0258	149.689928	LTMP	1. GBRclust_4	4	WH	Southern	Midshelf	NA	Dry	1e-12	2.78e-16	2.78e-16	2.74e-16	0.002283461	0.672209114	1.208708175	0.212674326	0.029372389	1662.250231	1.751659397	0.008261167	-0.001493575	84.92121541	6689.582635	0.000872002	8.020819166	0.001473018	9.85e-13	18.41146677	385.7700664	0.111630963	5.621187474	1.282053972	0.760599248	0.529964532	4.783914596	0.120582865	0.359992173	7.295674737	1.585152201	1.32850978	1.544842596	13.62754985	0.195131771	salt	35.37807872
80	20104S	-20.0258	149.689928	LTMP	1. GBRclust_4	4	WH	Southern	Midshelf	NA	Wet	1e-12	2.78e-16	2.78e-16	2.77e-16	0.000956742	0.492868124	0.66622265	0.117245739	0.016194369	1647.761641	1.682396841	0.008977763	0.000789055	75.02811005	6533.401607	0.001293813	7.949665248	0.000520121	9.96e-13	14.32279914	463.6230937	0.022440509	1.981745076	0.438665117	0.165709161	0.432276022	1.165628855	0.035231173	0.261882593	6.466038185	1.398802288	1.029240111	1.663225683	13.15717033	0.159584704	salt	35.43920727
81	20348S	-20.879294	150.941516	LTMP	1. GBRclust_4	4	MK	Southern	Midshelf	NA	Dry	1e-12	2.78e-16	2.78e-16	2.75e-16	0.002526682	0.61369868	0.898933427	0.158047756	0.021822516	1657.627706	1.962400608	0.00811967	-0.001585267	84.57896102	6689.070979	0.000871822	8.02965936	0.001639698	9.89e-13	20.74904165	375.0545838	0.138729681	7.716547089	1.771006963	1.097016169	0.614154192	6.294798043	0.157791513	0.385844135	7.474832617	1.622122123	1.428775812	1.614597295	14.45424355	0.200545374	salt	35.36365771
82	20348S	-20.879294	150.941516	LTMP	1. GBRclust_4	4	MK	Southern	Midshelf	NA	Wet	1e-12	2.78e-16	2.78e-16	2.76e-16	0.001154362	0.626015486	0.635768791	0.111839287	0.01544572	1643.735938	2.779659403	0.008851346	0.000800332	75.02988247	6565.519244	0.001282713	7.972947921	0.000997139	9.93e-13	26.08034117	437.48556	0.117646572	7.176298495	1.587638285	0.940908824	0.672830953	6.662620241	0.127245669	0.369901254	8.405275843	1.818743957	1.567647816	1.893494797	19.41772091	0.209931824	salt	35.42636328
83	20353S	-20.959666	150.922032	LTMP	1. GBRclust_4	4	MK	Southern	Midshelf	NA	Dry	1e-12	2.78e-16	2.78e-16	2.73e-16	0.001374555	0.407644899	0.299612182	0.052701653	0.007277636	1659.507839	1.92799801	0.008953014	-0.001469138	84.7290273	6696.599456	0.000877851	8.035877786	0.001886723	9.82e-13	20.99910266	370.4486522	0.140056499	8.100724038	1.824130129	1.06579398	0.592625467	6.36765184	0.158169568	0.380761468	7.740222746	1.67810993	1.432760728	1.581545557	14.63145075	0.204812005	salt	35.361694
84	20353S	-20.959666	150.922032	LTMP	1. GBRclust_4	4	MK	Southern	Midshelf	NA	Wet	1e-12	2.78e-16	2.78e-16	2.77e-16	0.000690723	0.415819527	0.163847896	0.028825857	0.003980813	1644.596624	2.516302557	0.009026323	0.000901411	75.09859175	6571.794306	0.001284248	7.975007091	0.001151112	9.96e-13	23.14711794	434.7769625	0.081925819	5.611596185	1.233646741	0.667223768	0.610523615	4.587226724	0.094401678	0.359534501	8.321004357	1.799214666	1.498182934	1.844853085	18.55989118	0.204969912	salt	35.44063311
85	21060S	-21.013466	150.589436	LTMP	1. GBRclust_4	4	MK	Southern	Midshelf	NA	Dry	1e-12	2.78e-16	2.78e-16	2.75e-16	0.001211771	0.554500892	0.181769122	0.031981994	0.004417133	1661.968849	1.99465968	0.00907412	-0.001426683	84.71000181	6691.818997	0.000871036	8.033995009	0.001575051	9.89e-13	20.97040362	373.9700043	0.147873	7.188312948	1.644754112	1.04292419	0.600639302	6.026571107	0.14733253	0.40397344	7.663780893	1.66523407	1.475748337	1.609906298	14.94383252	0.205868905	salt	35.35951834
86	21060S	-21.013466	150.589436	LTMP	1. GBRclust_4	4	MK	Southern	Midshelf	NA	Wet	1e-12	2.78e-16	2.78e-16	2.76e-16	0.000698861	0.443598913	0.117049	0.020598465	0.002845188	1644.646322	2.202611017	0.009009466	0.000986981	75.23011515	6570.101332	0.001272166	7.965392095	0.000849462	9.93e-13	18.85750015	447.2762311	0.038995657	2.900634196	0.645898395	0.346688401	0.568423541	2.087909814	0.046003799	0.335987471	7.35252005	1.590926694	1.339580667	1.896950377	16.76959032	0.181959046	salt	35.47625816
87	21062S	-21.031247	150.849568	LTMP	1. GBRclust_4	4	MK	Southern	Midshelf	NA	Dry	1e-12	2.78e-16	2.78e-16	2.73e-16	0.001321547	0.443026886	0.368308208	0.064806893	0.008950217	1661.483801	1.928029222	0.008899366	-0.001542311	84.586351	6686.96468	0.000873584	8.037702491	0.002613197	9.82e-13	21.60912054	370.4539656	0.163742292	8.054486234	1.828859564	1.136488152	0.613456677	6.849265591	0.166789599	0.39802063	7.72242441	1.675573516	1.449387376	1.596568235	14.75985058	0.207499035	salt	35.35998848
88	21062S	-21.031247	150.849568	LTMP	1. GBRclust_4	4	MK	Southern	Midshelf	NA	Wet	1e-12	2.78e-16	2.78e-16	2.77e-16	0.000637153	0.337301002	0.117859374	0.020738547	0.002864075	1644.934739	2.368038169	0.009124336	0.000952706	75.12587891	6570.152249	0.001286166	7.973203973	0.001263731	9.96e-13	21.33870806	437.9318401	0.069355622	4.683460883	1.032388769	0.5559558	0.587428042	3.753418545	0.078719481	0.343888023	7.978258262	1.725075857	1.420753429	1.815116099	17.58528944	0.196326783	salt	35.4540035
89	21064S	-21.046026	150.77965	LTMP	1. GBRclust_4	4	MK	Southern	Midshelf	NA	Dry	1e-12	2.78e-16	2.78e-16	2.75e-16	0.001269744	0.379824083	0.167969726	0.029558855	0.00408254	1661.80652	1.950394562	0.008959098	-0.001407408	84.72293233	6692.442001	0.00087419	8.037762988	0.002049652	9.89e-13	21.65229438	371.1817284	0.156482825	7.822015125	1.766492271	1.069475315	0.596404596	6.45194549	0.157944197	0.404569429	8.003968241	1.735525063	1.488633431	1.582265762	15.20034883	0.213336313	salt	35.35778993
90	21064S	-21.046026	150.77965	LTMP	1. GBRclust_4	4	MK	Southern	Midshelf	NA	Wet	1e-12	2.78e-16	2.78e-16	2.75e-16	0.000718752	0.28235926	0.063647387	0.011200588	0.00154654	1644.497009	2.272391392	0.008603597	0.000999992	75.2411529	6573.869746	0.00128036	7.970329388	0.001027685	9.89e-13	20.00072094	441.8533195	0.061598214	4.192028822	0.92417815	0.488404157	0.563924236	3.214263021	0.068272985	0.325856793	7.77486983	1.682825048	1.363539975	1.78138212	16.78645785	0.188327173	salt	35.46132356
91	21139S	-21.453206	151.470915	LTMP	1. GBRclust_4	4	MK	Southern	Midshelf	NA	Dry	1e-12	2.78e-16	2.78e-16	2.76e-16	0.001136858	0.377097518	0.090787885	0.015974265	0.002206313	1661.638768	2.06630794	0.007845917	-0.001512942	84.64198552	6689.289333	0.000892567	8.044032161	0.000726469	9.93e-13	21.81952137	367.0110647	0.140066634	7.164472765	1.624526009	1.079149241	0.642327694	6.378167876	0.145801537	0.391281911	7.903015469	1.716784491	1.51963341	1.623956631	15.44135351	0.212082134	salt	35.38641028
92	21139S	-21.453206	151.470915	LTMP	1. GBRclust_4	4	MK	Southern	Midshelf	NA	Wet	1e-12	2.78e-16	2.78e-16	2.73e-16	0.000572609	0.327963357	0.053412372	0.009399641	0.00129802	1643.044505	2.848999463	0.008659007	0.000745886	75.05103498	6569.625417	0.001295595	7.994190705	0.000480835	9.81e-13	27.19031445	420.9174537	0.112609329	6.467208924	1.424430574	0.87087236	0.726868417	6.886250657	0.124590167	0.355997029	8.68336238	1.884749887	1.622766524	1.921858105	20.30406386	0.220963881	salt	35.46302991
93	21187S	-21.409082	151.635876	LTMP	1. GBRclust_4	4	MK	Southern	Midshelf	NA	Dry	1e-12	2.78e-16	2.78e-16	2.76e-16	0.001583752	0.724675245	0.640073655	0.112620097	0.015554015	1661.717127	2.156626945	0.008270275	-0.001268598	84.8454054	6704.313193	0.000887	8.051603637	0.000708533	9.93e-13	20.68335046	359.6770241	0.112903088	7.664855318	1.746658226	0.90393396	0.432941542	4.632182986	0.138799323	0.447437429	9.003260851	1.94967484	1.627348592	1.478788985	16.05116748	0.231193316	salt	35.38074436
94	21187S	-21.409082	151.635876	LTMP	1. GBRclust_4	4	MK	Southern	Midshelf	NA	Wet	1e-12	2.78e-16	2.78e-16	2.75e-16	0.000937969	0.736524176	0.578838487	0.101867469	0.014070557	1646.886557	2.868704231	0.008473587	0.000798537	75.07187315	6582.920981	0.001306568	8.009048474	0.000551813	9.89e-13	24.89445824	406.5545043	0.082924072	6.008760049	1.334078181	0.671246429	0.512887865	4.902968455	0.110405859	0.402712628	9.3758155	2.027015402	1.645863132	1.738427259	19.99148991	0.230388364	salt	35.44895438
95	21245S	-21.295729	152.439229	LTMP	1. GBRclust_4	4	SW	Southern	Midshelf	NA	Dry	1e-12	2.78e-16	2.78e-16	2.75e-16	0.001277283	0.510486391	0.114266995	0.020102572	0.002776213	1665.480307	1.765087804	0.006255864	-0.001623955	84.23732105	6649.255507	0.000904607	8.073656625	0.000691779	9.89e-13	18.4926464	340.7166258	0.149896027	8.400814344	1.92034246	1.06267225	0.516747937	6.166056964	0.1694195	0.340964372	6.599387695	1.430186598	1.220167325	1.554095437	12.32658941	0.172724542	salt	35.34975967
96	21245S	-21.295729	152.439229	LTMP	1. GBRclust_4	4	SW	Southern	Midshelf	NA	Wet	1e-12	2.78e-16	2.78e-16	2.76e-16	0.000243478	0.257484442	0.039096251	0.006879464	0.000949353	1656.541653	1.73849727	0.004902305	0.000647648	74.66337941	6543.895298	0.00131759	8.023642124	0.000207801	9.93e-13	16.04346369	398.3035865	0.070793066	4.548905566	1.003207348	0.478464824	0.41672161	3.476591791	0.079481634	0.268855608	6.81879401	1.474128647	1.091091321	1.427938997	12.56687193	0.156463026	salt	35.39117704
97	21278S	-21.100407	152.53803	LTMP	1. GBRclust_1	1	SW	Southern	Midshelf	NA	Dry	1e-12	2.78e-16	2.78e-16	2.75e-16	0.005233462	0.44480255	0.980632689	0.171909978	0.02371568	1666.637336	1.422647313	0.004261951	-0.001834352	83.94168823	6631.450133	0.000887275	8.061044157	0.001489555	9.89e-13	14.16379222	333.8994193	0.081673615	6.310363331	1.435539736	0.617954551	0.321838806	3.385440119	0.115129867	0.293461198	7.002108615	1.515527904	1.068056612	1.257578846	10.77830312	0.178658158	salt	35.35970756
98	21278S	-21.100407	152.53803	LTMP	1. GBRclust_1	1	SW	Southern	Midshelf	NA	Wet	1e-12	2.78e-16	2.78e-16	2.77e-16	0.002768928	0.235366778	0.600406812	0.105336863	0.014535415	1661.56856	0.750720241	0.003267361	0.000680692	74.42350482	6502.22541	0.001290031	8.019326801	0.000623772	9.96e-13	6.669056807	404.4913878	0.008198249	0.985365438	0.216360279	0.052390948	0.189191031	0.268068029	0.015304358	0.151163897	4.945448435	1.066800216	0.569387315	1.046474521	6.400907554	0.111182979	salt	35.38640762
99	21296S	-21.328826	152.562131	LTMP	1. GBRclust_1	1	SW	Southern	Offshore	NA	Dry	1e-12	2.78e-16	2.78e-16	2.71e-16	0.001087336	0.373870359	0.108336621	0.019061133	0.002632397	1665.789111	1.747998812	0.006075466	-0.001821322	84.05527221	6640.18402	0.00090477	8.066337089	0.000557386	9.74e-13	18.88112744	339.388587	0.147206818	8.418748119	1.915745843	1.06645827	0.521487134	6.128152351	0.163169602	0.350167759	6.962694851	1.512062608	1.264698439	1.534287661	12.75297496	0.1811923	salt	35.358716
100	21296S	-21.328826	152.562131	LTMP	1. GBRclust_1	1	SW	Southern	Offshore	NA	Wet	1e-12	2.78e-16	2.78e-16	2.75e-16	0.00019668	0.156566615	0.098131556	0.017267482	0.002383401	1656.11003	1.535952177	0.003883978	0.000690349	74.72283877	6538.585394	0.00131167	8.023127979	0.000200914	9.89e-13	13.73757364	401.8568945	0.047686545	3.436164686	0.756121677	0.341002724	0.365834385	2.473686397	0.058876277	0.230067139	6.446536842	1.39438502	1.00479255	1.289429123	11.26388261	0.144111484	salt	35.39989308
101	21302S	-21.419785	152.575646	LTMP	1. GBRclust_1	1	SW	Southern	Offshore	NA	Dry	1e-12	2.78e-16	2.78e-16	2.75e-16	0.000278465	0.24267723	0.026704532	0.004700359	0.000648983	1664.970357	1.801638973	0.006129554	-0.00178542	84.15445651	6646.379555	0.000907821	8.069544298	0.000212579	9.89e-13	19.09941328	341.2891625	0.135910875	7.925630097	1.781391882	0.997123885	0.514760366	5.752843493	0.145190732	0.351026412	7.530721137	1.631013178	1.329828366	1.492681425	13.34656974	0.192157995	salt	35.36191786
102	21302S	-21.419785	152.575646	LTMP	1. GBRclust_1	1	SW	Southern	Offshore	NA	Wet	1e-12	2.78e-16	2.78e-16	2.73e-16	3.88e-05	0.102078414	0.002568824	0.000451555	6.02e-05	1653.673049	1.548939602	0.003508072	0.000743799	74.83583916	6548.725807	0.001313667	8.024328903	4.69e-05	9.81e-13	12.95414752	403.5132271	0.042284432	3.293078856	0.721682846	0.317296793	0.333068625	2.281035674	0.054672421	0.210368616	6.447111814	1.396264077	0.986876224	1.184590125	10.67311189	0.139901454	salt	35.41081883
103	21529S	-21.857737	152.176052	LTMP	1. GBRclust_4	4	SW	Southern	Midshelf	NA	Dry	1e-12	4.74e-14	2.78e-16	2.77e-16	0.001539753	0.524917703	0.570939677	0.100455417	0.01387331	1657.561013	1.971146223	0.009937442	-0.001474706	84.42998211	6690.848975	0.000920417	8.004508104	0.002926363	9.96e-13	19.16842625	397.2946868	0.096762486	5.776599373	1.312178377	0.761526601	0.504190481	4.400220304	0.118634433	0.400683916	7.948405294	1.718613988	1.457719826	1.535028216	14.76820584	0.213750003	salt	35.41497086
104	21529S	-21.857737	152.176052	LTMP	1. GBRclust_4	4	SW	Southern	Midshelf	NA	Wet	1e-12	3.07e-13	2.78e-16	2.76e-16	0.000852585	0.541682338	0.513665739	0.090386291	0.012483591	1632.810842	2.382993166	0.011020677	0.000488173	74.70911943	6552.003701	0.001322121	7.938838944	0.001810263	9.93e-13	20.53915605	469.4998695	0.045732866	3.46230293	0.766756631	0.393852528	0.576476095	2.679573108	0.061417948	0.357612049	7.972567198	1.721450118	1.420376392	1.856468729	17.85958285	0.204019682	salt	35.479874
105	21550S	-21.957893	152.308364	LTMP	1. GBRclust_4	4	SW	Southern	Midshelf	NA	Dry	1e-12	2.78e-16	2.78e-16	2.74e-16	0.001562795	0.519066943	0.593464726	0.104414223	0.014419547	1661.125151	2.010021649	0.00893647	-0.001774457	83.91665395	6659.236738	0.000936318	8.035201828	0.001294117	9.85e-13	20.3808907	381.2374846	0.113803189	6.755499573	1.541416469	0.945468916	0.556446966	5.550121163	0.138936981	0.394160873	7.811908515	1.692798641	1.461200683	1.568099524	14.83076941	0.209895753	salt	35.42543458
106	21550S	-21.957893	152.308364	LTMP	1. GBRclust_4	4	SW	Southern	Midshelf	NA	Wet	1e-12	2.78e-16	2.78e-16	2.75e-16	0.000910265	0.403479746	0.406930109	0.071604806	0.009889191	1639.073151	2.166010418	0.010029485	0.000569264	74.8915282	6563.384758	0.001332664	7.951250435	0.000869303	9.89e-13	18.71897916	465.6929074	0.041791532	3.324336885	0.733810189	0.376232753	0.54988088	2.492407076	0.055535314	0.317465374	7.485228165	1.618022615	1.312272327	1.789578836	16.22657195	0.187901673	salt	35.49810219
107	21558S	-21.543095	152.547369	LTMP	1. GBRclust_1	1	SW	Southern	Offshore	NA	Dry	1e-12	2.78e-16	2.78e-16	2.74e-16	0.000224133	0.270107816	0.046305994	0.008151381	0.00112579	1664.230988	1.699441156	0.006548099	-0.001793215	84.13727368	6645.476046	0.00091823	8.059440818	0.00018622	9.85e-13	17.3435994	353.8865466	0.104356027	6.367937411	1.44329451	0.811420311	0.473370985	4.360103159	0.111751947	0.348401936	7.215525826	1.567582307	1.297665776	1.494069922	12.98349626	0.185653308	salt	35.37488076
108	21558S	-21.543095	152.547369	LTMP	1. GBRclust_1	1	SW	Southern	Offshore	NA	Wet	1e-12	2.78e-16	2.78e-16	2.76e-16	5.13e-05	0.107336057	0.004403775	0.000774641	0.000105447	1651.584303	1.784100872	0.004431551	0.000678499	74.81485261	6547.540805	0.001313093	8.009773303	6.3e-05	9.93e-13	16.1246364	409.736993	0.049107502	3.463036464	0.760498726	0.407803983	0.451947573	2.977485331	0.058650257	0.241153294	6.994721221	1.517323476	1.175362223	1.392958407	13.14715102	0.157800935	salt	35.43853388
109	21591S	-21.020635	150.381171	LTMP	1. GBRclust_4	4	MK	Southern	Midshelf	NA	Dry	1e-12	2.78e-16	2.78e-16	2.76e-16	0.001694214	0.634660508	0.381681833	0.067141732	0.009272177	1662.48372	1.988689807	0.010441248	-0.001462351	84.71892431	6699.718791	0.00087281	8.026884446	0.003111993	9.93e-13	19.76256863	379.1979001	0.119727895	6.295877155	1.44012843	0.790076471	0.528060774	4.865167907	0.138365126	0.411432187	7.893265254	1.71152078	1.455447857	1.558550324	14.8974006	0.214276143	salt	35.36834891
110	21591S	-21.020635	150.381171	LTMP	1. GBRclust_4	4	MK	Southern	Midshelf	NA	Wet	1e-12	2.78e-16	2.78e-16	2.77e-16	0.000907216	0.53975595	0.290973776	0.05119403	0.00706998	1647.600077	1.940154114	0.011144185	0.000864517	75.06403604	6549.780429	0.001258109	7.95896742	0.00179943	9.96e-13	16.22449473	454.3257873	0.025949362	1.977227163	0.438734756	0.216824987	0.496460629	1.402618268	0.032306983	0.308513035	6.810734097	1.470738944	1.147325721	1.80227446	14.8218764	0.172569315	salt	35.49052258
111	22084S	-21.995086	152.461947	LTMP	1. GBRclust_4	4	SW	Southern	Midshelf	NA	Dry	1e-12	2.78e-16	2.78e-16	2.75e-16	0.001135855	0.756870928	1.092809487	0.19233195	0.026563639	1664.969667	1.678581071	0.00854533	-0.001960582	83.67756608	6642.173459	0.000938029	8.050998507	0.001235227	9.89e-13	15.68693883	359.5056638	0.076374134	5.642576711	1.274735537	0.588901507	0.395401456	3.306234631	0.105551565	0.329362003	7.313106359	1.581009026	1.228416951	1.394853782	12.38070412	0.190551736	salt	35.41480368
112	22084S	-21.995086	152.461947	LTMP	1. GBRclust_4	4	SW	Southern	Midshelf	NA	Wet	1e-12	2.78e-16	2.78e-16	2.77e-16	0.000734078	0.707970518	0.77768734	0.136878105	0.018906162	1646.819579	1.888636475	0.009752677	0.000660305	74.88817994	6559.848521	0.001318551	7.967745665	0.000778171	9.96e-13	14.99583017	448.4713765	0.022829642	2.2847619	0.505192479	0.184270193	0.413959506	1.229172472	0.039091492	0.277393716	7.033303693	1.519000188	1.119941525	1.619175025	13.76665772	0.173231709	salt	35.49051035
113	AGINCOURT REEFS (NO 1)	-16.035454	145.868986	LTMP	1. GBRclust_2	2	CA	Central	Offshore	NA	Dry	1e-12	2.78e-16	2.78e-16	2.73e-16	0.00010291	0.103945482	0.099510333	0.017548426	0.00242211	1681.209878	0.371607127	0.002089646	-0.002430366	84.27595856	6539.092442	0.000803285	8.075933888	0.000763207	9.82e-13	4.668299116	346.1836413	0.009688987	0.749695861	0.167565651	0.049869266	0.269178603	0.267073223	0.01321776	0.13264634	2.950274902	0.641899482	0.439522586	1.160730859	4.401225901	0.070262898	salt	35.25331338
114	AGINCOURT REEFS (NO 1)	-16.035454	145.868986	LTMP	1. GBRclust_2	2	CA	Central	Offshore	NA	Wet	1e-12	2.78e-16	2.78e-16	2.75e-16	6.35e-07	0.010688293	0.004158078	0.000730705	0.000100269	1672.181005	0.091369886	0.000227787	0.0008173	74.89318818	6470.041273	0.0011721	8.01896793	2.14e-05	9.89e-13	1.126393008	409.7578286	0.000137309	0.013458578	0.002943725	0.001283217	0.080802904	0.002700116	9.98e-05	0.028655511	1.195035233	0.258773232	0.180774228	0.714834283	1.123692895	0.015811869	salt	35.07467116
115	ARLINGTON REEF	-16.642715	146.1073	LTMP	1. GBRclust_1	1	CA	Central	Midshelf	NA	Dry	1e-12	2.78e-16	2.78e-16	2.76e-16	0.002448872	0.179544257	0.307872661	0.053979821	0.007444712	1678.776389	0.47399595	0.006164082	-0.002137308	84.61799047	6593.801624	0.000809793	8.055580912	0.002265626	9.93e-13	4.711573923	358.4593838	0.005372538	0.499113832	0.109915899	0.014401406	0.176333623	0.113456202	0.011837483	0.140526424	3.654297924	0.790373369	0.40509014	0.962088142	4.598092626	0.097974273	salt	35.23267053
116	ARLINGTON REEF	-16.642715	146.1073	LTMP	1. GBRclust_1	1	CA	Central	Midshelf	NA	Wet	1e-12	2.78e-16	2.78e-16	2.73e-16	0.000296211	0.029109616	0.05446548	0.009535392	0.001313082	1667.410949	0.132260024	0.000783752	0.000735487	74.6284508	6440.549545	0.001185979	7.999388591	0.000147778	9.81e-13	1.64797951	428.0782096	6.04e-05	0.007722283	0.001717983	0.000307692	0.067302688	0.001293862	0.000128742	0.040272157	1.718061568	0.372279663	0.186112366	0.78502755	1.646672144	0.032535945	salt	35.13583707
117	BORDER ISLAND REEF (NO 1)	-20.169743	149.030634	LTMP	1. GBRclust_5	5	WH	Southern	Inshore	NA	Dry	1.85e-12	2.13e-08	2.37e-15	2.76e-16	0.002547624	0.073378294	0.010287724	0.00180206	0.000247957	1694.44657	1.172423081	0.009509162	-0.001589143	85.49007549	6779.994121	0.000876969	8.039607541	0.004577288	9.93e-13	11.83379258	360.4221842	0.028020581	1.78998815	0.39471232	0.134956872	0.368547677	1.126559576	0.047858662	0.262327094	6.815140226	1.476141806	0.984081964	1.262458597	10.70691003	0.19687854	salt	35.40958126
118	BORDER ISLAND REEF (NO 1)	-20.169743	149.030634	LTMP	1. GBRclust_5	5	WH	Southern	Inshore	NA	Wet	1e-12	4.91e-08	4.52e-15	2.77e-16	0.001197816	0.054754686	0.001451667	0.000252425	3.42e-05	1677.57598	1.06859295	0.008498152	0.00064084	74.81137562	6457.491527	0.001267642	7.982033601	0.001747657	9.96e-13	10.02505272	433.4564816	0.010311466	0.879707971	0.190944364	0.05056054	0.301316035	0.545517096	0.020372787	0.165156182	5.373933042	1.165739872	0.624655881	1.382701702	9.479369395	0.150157669	salt	35.60322853
119	BOULT REEF	-23.751893	152.268987	LTMP	1. GBRclust_3	3	CB	Southern	Offshore	NA	Dry	1e-12	2.78e-16	2.78e-16	2.76e-16	0.000426145	0.9272261	0.838371178	0.147639957	0.020394542	1679.766128	2.648127101	0.005015187	-0.002900262	82.32387934	6592.289955	0.000923821	8.107782346	0.000190824	9.93e-13	29.63860426	315.5444373	0.303760759	16.63229852	3.744246433	2.575287264	0.514905647	14.76251767	0.322647346	0.430268188	8.738700493	1.888608358	1.622312452	1.410032925	14.87608637	0.220286231	salt	35.50177012
120	BOULT REEF	-23.751893	152.268987	LTMP	1. GBRclust_3	3	CB	Southern	Offshore	NA	Wet	1e-12	2.78e-16	2.78e-16	2.72e-16	0.000188392	0.932881152	0.534063306	0.094041717	0.01299125	1659.113632	3.382343743	0.00509607	-9.59e-05	74.59611403	6635.730703	0.001291801	8.049536225	0.000117405	9.78e-13	32.55977943	366.7177474	0.191861791	11.91960626	2.63525805	1.736082151	0.582066202	11.75463557	0.216008197	0.451818227	10.48963539	2.267163335	1.922779394	1.584146494	20.80514308	0.256426908	salt	35.48761397
121	BROOMFIELD REEF	-23.251932	151.942863	LTMP	1. GBRclust_3	3	CB	Southern	Offshore	NA	Dry	1e-12	2.78e-16	2.78e-16	2.69e-16	0.002965306	1.955407724	6.143111551	1.081649511	0.149411856	1682.579499	2.070215539	0.009402766	-0.002075036	84.01478255	6732.171296	0.000908831	8.093460555	0.000667531	9.67e-13	19.00923978	334.8662931	0.136062308	9.251885977	2.096777436	0.938265619	0.354760959	5.013834557	0.177787622	0.425681433	8.823698272	1.914592594	1.471538552	1.303118783	13.99393828	0.232704046	salt	35.52642907
122	BROOMFIELD REEF	-23.251932	151.942863	LTMP	1. GBRclust_3	3	CB	Southern	Offshore	NA	Wet	1e-12	2.78e-16	2.78e-16	2.75e-16	0.002196971	2.255685201	5.617992889	0.989151886	0.136641653	1663.514553	3.365080529	0.008760117	0.000177763	74.55600977	6585.862467	0.001321642	8.015828129	0.001026806	9.89e-13	33.05944563	408.547267	0.175421127	9.808711974	2.178527535	1.441283401	0.801582174	11.24768423	0.201357857	0.425059246	9.515089512	2.059148106	1.790613753	1.893233367	21.80676137	0.252782845	salt	35.61584761
123	CARTER REEF	-14.520454	145.581892	LTMP	1. GBRclust_2	2	CL	Northern	Offshore	NA	Dry	1e-12	2.78e-16	2.78e-16	2.74e-16	0.000144797	0.078449429	0.095983759	0.016924564	0.002335594	1684.615888	0.312359386	0.000779862	-0.002994893	84.15850018	6513.355173	0.000855934	8.076111894	0.000171132	9.85e-13	4.482287763	347.7251321	0.011397047	0.958760894	0.217690861	0.076625539	0.259226151	0.362304164	0.015441177	0.12429921	2.75013152	0.596709484	0.426877439	1.180004683	4.11998358	0.062966595	salt	35.23430794
124	CARTER REEF	-14.520454	145.581892	LTMP	1. GBRclust_2	2	CL	Northern	Offshore	NA	Wet	1e-12	2.78e-16	2.78e-16	2.74e-16	1.16e-05	0.0110027	0.009172492	0.001614207	0.000222241	1670.289925	0.12062573	0.000459375	0.00076787	74.90559207	6480.07173	0.001105418	8.023785546	7.59e-05	9.85e-13	1.428484618	405.9598006	0.000909013	0.064617018	0.014003113	0.006271412	0.128592408	0.018107176	0.000512816	0.036531791	1.388192094	0.301037341	0.195750707	0.759936553	1.410364365	0.021066471	salt	35.05688858
125	CENTIPEDE REEF	-18.727682	147.553136	LTMP	1. GBRclust_4	4	TO	Central	Midshelf	NA	Dry	2.71e-10	1.65e-08	8.14e-13	2.77e-16	0.000196394	0.127247578	0.044864309	0.007897012	0.001089935	1671.842127	0.978737464	0.006460619	-0.001547271	84.80648415	6631.072631	0.000898312	8.052897119	0.000501006	9.96e-13	10.256887	360.8650891	0.035096623	2.209126552	0.490989145	0.19669345	0.366457662	1.275593101	0.043996377	0.238078777	5.593736947	1.210885101	0.844264428	1.304350002	8.981292257	0.14495295	salt	35.33225756
126	CENTIPEDE REEF	-18.727682	147.553136	LTMP	1. GBRclust_4	4	TO	Central	Midshelf	NA	Wet	2.32e-11	8.49e-09	3.92e-14	2.74e-16	8.43e-06	0.018608551	0.003162942	0.000555028	7.57e-05	1669.268599	0.173758861	0.00055856	0.000699716	74.85967795	6475.021718	0.00131144	8.009635123	4.35e-05	9.85e-13	1.822178782	414.488008	0.002023269	0.184431265	0.04001848	0.006902924	0.114086919	0.053664861	0.003725982	0.042675264	1.888133372	0.40789714	0.21073752	0.680361593	1.768513859	0.035472712	salt	35.31999491
127	CHICKEN REEF	-18.650346	147.716257	LTMP	1. GBRclust_1	1	TO	Central	Offshore	NA	Dry	1.45e-11	2.8e-08	6.47e-14	2.76e-16	0.000131839	0.147650463	0.156335869	0.027520836	0.00379961	1674.158119	0.878074572	0.004579403	-0.001556302	84.70446716	6618.104594	0.000894411	8.070138594	0.000358018	9.93e-13	9.227829717	346.6075174	0.037009158	2.571020678	0.57613891	0.224658057	0.342478646	1.317911651	0.045452636	0.214944225	5.086855599	1.100474031	0.776857457	1.262751711	7.909908586	0.124484807	salt	35.33440351
128	CHICKEN REEF	-18.650346	147.716257	LTMP	1. GBRclust_1	1	TO	Central	Offshore	NA	Wet	2.7e-12	7.23e-08	1.9e-14	2.67e-16	2e-06	0.017220634	0.013444541	0.002365115	0.00032557	1671.474762	0.149033402	0.000201528	0.000820397	74.95665185	6481.355553	0.001293844	8.015216227	1.8e-05	9.63e-13	1.403237205	408.9114344	0.001895111	0.164671546	0.035944659	0.008310971	0.106172215	0.047999237	0.002465369	0.035640627	1.650947814	0.356545843	0.223740805	0.596720529	1.355234252	0.023294514	salt	35.29469623
129	CHINAMAN REEF(22102)	-22.00242	152.656602	LTMP	1. GBRclust_1	1	SW	Southern	Midshelf	NA	Dry	1e-12	2.78e-16	2.78e-16	2.77e-16	0.000340818	0.337359976	0.240543857	0.04235109	0.00584968	1669.256694	1.96645504	0.005357143	-0.002302118	83.1580504	6599.222045	0.000934124	8.089110597	0.000483371	9.96e-13	20.05178957	330.3892941	0.124031333	8.588276218	1.948225744	1.013293283	0.449169409	5.496076069	0.155738358	0.400211146	8.184135805	1.768457884	1.457501018	1.46878186	14.55571252	0.210197116	salt	35.39846853
130	CHINAMAN REEF(22102)	-22.00242	152.656602	LTMP	1. GBRclust_1	1	SW	Southern	Midshelf	NA	Wet	1e-12	2.78e-16	2.78e-16	2.74e-16	0.000148021	0.197446887	0.097025062	0.017082153	0.002359063	1661.364889	1.917337019	0.005085261	0.000561692	74.63517693	6551.473064	0.001303784	8.035450026	0.000197148	9.85e-13	17.90611358	395.8351773	0.055689169	4.072222695	0.898618903	0.443395873	0.424893341	2.954380715	0.065877406	0.321399101	8.062700951	1.74375321	1.288103961	1.471751935	14.95173288	0.188472091	salt	35.45241864
131	DAVIES REEF	-18.812466	147.663691	LTMP	1. GBRclust_4	4	TO	Central	Midshelf	NA	Dry	2.89e-11	3.33e-08	1.78e-13	2.77e-16	0.000259067	0.164598745	0.143207402	0.025207929	0.003480818	1670.893376	1.11503785	0.007504587	-0.001513267	84.79619863	6637.611731	0.000902445	8.049656536	0.000810529	9.96e-13	11.95809798	364.9923686	0.043780939	2.574825121	0.574601766	0.261331237	0.427932555	1.750672227	0.053551642	0.265691363	5.849385933	1.266415064	0.955045766	1.409416062	10.20740174	0.153733094	salt	35.34298895
132	DAVIES REEF	-18.812466	147.663691	LTMP	1. GBRclust_4	4	TO	Central	Midshelf	NA	Wet	4.69e-12	4.77e-08	2.34e-14	2.74e-16	1.96e-05	0.023767428	0.01362884	0.002397235	0.000330319	1667.264651	0.209112872	0.000910844	0.000683854	74.82645883	6472.785396	0.00132157	8.002134641	5.32e-05	9.85e-13	2.268795613	419.5571639	0.003978356	0.32333831	0.070117831	0.01457869	0.131817703	0.125112472	0.006572985	0.051558136	2.168382811	0.468523753	0.222060024	0.725922472	2.143673885	0.045003994	salt	35.35290711
133	DIP REEF	-18.400839	147.45003	LTMP	1. GBRclust_1	1	TO	Central	Offshore	NA	Dry	9.73e-12	4.91e-08	4.04e-14	2.76e-16	6.39e-05	0.182872373	0.176032996	0.03100775	0.004280611	1677.923188	0.953120101	0.002347531	-0.001814903	84.14004752	6555.198684	0.000880434	8.084297445	0.000367597	9.93e-13	11.3456524	337.3005514	0.047487857	2.655562204	0.60087009	0.383559224	0.449309096	2.39994093	0.049784149	0.232813589	5.113927655	1.10994678	0.891962916	1.389332161	8.945691569	0.123362643	salt	35.3080822
134	DIP REEF	-18.400839	147.45003	LTMP	1. GBRclust_1	1	TO	Central	Offshore	NA	Wet	2.01e-12	1.12e-07	1.61e-14	2.74e-16	2.53e-06	0.014861345	0.018404969	0.003239649	0.000446177	1673.409048	0.093960519	0.000107871	0.000852749	74.98365772	6486.838726	0.001299169	8.024114884	9.12e-06	9.85e-13	1.197457388	405.2400848	0.001978513	0.168561585	0.036847533	0.014156561	0.156746136	0.065130784	0.001919644	0.029268135	1.157567759	0.250278927	0.185598234	0.6822871	1.132313973	0.014765521	salt	35.2306018
135	EAST CAY REEF	-21.465108	152.572114	LTMP	1. GBRclust_1	1	SW	Southern	Offshore	NA	Dry	1e-12	2.78e-16	2.78e-16	2.74e-16	0.000220435	0.365687649	0.055764428	0.009815599	0.001355666	1665.38238	1.801097357	0.00617794	-0.001834536	83.95151712	6632.935764	0.000911005	8.068126785	0.00024125	9.85e-13	19.17150667	345.2454903	0.133713366	7.319582518	1.671345284	0.997674892	0.521556124	5.53334679	0.13659819	0.377227302	7.446991089	1.616964522	1.363857495	1.535810619	13.6381598	0.193531874	salt	35.3648186
136	EAST CAY REEF	-21.465108	152.572114	LTMP	1. GBRclust_1	1	SW	Southern	Offshore	NA	Wet	1e-12	2.78e-16	2.78e-16	2.76e-16	3.82e-05	0.120575469	0.006804115	0.001197065	0.000163156	1652.779415	1.605430201	0.003566914	0.000715368	74.81413436	6547.398622	0.001318604	8.020594563	5.58e-05	9.93e-13	13.84433197	405.1771167	0.042981933	3.164930247	0.698085404	0.342817525	0.380055355	2.471172545	0.053066732	0.218899416	6.434400314	1.394870149	1.047728273	1.260361766	11.37315938	0.140709538	salt	35.42140547
137	ERSKINE REEF	-23.502585	151.767457	LTMP	1. GBRclust_4	4	CB	Southern	Offshore	NA	Dry	1e-12	2.78e-16	2.78e-16	2.76e-16	0.008173592	1.196480778	5.880834793	1.035343201	0.143007494	1695.142704	1.40849107	0.013654048	-0.002147066	84.71762717	6825.356711	0.000913313	8.069010646	0.009313197	9.93e-13	12.14328729	342.740123	0.056190198	3.536712151	0.798029224	0.29796102	0.322618217	2.018020454	0.092053062	0.305113767	6.86992988	1.483830741	1.022081862	1.213029901	10.1195582	0.195021924	salt	35.57188004
138	ERSKINE REEF	-23.502585	151.767457	LTMP	1. GBRclust_4	4	CB	Southern	Offshore	NA	Wet	1e-12	2.78e-16	2.78e-16	2.75e-16	0.005426051	1.543700555	6.046300881	1.064457886	0.147036483	1665.450871	1.713008994	0.015151397	0.000890392	75.29409669	6614.266468	0.001321645	7.97538143	0.003959618	9.89e-13	12.9546514	434.3717749	0.019741118	1.640921776	0.365549826	0.11153587	0.343199284	0.937367541	0.037257554	0.26813007	6.568861161	1.416223538	0.91436394	1.503242675	12.00905605	0.176338415	salt	35.6705273
139	FAIRFAX ISLANDS REEF	-23.847771	152.364601	LTMP	1. GBRclust_3	3	CB	Southern	Offshore	NA	Dry	1e-12	2.78e-16	2.78e-16	2.75e-16	0.000377887	0.983390289	1.019273436	0.179500024	0.024796408	1678.818735	2.742282616	0.004799568	-0.003162042	82.17680951	6584.419881	0.000923659	8.107305763	0.000298639	9.89e-13	29.93306214	315.0661961	0.319273163	16.10339438	3.635743081	2.605141882	0.525414259	14.73824363	0.320449723	0.45532659	8.802859935	1.904075033	1.662916525	1.436323641	15.19481837	0.224572226	salt	35.49753672
140	FAIRFAX ISLANDS REEF	-23.847771	152.364601	LTMP	1. GBRclust_3	3	CB	Southern	Offshore	NA	Wet	1e-12	2.78e-16	2.78e-16	2.73e-16	0.000177575	0.740981956	0.652322866	0.114869223	0.015868483	1658.546095	3.243955071	0.00453428	-0.000211705	74.55089038	6633.264776	0.001305498	8.050744519	0.000212003	9.81e-13	31.55513295	363.9284967	0.189972216	11.56125984	2.553231991	1.73993102	0.604851193	11.75923787	0.21423661	0.419455967	9.778793473	2.112327638	1.845835355	1.601238283	19.79589479	0.240140443	salt	35.47578039
141	FEATHER REEF	-17.52515	146.389246	LTMP	1. GBRclust_4	4	IN	Central	Midshelf	NA	Dry	1e-12	2.78e-16	2.78e-16	2.76e-16	0.005544271	0.254950449	0.553779495	0.09697712	0.013372639	1675.637319	0.972077821	0.011817084	-0.001614522	84.57535721	6628.826537	0.00080831	8.014742273	0.004948947	9.93e-13	9.524430616	392.580624	0.018260137	1.071190627	0.240077571	0.089106425	0.338778457	0.747902787	0.027552872	0.22692394	5.418569628	1.175922944	0.76725745	1.260681284	8.776444104	0.153142501	salt	35.25090971
142	FEATHER REEF	-17.52515	146.389246	LTMP	1. GBRclust_4	4	IN	Central	Midshelf	NA	Wet	1e-12	2.78e-16	2.78e-16	2.77e-16	0.001229446	0.047249668	0.074726718	0.01307542	0.001801158	1657.706582	0.223871498	0.003342928	0.000358786	74.16806247	6399.131382	0.001240634	7.95106758	0.000517666	9.96e-13	2.449320829	470.0873115	0.000643215	0.067262981	0.014618358	0.001183492	0.101560579	0.013836729	0.001724684	0.059057743	2.331546155	0.504339414	0.157673109	0.839593982	2.435374258	0.064329824	salt	35.19389376
143	Fitzroy East	-16.920995	145.996714	LTMP	1. GBRclust_5	5	CA	Central	Inshore	NA	Dry	4.33e-11	3.42e-08	2.95e-13	2.76e-16	0.002554562	0.063970868	0.094362345	0.016436802	0.002265551	1702.803122	0.918026382	0.007655136	-0.002216579	84.69398387	6667.377846	0.000839841	8.065069512	0.013207794	9.93e-13	9.264631977	355.4301939	0.012548976	0.897881743	0.20031166	0.071902082	0.394162678	0.615242252	0.023835591	0.210562055	5.295652477	1.14927032	0.753087775	1.293953864	8.649245457	0.153548978	salt	34.86065513
144	Fitzroy East	-16.920995	145.996714	LTMP	1. GBRclust_5	5	CA	Central	Inshore	NA	Wet	6.05e-12	1.7e-08	1.82e-14	2.74e-16	0.000470611	0.031285497	0.002567103	0.000445531	6.08e-05	1663.674304	0.720901007	0.004417449	0.000276237	73.46161367	6332.335804	0.001192528	7.975290881	0.001405348	9.85e-13	7.040877595	449.5463377	0.001319392	0.111498915	0.024542248	0.008069869	0.253117866	0.083599299	0.00255841	0.118889001	3.863782229	0.843142435	0.440340503	1.317931869	6.957033739	0.108206925	salt	34.85723387
145	FITZROY ISLAND REEF	-16.925289	145.988948	LTMP	1. GBRclust_5	5	CA	Central	Inshore	NA	Dry	3.7e-11	3.23e-08	2.42e-13	2.76e-16	0.002023413	0.071656272	0.096996416	0.016892843	0.002329777	1705.360734	0.949974682	0.007447029	-0.002265316	84.63988623	6664.83314	0.000839864	8.067550948	0.014364548	9.93e-13	9.552390483	354.7687779	0.013787027	0.956037745	0.214372096	0.08192365	0.416080235	0.691037638	0.025485957	0.217643361	5.338567693	1.158140571	0.775933502	1.317382984	8.861246154	0.154755374	salt	34.84009584
146	FITZROY ISLAND REEF	-16.925289	145.988948	LTMP	1. GBRclust_5	5	CA	Central	Inshore	NA	Wet	5.3e-12	1.81e-08	1.69e-14	2.76e-16	0.000402719	0.032982135	0.004809615	0.000838196	0.000115048	1663.604938	0.739399696	0.004508517	0.000268318	73.45027789	6331.578376	0.00119885	7.975525985	0.001634479	9.93e-13	7.211840985	449.2748887	0.001447874	0.119798758	0.026404059	0.009204492	0.266532449	0.094243506	0.002739235	0.121314871	3.892294393	0.849364981	0.450208859	1.340974797	7.1173603	0.109107508	salt	34.84387723
147	Fitzroy West	-16.920995	145.996714	LTMP	1. GBRclust_5	5	CA	Central	Inshore	NA	Dry	4.33e-11	3.42e-08	2.95e-13	2.76e-16	0.002554562	0.063970868	0.094362345	0.016436802	0.002265551	1702.803122	0.918026382	0.007655136	-0.002216579	84.69398387	6667.377846	0.000839841	8.065069512	0.013207794	9.93e-13	9.264631977	355.4301939	0.012548976	0.897881743	0.20031166	0.071902082	0.394162678	0.615242252	0.023835591	0.210562055	5.295652477	1.14927032	0.753087775	1.293953864	8.649245457	0.153548978	salt	34.86065513
148	Fitzroy West	-16.920995	145.996714	LTMP	1. GBRclust_5	5	CA	Central	Inshore	NA	Wet	6.05e-12	1.7e-08	1.82e-14	2.74e-16	0.000470611	0.031285497	0.002567103	0.000445531	6.08e-05	1663.674304	0.720901007	0.004417449	0.000276237	73.46161367	6332.335804	0.001192528	7.975290881	0.001405348	9.85e-13	7.040877595	449.5463377	0.001319392	0.111498915	0.024542248	0.008069869	0.253117866	0.083599299	0.00255841	0.118889001	3.863782229	0.843142435	0.440340503	1.317931869	6.957033739	0.108206925	salt	34.85723387
149	FORE AND AFT REEF	-18.470025	147.051028	LTMP	1. GBRclust_4	4	TO	Central	Midshelf	NA	Dry	2.39e-11	1.99e-08	1.09e-13	2.78e-16	0.000382275	0.183941429	0.135901808	0.023912757	0.003301522	1673.947987	1.102935248	0.007324983	-0.001734579	84.62000447	6612.69803	0.00088946	8.059579037	0.001314923	1e-12	11.86483391	358.4408265	0.042679828	2.774497414	0.621711899	0.265082899	0.394857829	1.811363935	0.058497465	0.272399082	5.838303134	1.264229667	0.919780236	1.392353383	10.05346953	0.155979383	salt	35.31523761
150	FORE AND AFT REEF	-18.470025	147.051028	LTMP	1. GBRclust_4	4	TO	Central	Midshelf	NA	Wet	2.98e-12	2.45e-08	9.42e-15	2.74e-16	3.64e-05	0.031469484	0.01989874	0.003500573	0.000482628	1667.245778	0.299376019	0.001180003	0.000643458	74.86366506	6464.938579	0.001286638	8.000621549	0.000143061	9.85e-13	3.357332304	424.8235351	0.004738463	0.386670773	0.084562659	0.021991939	0.184572969	0.183148953	0.007568544	0.07359713	2.637981227	0.571069648	0.301643331	0.862780518	3.174171742	0.056279982	salt	35.31168113
151	FORK REEF	-18.601351	147.573165	LTMP	1. GBRclust_4	4	TO	Central	Offshore	NA	Dry	2.33e-11	4.64e-08	1.36e-13	2.73e-16	0.000156496	0.112370796	0.107870537	0.01899041	0.002621992	1672.725411	0.870070195	0.005160256	-0.001533664	84.74520646	6618.949748	0.000895681	8.059503218	0.000255939	9.82e-13	8.878533582	354.940859	0.028295625	2.225369867	0.496630482	0.162072788	0.283090896	0.95336699	0.040397341	0.223791394	5.383099194	1.16413685	0.757509497	1.206164993	7.925149525	0.134809165	salt	35.3257729
152	FORK REEF	-18.601351	147.573165	LTMP	1. GBRclust_4	4	TO	Central	Offshore	NA	Wet	4.3e-12	8.39e-08	3.11e-14	2.72e-16	3.31e-06	0.017125072	0.012904927	0.002270037	0.000312892	1671.100869	0.156951114	0.000282404	0.000711113	74.95130849	6482.104907	0.00130421	8.01737698	3.53e-05	9.78e-13	1.63990711	409.4652893	0.002231061	0.187736247	0.040879713	0.009698413	0.122500072	0.068922453	0.003197866	0.039624147	1.748765757	0.377694494	0.225941114	0.649654346	1.570971148	0.027141396	salt	35.28240357
153	Franklands West	-17.222908	146.08869	LTMP	1. GBRclust_5	5	IN	Central	Inshore	NA	Dry	1e-12	2.78e-16	2.78e-16	2.76e-16	0.00093987	0.094023312	0.135316608	0.023556058	0.003249374	1702.918123	0.867398837	0.009943273	-0.001629835	84.57781175	6650.589186	0.000807171	8.067591556	0.013570146	9.93e-13	8.30508577	355.2078755	0.00708762	0.492288195	0.111223468	0.032806573	0.269554758	0.278237329	0.013426217	0.215953294	5.193699471	1.126105448	0.696911848	1.225534393	8.026839049	0.15011669	salt	35.01263329
154	Franklands West	-17.222908	146.08869	LTMP	1. GBRclust_5	5	IN	Central	Inshore	NA	Wet	1e-12	2.78e-16	2.78e-16	2.75e-16	0.00013985	0.035836239	0.01299573	0.002269238	0.000312328	1665.160654	0.555219371	0.004995877	0.00019916	73.67205055	6352.295639	0.001197307	7.974593866	0.00253918	9.89e-13	5.533765502	448.3246326	0.001056232	0.108151883	0.023595814	0.005109467	0.178458877	0.053429064	0.002597631	0.108267895	3.526527032	0.765306907	0.346052695	1.187376808	5.480336321	0.098232208	salt	35.01669437
155	GANNETT CAY REEF	-21.975024	152.480292	LTMP	1. GBRclust_4	4	SW	Southern	Midshelf	NA	Dry	1e-12	2.78e-16	2.78e-16	2.76e-16	0.00099371	0.650493255	0.906566672	0.159545838	0.022034847	1665.842376	1.697182772	0.008420174	-0.001940364	83.6168252	6635.248498	0.000940151	8.059790587	0.001235205	9.93e-13	16.37959613	352.7487576	0.085386899	5.998224066	1.344775763	0.672434863	0.446340173	3.852332921	0.111097243	0.320016729	7.237136651	1.565758442	1.243289909	1.428924797	12.52726321	0.188575592	salt	35.41214239
156	GANNETT CAY REEF	-21.975024	152.480292	LTMP	1. GBRclust_4	4	SW	Southern	Midshelf	NA	Wet	1e-12	2.78e-16	2.78e-16	2.75e-16	0.000682699	0.651817392	0.869346811	0.15300511	0.021133213	1649.521011	1.933283141	0.009758468	0.000654495	74.8718577	6559.286296	0.001317487	7.982818141	0.000831516	9.89e-13	15.71558813	436.9682361	0.026301437	2.467119244	0.542789064	0.218520087	0.462412646	1.472867922	0.041401442	0.274403537	7.149333398	1.545518292	1.165321591	1.651515594	14.2427154	0.175932123	salt	35.4884027
157	GREEN ISLAND REEF	-16.768723	145.968612	LTMP	1. GBRclust_4	4	CA	Central	Inshore	NA	Dry	3.38e-11	6.12e-08	2.5e-13	2.77e-16	0.001972177	0.119243925	0.158980885	0.027886233	0.003846314	1682.864424	0.677028928	0.008832072	-0.002315431	84.83581344	6642.606392	0.000819087	8.042246464	0.008120044	9.96e-13	6.680743689	375.947755	0.007312951	0.513135574	0.115111766	0.030296463	0.239527592	0.254884379	0.013693316	0.183725799	4.450974527	0.963591587	0.561048394	1.132209792	6.425822225	0.126106637	salt	35.15111928
158	GREEN ISLAND REEF	-16.768723	145.968612	LTMP	1. GBRclust_4	4	CA	Central	Inshore	NA	Wet	5.94e-12	5.82e-08	2.73e-14	2.76e-16	0.000827776	0.024885796	0.020141121	0.003528276	0.000485559	1661.626147	0.216992518	0.002260049	0.000513064	74.11959133	6389.059539	0.001194667	7.970054682	0.00102111	9.93e-13	2.603933693	453.6028674	0.000161572	0.019299528	0.004233531	0.000395129	0.082325321	0.004478881	0.00047539	0.057639999	2.228697941	0.48353161	0.175653166	0.939954077	2.599443844	0.059238241	salt	35.11722313
159	GRUB REEF(18077)	-18.610438	147.43442	LTMP	1. GBRclust_4	4	TO	Central	Midshelf	NA	Dry	5.6e-11	2.96e-08	3.35e-13	2.77e-16	0.000165722	0.157466007	0.124925851	0.021990873	0.003035507	1674.648994	0.966748001	0.004968712	-0.001659207	84.59855808	6607.838137	0.000889487	8.068985222	0.000560321	9.96e-13	10.76578021	350.3194562	0.045090854	2.728373516	0.611700397	0.298275183	0.402281884	1.859182463	0.051566941	0.237414846	5.330002295	1.154275026	0.852666319	1.34955376	8.906575863	0.134885784	salt	35.32160497
160	GRUB REEF(18077)	-18.610438	147.43442	LTMP	1. GBRclust_4	4	TO	Central	Midshelf	NA	Wet	7.05e-12	3.11e-08	2.78e-14	2.72e-16	5.2e-06	0.017992167	0.015523305	0.002730806	0.000376112	1670.934421	0.142372072	0.000322933	0.000742886	74.926141	6480.975028	0.001295146	8.017698743	2.74e-05	9.78e-13	1.429415605	410.094128	0.002371199	0.197951248	0.043163972	0.011130748	0.094752767	0.078102595	0.003514071	0.035274654	1.554362117	0.335596149	0.207044427	0.598270359	1.351293033	0.02349823	salt	35.28109268
161	HASTINGS REEF	-16.50505	146.019338	LTMP	1. GBRclust_1	1	CA	Central	Midshelf	NA	Dry	1e-12	2.78e-16	2.78e-16	2.72e-16	0.00071503	0.069580533	0.076228182	0.01338992	0.001846784	1679.76555	0.403196588	0.004656192	-0.002211474	84.60290107	6579.806828	0.000801753	8.065868124	0.001869956	9.78e-13	4.3576215	353.5459068	0.005565745	0.528362253	0.115782739	0.015521396	0.174429318	0.112203159	0.011614395	0.134433813	3.314509907	0.716597265	0.382283715	0.970698211	4.245418113	0.086010039	salt	35.2392466
162	HASTINGS REEF	-16.50505	146.019338	LTMP	1. GBRclust_1	1	CA	Central	Midshelf	NA	Wet	1e-12	2.78e-16	2.78e-16	2.76e-16	3.77e-05	0.009839606	0.009674687	0.001697571	0.000233383	1670.146934	0.097041405	0.000256174	0.000810491	74.80166273	6455.411462	0.0011663	8.00848486	3.82e-05	9.93e-13	1.17311921	420.0879179	3.79e-05	0.005694303	0.001270657	0.000492476	0.047887879	0.00091434	4.85e-05	0.029840156	1.314559283	0.28455304	0.186321207	0.679789055	1.17220046	0.018013171	salt	35.12271326
163	Havannah	-18.835076	146.556544	LTMP	1. GBRclust_6	6	TO	Central	Inshore	NA	Dry	1e-12	2.78e-16	2.78e-16	2.76e-16	0.000350473	0.06866328	0.007634276	0.001340829	0.000183999	1720.734854	0.955307151	0.011829028	-0.00111404	84.39453877	6666.314822	0.000964916	8.077000204	0.01464403	9.93e-13	9.354893659	350.814132	0.011133973	0.569369656	0.126022897	0.060453244	0.407869861	0.507390881	0.015401473	0.217296711	5.33633621	1.153888213	0.786356766	1.350003411	8.847502561	0.155185144	salt	35.28620313
164	Havannah	-18.835076	146.556544	LTMP	1. GBRclust_6	6	TO	Central	Inshore	NA	Wet	1e-12	2.78e-16	2.78e-16	2.74e-16	0.000104686	0.047733876	0.001373958	0.000239741	3.18e-05	1692.885818	0.743098776	0.009994701	0.000199403	73.35250932	6281.348982	0.001304702	7.99041567	0.004240135	9.85e-13	6.843653835	440.6463815	0.000348459	0.034398534	0.007535329	0.001423064	0.172566027	0.017785735	0.000899181	0.127053107	3.896676482	0.844273071	0.413344539	1.336004379	6.825868032	0.110273402	salt	35.51086888
165	HAVANNAH REEF	-18.827538	146.534621	LTMP	1. GBRclust_6	6	TO	Central	Inshore	NA	Dry	1e-12	2.78e-16	2.78e-16	2.74e-16	0.000381294	0.066511556	0.011458962	0.00201222	0.000276977	1722.38696	0.996654641	0.01264158	-0.001124346	84.25764508	6657.130585	0.000964111	8.075145948	0.014966745	9.85e-13	9.6988718	352.3064293	0.01123713	0.577400792	0.128023403	0.064378895	0.387252638	0.539380765	0.015647439	0.223797333	5.50808732	1.190652629	0.812324301	1.351876569	9.159491012	0.160297656	salt	35.28675781
166	HAVANNAH REEF	-18.827538	146.534621	LTMP	1. GBRclust_6	6	TO	Central	Inshore	NA	Wet	1e-12	2.78e-16	2.78e-16	2.77e-16	0.000145529	0.048089052	0.002096091	0.000366309	4.97e-05	1692.942444	0.787433851	0.010575777	0.000185447	73.26654536	6273.705168	0.001308586	7.988034307	0.00460935	9.96e-13	7.267809924	442.8929792	0.000412728	0.041448127	0.009075334	0.001725684	0.182175833	0.022028887	0.001070389	0.133892885	4.020409667	0.8707162	0.438139172	1.376042288	7.245780992	0.113439775	salt	35.50236493
167	HAYMAN ISLAND REEF	-20.056245	148.901555	LTMP	1. GBRclust_5	5	WH	Southern	Inshore	NA	Dry	3.34e-12	5.51e-09	2.74e-15	2.75e-16	0.002640608	0.240995901	0.262613196	0.046130478	0.006366815	1693.140919	1.221071662	0.009980326	-0.001711496	85.21145021	6741.226434	0.00087751	8.055893874	0.009878929	9.89e-13	13.78809427	358.5822366	0.05210552	2.744017348	0.61613663	0.255661692	0.462485931	1.860033195	0.068740941	0.333416321	6.953875852	1.506559	1.129763969	1.41604774	11.92773848	0.195606076	salt	35.39710745
168	HAYMAN ISLAND REEF	-20.056245	148.901555	LTMP	1. GBRclust_5	5	WH	Southern	Inshore	NA	Wet	1.01e-12	2.59e-09	5.14e-16	2.75e-16	0.002166297	0.194097593	0.121312911	0.02130905	0.002940619	1674.447432	0.94449764	0.009886868	0.00060703	74.67837973	6470.595555	0.001260852	7.991071088	0.005335613	9.89e-13	10.17182723	429.9577572	0.026750206	1.61162085	0.35097018	0.109115734	0.384276891	1.108079719	0.035653971	0.198155887	5.310760177	1.145651591	0.618115473	1.367462644	9.063350978	0.143886894	salt	35.53445441
169	HEDLEY REEF	-17.220641	146.470264	LTMP	1. GBRclust_1	1	IN	Central	Offshore	NA	Dry	3.95e-11	1.59e-08	1.66e-13	2.75e-16	0.000534336	0.101005769	0.181001576	0.03182667	0.004392365	1676.471727	0.630217741	0.005555054	-0.001602924	84.60382549	6592.222861	0.00083768	8.051572158	0.001708313	9.89e-13	6.815899846	359.293795	0.016196115	1.059704616	0.238216934	0.08077591	0.276435407	0.504772199	0.020884331	0.178002608	4.288619302	0.929067123	0.577406327	1.127217036	6.311110381	0.111868939	salt	35.25650277
170	HEDLEY REEF	-17.220641	146.470264	LTMP	1. GBRclust_1	1	IN	Central	Offshore	NA	Wet	4.2e-12	1.82e-08	1.23e-14	2.7e-16	2.79e-05	0.013067753	0.009215713	0.001618731	0.000222654	1666.518776	0.13221208	0.000463967	0.000636612	74.66639618	6444.093161	0.001205543	7.993199888	8.2e-05	9.74e-13	1.593611603	431.6543621	0.000267317	0.028030819	0.006110297	0.000727982	0.06004678	0.005589138	0.000560102	0.038426245	1.731766185	0.375180973	0.178590669	0.715508868	1.587990506	0.033744113	salt	35.1743187
171	HELIX REEF	-18.624974	147.300307	LTMP	1. GBRclust_4	4	TO	Central	Midshelf	NA	Dry	1.57e-09	2.33e-08	6.09e-12	2.77e-16	0.000114936	0.110458908	0.018203053	0.003202582	0.000441027	1676.008183	0.924109348	0.005194191	-0.001667074	84.65533521	6608.691941	0.000888212	8.072428884	0.000836435	9.96e-13	10.06785836	347.9906379	0.043595851	2.46058816	0.546879048	0.247190857	0.425944917	1.530459848	0.044597684	0.223084902	5.174678408	1.121299646	0.813784354	1.322512997	8.537398477	0.131572599	salt	35.31725923
172	HELIX REEF	-18.624974	147.300307	LTMP	1. GBRclust_4	4	TO	Central	Midshelf	NA	Wet	1.31e-10	1.38e-08	2.61e-13	2.73e-16	4.28e-06	0.017376276	0.000775429	0.0001346	1.79e-05	1669.949594	0.188342564	0.000521662	0.00072045	74.90476374	6474.057584	0.001290107	8.010463191	5.54e-05	9.81e-13	1.88532933	414.6782254	0.001646238	0.171438955	0.037237917	0.006513985	0.117193745	0.042687716	0.003110934	0.042486304	1.898075797	0.410428475	0.220661278	0.710025028	1.842641506	0.034884397	salt	35.30765764
173	High East	-17.148848	146.010059	LTMP	1. GBRclust_5	5	IN	Central	Inshore	NA	Dry	1e-12	2.78e-16	2.78e-16	2.78e-16	0.005722279	0.063642841	0.133260356	0.019506424	0.002778219	1712.536482	1.330250014	0.005647183	-0.001675783	83.98589315	6630.769806	0.000835239	8.070177367	0.018118538	1e-12	13.23864196	353.6597983	0.02208029	1.39180247	0.314229152	0.155026525	0.597281932	1.290976475	0.037167671	0.257294204	6.356348	1.386413156	1.055225631	1.51328167	11.94734272	0.18593506	salt	34.63191053
174	High East	-17.148848	146.010059	LTMP	1. GBRclust_5	5	IN	Central	Inshore	NA	Wet	1e-12	2.78e-16	2.78e-16	2.75e-16	0.000462199	0.036591536	0.011181033	0.001711515	0.000240864	1664.069911	0.852039571	0.003548567	0.000126595	73.45590887	6333.42537	0.001210258	7.975203907	0.002436456	9.89e-13	8.211964897	448.556573	0.002116753	0.193877113	0.042722754	0.014619453	0.314319023	0.150216715	0.004455226	0.132321369	4.171873666	0.910634559	0.512669704	1.454632399	8.061631263	0.116499468	salt	34.74589803
175	High West	-17.148848	146.010059	LTMP	1. GBRclust_5	5	IN	Central	Inshore	NA	Dry	1e-12	2.78e-16	2.78e-16	2.78e-16	0.005722279	0.063642841	0.133260356	0.019506424	0.002778219	1712.536482	1.330250014	0.005647183	-0.001675783	83.98589315	6630.769806	0.000835239	8.070177367	0.018118538	1e-12	13.23864196	353.6597983	0.02208029	1.39180247	0.314229152	0.155026525	0.597281932	1.290976475	0.037167671	0.257294204	6.356348	1.386413156	1.055225631	1.51328167	11.94734272	0.18593506	salt	34.63191053
176	High West	-17.148848	146.010059	LTMP	1. GBRclust_5	5	IN	Central	Inshore	NA	Wet	1e-12	2.78e-16	2.78e-16	2.75e-16	0.000462199	0.036591536	0.011181033	0.001711515	0.000240864	1664.069911	0.852039571	0.003548567	0.000126595	73.45590887	6333.42537	0.001210258	7.975203907	0.002436456	9.89e-13	8.211964897	448.556573	0.002116753	0.193877113	0.042722754	0.014619453	0.314319023	0.150216715	0.004455226	0.132321369	4.171873666	0.910634559	0.512669704	1.454632399	8.061631263	0.116499468	salt	34.74589803
177	HORSESHOE	-22.021898	152.618012	LTMP	1. GBRclust_4	4	SW	Southern	Midshelf	NA	Dry	1e-12	2.78e-16	2.78e-16	2.77e-16	0.000316135	0.29122086	0.100738546	0.017735701	0.002449702	1667.952446	1.812628985	0.005960204	-0.002215916	83.28510191	6610.991977	0.000939241	8.087683563	0.000286149	9.96e-13	17.82877738	335.4997229	0.106335853	7.684551304	1.740634011	0.818559952	0.414610737	4.371101719	0.137935366	0.373633106	7.80039892	1.685117579	1.34854827	1.433855223	13.45767572	0.199301674	salt	35.40213427
178	HORSESHOE	-22.021898	152.618012	LTMP	1. GBRclust_4	4	SW	Southern	Midshelf	NA	Wet	1e-12	2.78e-16	2.78e-16	2.74e-16	0.000147062	0.169665618	0.073172819	0.012882612	0.001778881	1658.59941	1.816027897	0.005839835	0.000592055	74.74980554	6559.256232	0.001313573	8.019473406	0.000127917	9.85e-13	15.10156451	406.383124	0.038211419	3.335225398	0.733024189	0.292164508	0.363558531	1.881531242	0.051798403	0.2862973	7.504851373	1.620796763	1.13436856	1.426093056	13.22003324	0.174609716	salt	35.46145786
179	HOSKYN ISLANDS REEF	-23.796629	152.301094	LTMP	1. GBRclust_3	3	CB	Southern	Offshore	NA	Dry	1e-12	2.78e-16	2.78e-16	2.77e-16	0.00042678	0.885166895	0.796141501	0.140202988	0.019367993	1679.010504	2.71028634	0.00528834	-0.002792182	82.50005435	6613.623467	0.000919788	8.110219193	0.000218354	9.96e-13	28.78481899	314.6987658	0.300657211	16.23303914	3.657517072	2.48946224	0.478358319	13.99343204	0.315227971	0.443030923	8.733037735	1.886359644	1.617910629	1.399087937	14.79138358	0.220849532	salt	35.50091371
180	HOSKYN ISLANDS REEF	-23.796629	152.301094	LTMP	1. GBRclust_3	3	CB	Southern	Offshore	NA	Wet	1e-12	2.78e-16	2.78e-16	2.75e-16	0.000167329	0.857061473	0.457081605	0.080486974	0.011119008	1658.929385	3.477322689	0.005315902	-0.000118819	74.62083519	6639.361831	0.001294752	8.051198641	0.000145245	9.89e-13	33.02973175	365.3084406	0.204041481	12.33334884	2.720319231	1.793728601	0.591742957	12.11644609	0.226760076	0.456430524	10.42136329	2.249213607	1.924377996	1.608941254	20.91328359	0.256652208	salt	35.47922761
181	HYDE REEF	-19.740059	150.080578	LTMP	1. GBRclust_1	1	WH	Southern	Offshore	NA	Dry	1e-12	2.78e-16	2.78e-16	2.71e-16	0.000372698	0.619332252	0.312617679	0.055041476	0.007603359	1671.848497	1.940523239	0.004821304	-0.001708316	84.25037945	6616.021832	0.000878291	8.090089199	0.000251418	9.74e-13	24.27129668	333.9517835	0.23582971	12.14734281	2.764955759	1.942221762	0.561900824	12.19072558	0.249512155	0.326373109	6.270775814	1.36335718	1.19518469	1.588325422	12.08057117	0.159897208	salt	35.33018629
182	HYDE REEF	-19.740059	150.080578	LTMP	1. GBRclust_1	1	WH	Southern	Offshore	NA	Wet	1e-12	2.78e-16	2.78e-16	2.76e-16	5.65e-05	0.194595718	0.068082779	0.011986542	0.001654976	1669.629734	1.41803948	0.002754472	0.00079886	74.86065984	6539.067465	0.001265676	8.032996717	5.32e-05	9.93e-13	16.30527723	391.2528099	0.085738705	4.924901606	1.085301601	0.661739303	0.570491564	4.717333987	0.081948497	0.220664984	5.695159478	1.2351134	1.038674615	1.525874987	11.58794326	0.125099975	salt	35.34360994
183	JENKINS REEF	-21.952583	152.607611	LTMP	1. GBRclust_4	4	SW	Southern	Midshelf	NA	Dry	1e-12	2.78e-16	2.78e-16	2.78e-16	0.000343649	0.445560973	0.396606259	0.069825386	0.009644834	1669.012595	1.831767662	0.005680215	-0.002143443	83.24538708	6602.447203	0.000938206	8.089819762	0.000413763	1e-12	18.42611883	332.9574672	0.109542559	7.752070899	1.754994399	0.893857157	0.41403119	4.808914003	0.138949808	0.379153726	7.852198677	1.695906494	1.362254647	1.436258344	13.61720481	0.200565523	salt	35.39810365
184	JENKINS REEF	-21.952583	152.607611	LTMP	1. GBRclust_4	4	SW	Southern	Midshelf	NA	Wet	1e-12	2.78e-16	2.78e-16	2.75e-16	0.000200437	0.314174309	0.243660711	0.042898263	0.005925473	1660.904108	1.854290239	0.005329192	0.000591413	74.64647255	6551.721126	0.00130373	8.030748337	0.000234379	9.89e-13	17.24158891	395.3006403	0.049735423	3.811958547	0.842951356	0.390996189	0.391374599	2.501926329	0.060600561	0.336361706	7.98664415	1.723450347	1.265597948	1.499007004	14.73966092	0.186148275	salt	35.45266854
185	JOHN BREWER REEF	-18.623193	147.083574	LTMP	1. GBRclust_4	4	TO	Central	Midshelf	NA	Dry	1.04e-10	2.32e-08	4.67e-13	2.76e-16	0.000343947	0.259110639	0.173631422	0.030550019	0.004217935	1676.163656	1.044748138	0.009552492	-0.001689717	84.66903031	6635.051975	0.000894603	8.049791378	0.001829428	9.93e-13	10.74123372	361.9428465	0.041320561	2.457047519	0.550754634	0.181715814	0.367429047	1.312085281	0.056201764	0.263691944	5.663304952	1.227815043	0.858225922	1.339180915	9.429142597	0.155384322	salt	35.32549711
186	JOHN BREWER REEF	-18.623193	147.083574	LTMP	1. GBRclust_4	4	TO	Central	Midshelf	NA	Wet	1.03e-11	1.13e-08	2.01e-14	2.75e-16	3.66e-05	0.045992664	0.032603416	0.005734796	0.000790233	1666.574761	0.278994416	0.002062988	0.000614985	74.6794275	6450.665131	0.001286942	7.995392674	0.000189874	9.89e-13	3.090519049	428.1267794	0.002417025	0.226629147	0.049460606	0.007795645	0.160203258	0.076071939	0.005102686	0.07073062	2.566766473	0.554932615	0.233923739	0.911764858	3.014442333	0.063439783	salt	35.36305563
187	KELSO REEF	-18.420908	146.97722	LTMP	1. GBRclust_4	4	TO	Central	Midshelf	NA	Dry	7.06e-11	2.14e-08	3.21e-13	2.77e-16	0.000385151	0.192904196	0.203256803	0.035768065	0.004938143	1675.641165	0.968614168	0.006452609	-0.001731223	84.61675143	6611.608224	0.000881884	8.061715387	0.00136252	9.96e-13	10.21406353	354.9271297	0.035780456	2.30255797	0.51766998	0.226427124	0.364435027	1.484142374	0.046606384	0.238282483	5.338004553	1.156117429	0.811589555	1.28841222	8.729919589	0.140241409	salt	35.30519449
188	KELSO REEF	-18.420908	146.97722	LTMP	1. GBRclust_4	4	TO	Central	Midshelf	NA	Wet	6.65e-12	1.2e-08	1.42e-14	2.74e-16	4.15e-05	0.029592617	0.03049781	0.005366028	0.00074023	1666.815162	0.240881912	0.001003954	0.000644987	74.85257941	6458.739607	0.001284242	7.997919124	0.000131238	9.85e-13	2.510429527	428.1325199	0.002434527	0.229942797	0.050287202	0.009975426	0.12717609	0.072649965	0.004501285	0.05731357	2.337530554	0.505797963	0.241431193	0.781518757	2.437766688	0.049525935	salt	35.31463202
189	Keppels South	-23.208751	150.971955	LTMP	1. GBRclust_6	6	CB	Southern	Inshore	NA	Dry	1.13e-11	5.73e-09	8.33e-16	2.73e-16	0.025175103	0.095183915	0.145364893	0.025134969	0.003454502	1750.265115	1.824421665	0.014091542	-0.001546943	84.83693623	6860.920708	0.000920316	8.079249239	0.005951796	9.82e-13	15.20646753	346.2804391	0.02352576	1.989289109	0.446500253	0.184015871	0.439526472	1.411953061	0.057075295	0.308198478	8.07596613	1.751321259	1.373181933	1.39734915	13.79335651	0.237920636	salt	35.63681214
190	Keppels South	-23.208751	150.971955	LTMP	1. GBRclust_6	6	CB	Southern	Inshore	NA	Wet	1.85e-12	1.61e-07	2.29e-14	2.73e-16	0.017321474	0.095988655	0.046588855	0.008049302	0.001105291	1714.271504	2.09461411	0.018144388	0.000493886	74.6088548	6460.043303	0.001352561	7.985380069	0.003307104	9.81e-13	17.31704285	446.7020475	0.009421754	0.891782246	0.197112148	0.069166042	0.47603675	0.769699688	0.022702039	0.24411166	7.297608654	1.585881403	1.091296438	1.848190638	16.54497995	0.210415628	salt	35.94230136
191	King	-17.758697	146.144519	LTMP	1. GBRclust_6	6	IN	Central	Inshore	NA	Dry	1e-12	2.78e-16	2.78e-16	2.77e-16	0.135531139	0.225672408	1.130055232	0.176991343	0.023646397	1715.0648	2.082228112	0.005242769	-0.002211275	81.986629	6512.394968	0.00081125	8.030670638	0.028550459	9.96e-13	18.09087775	387.9442378	0.021386814	1.181675267	0.268840553	0.201938767	0.884430626	1.672958608	0.032721113	0.311905166	7.462882835	1.633584337	1.456408339	1.752684904	16.41360903	0.221806325	salt	34.15516374
192	King	-17.758697	146.144519	LTMP	1. GBRclust_6	6	IN	Central	Inshore	NA	Wet	1e-12	2.78e-16	2.78e-16	2.75e-16	0.045025187	0.122346439	0.248733125	0.038459707	0.005116729	1661.223701	2.119016579	0.013791514	-6.84e-05	71.80542427	6174.795483	0.001226573	7.951785468	0.006446302	9.89e-13	17.91862529	483.9138884	0.010295506	0.68699523	0.153737214	0.081806893	0.636896423	0.891054543	0.016187285	0.219399417	6.395883652	1.401596805	1.005190881	2.10115812	17.02101928	0.185266302	salt	34.59454638
193	KNIFE REEF	-18.571536	147.576696	LTMP	1. GBRclust_4	4	TO	Central	Offshore	NA	Dry	1.28e-11	5.01e-08	5.93e-14	2.77e-16	0.000133479	0.117492828	0.118197901	0.020810728	0.002873487	1674.115927	0.850553254	0.004843742	-0.001535511	84.71538595	6615.063307	0.000896189	8.06868927	0.000272819	9.96e-13	8.745276664	349.4749568	0.02685042	2.113374432	0.471934918	0.160722377	0.284627827	0.929884671	0.037698665	0.223054868	5.261480586	1.137124339	0.752576491	1.214159741	7.815374452	0.1304749	salt	35.32487952
194	KNIFE REEF	-18.571536	147.576696	LTMP	1. GBRclust_4	4	TO	Central	Offshore	NA	Wet	2.43e-12	6.25e-08	1.22e-14	2.69e-16	2.85e-06	0.015550909	0.016493208	0.002901649	0.000399776	1671.707208	0.146454173	0.000216429	0.000765229	74.96279553	6483.101261	0.001298914	8.018704814	1.86e-05	9.7e-13	1.49866453	408.1901133	0.001755591	0.162440294	0.035349281	0.007455719	0.111353181	0.043462436	0.002496885	0.037249991	1.662892335	0.359142789	0.22330177	0.634768061	1.455189284	0.024113469	salt	35.27469503
195	LADY MUSGRAVE REEF	-23.883261	152.419921	LTMP	1. GBRclust_3	3	CB	Southern	Offshore	NA	Dry	1e-12	2.78e-16	2.78e-16	2.72e-16	0.000445763	1.077704984	1.075931889	0.189489436	0.026176723	1677.248798	2.600084162	0.005250758	-0.002764163	82.59405714	6626.777506	0.000923378	8.106028191	0.000245665	9.78e-13	25.88933462	315.7488522	0.247127559	14.38374259	3.252137377	2.105734941	0.42282197	11.43213098	0.270251334	0.440272503	8.889663929	1.92586506	1.60044309	1.329605348	14.45720254	0.223042045	salt	35.5004176
196	LADY MUSGRAVE REEF	-23.883261	152.419921	LTMP	1. GBRclust_3	3	CB	Southern	Offshore	NA	Wet	1e-12	2.78e-16	2.78e-16	2.77e-16	0.000202883	1.222843385	1.057176857	0.186159174	0.025717823	1657.563146	3.468649325	0.005379897	-0.000223934	74.54543729	6629.209416	0.001308018	8.05096595	0.000245682	9.96e-13	32.6186354	367.0602673	0.197456763	11.81201165	2.618250237	1.771365122	0.627439481	12.19308609	0.225782815	0.432270728	9.81003781	2.117600781	1.845887846	1.65643698	20.42554172	0.246850768	salt	35.47293488
197	LANGFORD-BIRD REEF	-20.076449	148.869918	LTMP	1. GBRclust_5	5	WH	Southern	Inshore	NA	Dry	5.07e-12	6.18e-09	5.04e-15	2.74e-16	0.003494905	0.139503122	0.126685125	0.022243266	0.003069305	1694.335069	1.249617294	0.009441743	-0.001820684	85.20692087	6739.771941	0.000874522	8.061082485	0.011716086	9.85e-13	14.47871971	359.3098885	0.062161696	2.86043354	0.634910827	0.302068081	0.523044535	2.275985267	0.070626336	0.326016068	6.958346369	1.505137948	1.153343998	1.451017031	12.20222473	0.19480354	salt	35.40398163
198	LANGFORD-BIRD REEF	-20.076449	148.869918	LTMP	1. GBRclust_5	5	WH	Southern	Inshore	NA	Wet	1.1e-12	6.35e-09	1.02e-15	2.75e-16	0.001604586	0.077513155	0.034792371	0.00610801	0.000842102	1674.204261	0.820831095	0.007376606	0.000565812	74.87780173	6473.403139	0.001261993	7.993194793	0.004310263	9.89e-13	8.70157809	430.1278484	0.017077083	1.097853957	0.238139132	0.071184055	0.321023435	0.712635217	0.023677473	0.171505423	5.003699642	1.080431299	0.548739407	1.268327023	7.988569214	0.134225799	salt	35.53514636
199	LINNET REEF	-14.785484	145.349611	LTMP	1. GBRclust_5	5	CL	Northern	Inshore	NA	Dry	1e-12	2.78e-16	2.78e-16	2.77e-16	0.002664334	0.118613153	0.170455507	0.029797787	0.004106367	1684.275236	0.561859083	0.010584964	-0.001860879	85.60211407	6696.026711	0.000832601	8.033561266	0.016863521	9.96e-13	5.976655361	380.7738793	0.003527683	0.194931459	0.042888057	0.014222088	0.271144153	0.122372836	0.00501568	0.170770579	3.975105253	0.856876021	0.507171124	1.183168257	5.854271814	0.111467106	salt	35.17812583
200	LINNET REEF	-14.785484	145.349611	LTMP	1. GBRclust_5	5	CL	Northern	Inshore	NA	Wet	1e-12	2.78e-16	2.78e-16	2.73e-16	0.000720797	0.028597501	0.040351874	0.007048916	0.000970232	1657.874246	0.231544589	0.004590516	0.000487038	74.11431745	6384.650659	0.001129438	7.962379032	0.001628034	9.81e-13	2.838137819	459.645332	2.73e-07	0.000337071	9.61e-05	6.88e-06	0.006068648	1.67e-05	7.14e-06	0.065461523	2.463805129	0.534234752	0.190263355	0.92473788	2.838108436	0.065060296	salt	35.11135839
201	LITTLE KELSO REEF	-18.46072	147.004626	LTMP	1. GBRclust_4	4	TO	Central	Midshelf	NA	Dry	2e-09	2.36e-08	7.03e-12	2.77e-16	0.00038865	0.143680445	0.150219581	0.0264349	0.00364974	1674.270117	1.122646205	0.007622431	-0.00175857	84.60593366	6612.664143	0.000884484	8.057695217	0.001448922	9.96e-13	12.36168726	359.3817678	0.043066483	2.840554565	0.633305689	0.284037245	0.424050081	1.999449296	0.059584532	0.263341524	5.934823431	1.28640078	0.94132414	1.398008133	10.3622262	0.15919454	salt	35.31307029
202	LITTLE KELSO REEF	-18.46072	147.004626	LTMP	1. GBRclust_4	4	TO	Central	Midshelf	NA	Wet	1.75e-10	1.56e-08	4.11e-13	2.72e-16	4.31e-05	0.026974374	0.017117797	0.003011156	0.000415118	1666.508282	0.337021468	0.001350723	0.000631895	74.82957573	6460.279163	0.001283959	7.998416224	0.000115442	9.78e-13	3.795266621	427.8320205	0.005487967	0.432122029	0.094088645	0.027044438	0.187078028	0.24495515	0.008613891	0.07572496	2.776342668	0.600769562	0.310764496	0.870953982	3.55030459	0.062314753	salt	35.31924803
203	LIZARD ISLAND	-14.687217	145.456786	LTMP	1. GBRclust_4	4	CL	Northern	Midshelf	NA	Dry	1e-12	2.78e-16	2.78e-16	2.76e-16	0.002486902	0.096323014	0.244145565	0.042900547	0.005919436	1680.368277	0.3683726	0.007767719	-0.001969157	85.32169052	6640.958885	0.000832762	8.041960661	0.00710729	9.93e-13	3.933363391	369.8496635	0.001297498	0.133874378	0.028946925	0.003148272	0.114922859	0.027565844	0.003460236	0.123366126	3.338967814	0.718636867	0.335715232	0.93109939	3.905792519	0.09101593	salt	35.26862695
204	LIZARD ISLAND	-14.687217	145.456786	LTMP	1. GBRclust_4	4	CL	Northern	Midshelf	NA	Wet	1e-12	2.78e-16	2.78e-16	2.74e-16	0.001258552	0.018071936	0.024752324	0.00434624	0.000598639	1661.760872	0.17415478	0.001963182	0.000603578	74.48930397	6419.302252	0.001126826	7.981289926	0.000545067	9.85e-13	2.44039408	440.5678277	1.01e-05	0.002263576	0.000526502	6.53e-05	0.025039364	0.000182116	3.65e-05	0.05211439	2.191411601	0.476447517	0.19306873	0.896166205	2.440205454	0.052427557	salt	35.09077781
205	LOW ISLANDS REEF	-16.38187	145.573958	LTMP	1. GBRclust_5	5	CA	Central	Inshore	NA	Dry	6.17e-12	8.95e-10	1.66e-15	2.76e-16	0.00213555	0.070374094	0.094289578	0.01635526	0.002251323	1699.001718	0.774228615	0.010816918	-0.001675235	84.9405988	6668.294318	0.00078413	8.062433803	0.016326207	9.93e-13	7.872251089	361.5546137	0.008031087	0.511066917	0.113648084	0.034250025	0.267018195	0.303880095	0.013870407	0.214329872	4.996964247	1.080115613	0.648469425	1.210140107	7.568343704	0.143896987	salt	34.99017551
206	LOW ISLANDS REEF	-16.38187	145.573958	LTMP	1. GBRclust_5	5	CA	Central	Inshore	NA	Wet	1.08e-12	5.01e-10	3.49e-16	2.76e-16	0.00037022	0.02458058	0.005352785	0.000929719	0.000127444	1662.689724	0.410788312	0.004424592	0.000300497	73.82501922	6354.830987	0.001168668	7.969488765	0.002376531	9.93e-13	4.603455977	455.7745457	0.000203548	0.021947854	0.004826043	0.001275102	0.109381917	0.013638962	0.000511771	0.09199872	3.0518562	0.662505617	0.28818848	1.13059811	4.589806675	0.084286952	salt	35.00724912
207	LYNCHS REEF	-18.727847	147.718329	LTMP	1. GBRclust_4	4	TO	Central	Midshelf	NA	Dry	1.24e-11	2.75e-08	5.55e-14	2.75e-16	0.000207899	0.214983411	0.150919122	0.02655963	0.003667218	1672.513233	1.006273034	0.006065523	-0.001583666	84.71228444	6627.452223	0.000897248	8.06216778	0.000595503	9.89e-13	10.7112494	355.3626996	0.038696947	2.249720371	0.509091842	0.23136426	0.420090482	1.397258807	0.044458226	0.254432585	5.372182438	1.165287154	0.895506499	1.406366546	9.313987727	0.138146506	salt	35.34070419
208	LYNCHS REEF	-18.727847	147.718329	LTMP	1. GBRclust_4	4	TO	Central	Midshelf	NA	Wet	2.36e-12	6.22e-08	1.47e-14	2.69e-16	5.16e-06	0.021230611	0.013937896	0.002450928	0.000337301	1669.878473	0.17467902	0.000379522	0.00070557	74.90028088	6477.738994	0.001297131	8.01128817	2.51e-05	9.7e-13	1.735374104	412.530023	0.002935235	0.23102301	0.050443524	0.012082498	0.126946112	0.08942339	0.004116738	0.040647239	1.847604865	0.399303366	0.224616365	0.645353679	1.645944615	0.030699941	salt	35.32615801
209	MACGILLIVRAY REEF	-14.648164	145.484653	LTMP	1. GBRclust_1	1	CL	Northern	Midshelf	NA	Dry	1e-12	2.78e-16	2.78e-16	2.74e-16	0.000472393	0.061181808	0.072655474	0.012776794	0.001762472	1681.651116	0.368780958	0.0070089	-0.002209545	85.04737473	6616.139682	0.000835675	8.051350162	0.005645858	9.85e-13	4.016438911	364.4136317	0.001736269	0.189055856	0.041430224	0.004247891	0.11880509	0.035372994	0.004813476	0.138299533	3.297913045	0.711740154	0.34529089	0.95997055	3.981058812	0.090144881	salt	35.26500237
210	MACGILLIVRAY REEF	-14.648164	145.484653	LTMP	1. GBRclust_1	1	CL	Northern	Midshelf	NA	Wet	1e-12	2.78e-16	2.78e-16	2.72e-16	3.55e-05	0.014239037	0.007191254	0.001262882	0.000173484	1663.236329	0.165692064	0.00188822	0.000601491	74.50162632	6433.579544	0.001121898	7.987612137	0.000462299	9.78e-13	2.063653718	433.6331126	4.11e-05	0.006244732	0.001384646	0.000264023	0.035760911	0.000567567	7.58e-05	0.051444451	2.079682725	0.450946198	0.178799488	0.786288761	2.063080605	0.047651279	salt	35.08468221
211	MACKAY REEF	-16.039513	145.648035	LTMP	1. GBRclust_4	4	CA	Central	Midshelf	NA	Dry	1e-12	2.78e-16	2.78e-16	2.74e-16	0.003346237	0.058675443	0.11572614	0.020283884	0.002796395	1677.580109	0.417970667	0.006686316	-0.001992713	84.83916645	6614.617838	0.000775706	8.050666767	0.005138145	9.85e-13	4.597482768	367.0297793	0.002358382	0.229777706	0.050316333	0.00702757	0.152062504	0.059860841	0.005832754	0.148423297	3.750691989	0.809523353	0.391820808	0.927513637	4.53751387	0.102856434	salt	35.24812054
212	MACKAY REEF	-16.039513	145.648035	LTMP	1. GBRclust_4	4	CA	Central	Midshelf	NA	Wet	1e-12	2.78e-16	2.78e-16	2.76e-16	7.75e-05	0.012355058	0.004279214	0.00074887	0.000102616	1665.862895	0.156403868	0.000865967	0.000634339	74.60192217	6430.264027	0.001166727	7.985702683	0.000185468	9.93e-13	1.948055668	438.3590094	2.12e-05	0.003408845	0.000783498	0.000105156	0.023941436	0.000610685	6.56e-05	0.044490063	1.898230283	0.411575098	0.186558452	0.818579887	1.947430524	0.040314389	salt	35.07585484
213	MARTIN REEF(14123)	-14.763792	145.367636	LTMP	1. GBRclust_5	5	CL	Northern	Inshore	NA	Dry	1e-12	2.78e-16	2.78e-16	2.77e-16	0.003074927	0.11880668	0.201049821	0.035162866	0.004846451	1682.069705	0.550499458	0.010655199	-0.001846654	85.56724784	6691.524801	0.000832882	8.034589802	0.016326922	9.96e-13	5.80143843	380.4700704	0.003292886	0.187017098	0.040982049	0.012774099	0.263510605	0.110148494	0.004794674	0.167303338	3.911445514	0.843234255	0.492876708	1.162224599	5.691277325	0.109514529	salt	35.1893865
214	MARTIN REEF(14123)	-14.763792	145.367636	LTMP	1. GBRclust_5	5	CL	Northern	Inshore	NA	Wet	1e-12	2.78e-16	2.78e-16	2.68e-16	0.0009421	0.02877768	0.044451602	0.007767671	0.001068925	1658.873498	0.216330279	0.004493593	0.000495518	74.15637939	6390.056032	0.001126661	7.969280804	0.001389691	9.66e-13	2.623989409	453.7825376	3.86e-07	0.00043756	0.000121362	9.3e-06	0.005469321	1.54e-05	8.95e-06	0.061444761	2.395176224	0.519301005	0.177657805	0.880320129	2.623964042	0.063080801	salt	35.10993437
215	MAST HEAD REEF	-23.529021	151.752667	LTMP	1. GBRclust_4	4	CB	Southern	Offshore	NA	Dry	1e-12	2.78e-16	2.78e-16	2.75e-16	0.009793244	1.317442858	7.121384481	1.253679629	0.17316016	1699.807727	1.402446141	0.014199773	-0.002145134	84.75824422	6835.070166	0.00090799	8.072477163	0.014488074	9.89e-13	12.45591936	347.0409442	0.059295225	3.34482002	0.757866666	0.325624392	0.370827877	2.24225828	0.089716847	0.297366331	6.79250077	1.468067323	1.0297022	1.241369192	10.20663999	0.194309834	salt	35.58502027
216	MAST HEAD REEF	-23.529021	151.752667	LTMP	1. GBRclust_4	4	CB	Southern	Offshore	NA	Wet	1e-12	2.78e-16	2.78e-16	2.75e-16	0.006527799	1.615956977	7.168670167	1.26195756	0.174309786	1668.003608	1.728998387	0.016153681	0.000881157	75.27072987	6608.060615	0.001309	7.979106478	0.007104217	9.89e-13	13.4182013	436.6346841	0.019040238	1.427075278	0.316123577	0.112931277	0.40873015	0.959284351	0.031795676	0.264681761	6.523053238	1.406748692	0.938201142	1.571510706	12.44882636	0.17645775	salt	35.67556015
217	MCCULLOCH	-17.280804	146.459923	LTMP	1. GBRclust_1	1	IN	Central	Midshelf	NA	Dry	1.39e-11	1.85e-08	6.62e-14	2.76e-16	0.000874003	0.103827152	0.156620255	0.027509727	0.00379573	1676.058845	0.664741798	0.006670458	-0.001618145	84.58221697	6596.850034	0.000832203	8.050771193	0.002511773	9.93e-13	7.216370243	364.708815	0.015814271	0.975113005	0.218181779	0.074647829	0.303987758	0.518571849	0.020787926	0.184719803	4.502960451	0.974836968	0.600459387	1.16516053	6.69777662	0.120311136	salt	35.25470628
218	MCCULLOCH	-17.280804	146.459923	LTMP	1. GBRclust_1	1	IN	Central	Midshelf	NA	Wet	1.94e-12	1.49e-08	4.03e-15	2.72e-16	3.66e-05	0.014809098	0.010511037	0.001844953	0.000253794	1665.215744	0.142818931	0.000653105	0.000601039	74.61257133	6436.742303	0.001207659	7.987352716	0.000140669	9.78e-13	1.776293891	437.7614346	0.000352907	0.035080705	0.007627609	0.000676922	0.06485667	0.00654172	0.000776791	0.041411824	1.836385446	0.398063455	0.170437072	0.771141775	1.769730823	0.039624371	salt	35.18397938
219	MICHAELMAS REEF	-16.548282	146.05366	LTMP	1. GBRclust_1	1	CA	Central	Midshelf	NA	Dry	1e-12	2.78e-16	2.78e-16	2.73e-16	0.001007432	0.089308493	0.065143522	0.011440249	0.00157744	1679.663989	0.437560215	0.004949105	-0.002201199	84.59272059	6582.045966	0.000806642	8.064645795	0.00201986	9.82e-13	4.634894776	354.145411	0.005651286	0.531532907	0.117460494	0.01544129	0.180838102	0.113245644	0.012123401	0.146386787	3.402071848	0.737720514	0.407465722	1.005560756	4.521645065	0.089751452	salt	35.23448766
220	MICHAELMAS REEF	-16.548282	146.05366	LTMP	1. GBRclust_1	1	CA	Central	Midshelf	NA	Wet	1e-12	2.78e-16	2.78e-16	2.76e-16	3.73e-05	0.011861986	0.005079047	0.000890183	0.000121561	1669.568273	0.109209654	0.000347861	0.000794528	74.7677056	6451.989355	0.001174817	8.006867102	7.69e-05	9.93e-13	1.317977364	421.242181	4.23e-05	0.006132166	0.001371758	0.00044477	0.069119674	0.001108078	6.55e-05	0.033423393	1.425789802	0.308712093	0.192068757	0.722982499	1.316865509	0.021178574	salt	35.12582925
221	Middle	-23.17086	150.916372	LTMP	1. GBRclust_6	6	CB	Southern	Inshore	NA	Dry	9.13e-12	6.27e-09	2.73e-15	2.75e-16	0.08553892	0.122857976	0.432818819	0.072431781	0.009865568	1752.339689	1.932854176	0.014476144	-0.001585364	84.67090211	6859.969586	0.000917089	8.074623031	0.009317353	9.89e-13	15.25035088	355.9982751	0.02117378	1.907671679	0.425593861	0.173722048	0.438936478	1.328863312	0.054655329	0.30726487	8.275007572	1.796083179	1.394735777	1.367747561	13.91898656	0.244384678	salt	35.57149513
222	Middle	-23.17086	150.916372	LTMP	1. GBRclust_6	6	CB	Southern	Inshore	NA	Wet	1.68e-12	1.23e-07	1.76e-14	2.76e-16	0.09836494	0.121403914	0.271380558	0.045719853	0.006238412	1712.16416	2.029230143	0.018981446	0.000380397	74.43349965	6442.745671	0.001359188	7.973168103	0.007692739	9.93e-13	16.0145594	459.2451659	0.008165803	0.767357498	0.169363129	0.059092209	0.391145445	0.672414773	0.019834592	0.222558869	7.033349491	1.528240216	0.996144488	1.754139782	15.33191119	0.203606385	salt	35.93474878
223	MIDDLE REEF(19011)	-19.184917	146.809355	LTMP	1. GBRclust_6	6	TO	Central	Inshore	NA	Dry	1e-12	2.78e-16	2.78e-16	2.76e-16	0.025735886	0.078434616	0.012429385	0.00210076	0.000286758	1739.302989	1.987998369	0.014068046	-0.000950619	81.22884853	6405.949736	0.00100271	8.038594537	0.021904271	9.93e-13	15.36879222	368.1441591	0.005163896	0.363538061	0.080528111	0.056295473	0.632748369	0.469658682	0.009831399	0.282781843	7.21337099	1.56159508	1.320055809	1.679011324	14.89853725	0.211626982	salt	35.50907372
224	MIDDLE REEF(19011)	-19.184917	146.809355	LTMP	1. GBRclust_6	6	TO	Central	Inshore	NA	Wet	1e-12	2.78e-16	2.78e-16	2.73e-16	0.020955229	0.078647253	0.005975212	0.000995249	0.000134619	1695.920066	1.768576181	0.020104239	-0.00016669	71.28830389	6043.429671	0.001372146	7.976611014	0.011084227	9.81e-13	14.52637494	449.9105003	1.53e-05	0.002254054	0.000502552	9.4e-05	0.120018091	0.00128593	6.03e-05	0.198477168	5.839795391	1.265532919	0.832414928	1.975291262	14.5239516	0.166393834	salt	35.8920698
225	MOORE REEF	-16.854374	146.230688	LTMP	1. GBRclust_1	1	IN	Central	Midshelf	NA	Dry	1e-12	2.78e-16	2.78e-16	2.76e-16	0.001147926	0.150533318	0.32718075	0.057411236	0.007919177	1678.185364	0.478122905	0.00526905	-0.001915263	84.61959812	6589.029014	0.00081762	8.058837969	0.001080051	9.93e-13	4.902774595	356.9905407	0.008398361	0.694761491	0.153497062	0.027454681	0.180944125	0.19597435	0.015092781	0.14286654	3.725543001	0.806561162	0.425744164	0.963863701	4.706778586	0.097115963	salt	35.24208796
226	MOORE REEF	-16.854374	146.230688	LTMP	1. GBRclust_1	1	IN	Central	Midshelf	NA	Wet	1e-12	2.78e-16	2.78e-16	2.75e-16	0.000135282	0.016270641	0.036233611	0.006352164	0.000874502	1667.711167	0.116974579	0.000422533	0.000723298	74.69049064	6446.147863	0.001193258	8.003910191	4.43e-05	9.89e-13	1.396702915	425.5228548	5.6e-05	0.008270698	0.001829439	0.000358563	0.05079009	0.001069574	0.000131162	0.033662624	1.517797324	0.329047987	0.181178353	0.718025399	1.395598273	0.026189877	salt	35.12532774
227	MYRMIDON REEF	-18.249382	147.384637	LTMP	1. GBRclust_1	1	TO	Central	Offshore	NA	Dry	8.94e-10	2.34e-08	2.22e-12	2.78e-16	2.5e-06	0.127239125	0.027854015	0.004908795	0.000674885	1678.792651	0.693198861	0.000771187	-0.002158818	83.93046126	6520.28127	0.000887264	8.084759726	3.81e-05	1e-12	8.991461535	337.3180993	0.047838193	2.167949748	0.495566876	0.329103566	0.454354801	2.06751186	0.04408356	0.181315384	4.004728042	0.871641	0.716537071	1.326350342	6.923949649	0.09411991	salt	35.29548566
228	MYRMIDON REEF	-18.249382	147.384637	LTMP	1. GBRclust_1	1	TO	Central	Offshore	NA	Wet	7.09e-11	3.02e-09	2.5e-14	2.75e-16	9.89e-13	0.007109657	0.00028498	4.88e-05	6.14e-06	1674.892465	0.025317621	1.95e-05	0.000872672	75.0194744	6485.62536	0.001273225	8.024988207	1.74e-06	9.89e-13	0.510018369	402.9599061	0.000419993	0.049407789	0.010813644	0.007176788	0.029842395	0.008137584	0.000207702	0.013784962	0.671385504	0.145156689	0.115848685	0.553842234	0.501880788	0.006400479	salt	35.20297264
229	NO NAME REEF	-14.633087	145.647154	LTMP	1. GBRclust_2	2	CL	Northern	Offshore	NA	Dry	1e-12	2.78e-16	2.78e-16	2.72e-16	0.000184933	0.105611495	0.152520337	0.026890095	0.003711586	1684.363852	0.345663071	0.000922314	-0.003134651	84.02320344	6508.222343	0.00084899	8.074775988	0.000155922	9.78e-13	5.367840131	347.3332325	0.012998839	0.971951271	0.226111225	0.109275247	0.363313444	0.542732512	0.016511569	0.136837181	2.775284257	0.605384591	0.487420007	1.419382728	4.825107605	0.066026793	salt	35.2417417
230	NO NAME REEF	-14.633087	145.647154	LTMP	1. GBRclust_2	2	CL	Northern	Offshore	NA	Wet	1e-12	2.78e-16	2.78e-16	2.76e-16	2.17e-05	0.017002956	0.019291776	0.003397533	0.000468451	1669.702026	0.15469164	0.00067124	0.0007742	74.89719924	6480.145543	0.001118394	8.019653392	3.8e-05	9.93e-13	1.90701066	407.9649518	0.002429476	0.139822521	0.030383006	0.014092397	0.19031586	0.060903299	0.001402405	0.047153336	1.639843964	0.355565533	0.228390258	0.855461813	1.84609417	0.02735932	salt	35.06653504
231	NORTH DIRECTION REEF	-14.75147	145.509544	LTMP	1. GBRclust_1	1	CL	Northern	Midshelf	NA	Dry	1e-12	2.78e-16	2.78e-16	2.74e-16	0.000405881	0.065011807	0.082026365	0.014426236	0.00199044	1681.263301	0.359027651	0.006730351	-0.002264037	85.00825727	6613.118046	0.000832653	8.051848923	0.004927489	9.85e-13	3.945423459	365.2631435	0.001892038	0.208277801	0.045598428	0.004227267	0.112701863	0.035735151	0.005278215	0.137290652	3.286355523	0.709272682	0.339093988	0.949997297	3.909688213	0.089750223	salt	35.26596206
232	NORTH DIRECTION REEF	-14.75147	145.509544	LTMP	1. GBRclust_1	1	CL	Northern	Midshelf	NA	Wet	1e-12	2.78e-16	2.78e-16	2.73e-16	4.57e-05	0.015063158	0.016161043	0.002840075	0.000391149	1663.392532	0.165930235	0.001892921	0.000598466	74.48829831	6431.851206	0.00112341	7.986810932	0.000519545	9.81e-13	2.072554145	435.9995854	3.17e-05	0.005205558	0.001161118	0.000170777	0.030947698	0.000445307	7.31e-05	0.051385477	2.067610498	0.448203938	0.174798589	0.8057377	2.072098992	0.048094502	salt	35.08819498
233	North Keppel	-23.081611	150.90159	LTMP	1. GBRclust_6	6	CB	Southern	Inshore	NA	Dry	8.61e-12	1.21e-08	2.03e-15	2.76e-16	0.11870362	0.179611619	1.948627566	0.327542313	0.044669115	1746.62401	1.855626434	0.01308324	-0.001581457	84.6079265	6848.923238	0.000915559	8.052246651	0.009241615	9.93e-13	15.57380613	350.1963209	0.017100145	1.418673258	0.316480071	0.15605885	0.486553178	1.20074888	0.040201919	0.298697434	8.159109451	1.774025572	1.442070285	1.428538849	14.35380757	0.241407031	salt	35.59876429
234	North Keppel	-23.081611	150.90159	LTMP	1. GBRclust_6	6	CB	Southern	Inshore	NA	Wet	1.63e-12	1.49e-07	2.07e-14	2.78e-16	0.095457155	0.126048812	0.568152756	0.096278654	0.013159841	1708.049059	2.043052608	0.016655949	0.000256662	74.14511406	6416.684578	0.001346642	7.975156591	0.005975663	1e-12	16.86332319	449.6757583	0.00616461	0.630781069	0.139604655	0.045286673	0.44998299	0.523751628	0.016421201	0.220193008	7.153813766	1.558530323	1.060921675	1.843006478	16.28812333	0.207926066	salt	35.9214494
235	NORTH REEF (NORTH)	-23.178054	151.910947	LTMP	1. GBRclust_3	3	CB	Southern	Offshore	NA	Dry	1e-12	8.41e-13	2.78e-16	2.74e-16	0.002516037	1.3535823	3.778576612	0.665265231	0.091894626	1688.039426	2.262286097	0.00885102	-0.002083739	83.9446732	6717.425607	0.000898458	8.088455338	0.000604122	9.85e-13	21.47617671	330.3571357	0.158738786	9.901251077	2.256579257	1.120014571	0.458054811	5.793531515	0.189919302	0.466946744	9.063555009	1.963835482	1.638699967	1.439834827	15.68169472	0.239423242	salt	35.53078833
236	NORTH REEF (NORTH)	-23.178054	151.910947	LTMP	1. GBRclust_3	3	CB	Southern	Offshore	NA	Wet	1e-12	2.65e-10	3.01e-16	2.72e-16	0.001854754	1.607510353	3.799427638	0.668933873	0.092406617	1668.058356	3.453992204	0.007221239	-1.55e-05	74.40374327	6569.952635	0.001315173	8.013834055	0.001142912	9.78e-13	35.4647771	401.3102694	0.199078386	10.52882299	2.343254252	1.675842011	0.892098254	13.07704898	0.220189913	0.433287231	9.324920097	2.021471568	1.83682919	1.981686668	22.3839795	0.251036654	salt	35.60499813
237	ONE TREE REEF	-23.479851	152.088064	LTMP	1. GBRclust_3	3	CB	Southern	Offshore	NA	Dry	1e-12	2.78e-16	2.78e-16	2.74e-16	0.002671525	1.292875153	1.379609195	0.242899065	0.033551941	1686.215361	2.91502521	0.008556576	-0.002115565	83.72906154	6710.74143	0.000926548	8.102653883	0.001209824	9.85e-13	33.46688431	322.5002269	0.334819932	16.43262901	3.702602056	2.614077789	0.664694548	16.40676713	0.366839413	0.4647593	9.329488519	2.020034521	1.781194873	1.511374951	17.0591611	0.254045786	salt	35.52700294
238	ONE TREE REEF	-23.479851	152.088064	LTMP	1. GBRclust_3	3	CB	Southern	Offshore	NA	Wet	1e-12	2.78e-16	2.78e-16	2.76e-16	0.001381831	1.593639278	1.176522456	0.20714066	0.028614457	1659.387303	4.064822678	0.008085698	-1.53e-05	74.51318978	6604.483958	0.001306057	8.033844546	0.000637416	9.93e-13	41.70175865	385.276672	0.253821013	14.9270081	3.293271637	2.343329492	0.821088528	17.22834564	0.295007247	0.448198202	10.81800489	2.341619098	2.100650402	1.864428588	24.47284887	0.286209416	salt	35.56208938
239	OPAL (2)	-16.201339	145.900351	LTMP	1. GBRclust_2	2	CA	Central	Offshore	NA	Dry	1e-12	2.78e-16	2.78e-16	2.74e-16	0.0003716	0.079313849	0.122439833	0.021538306	0.002971934	1680.655201	0.329470642	0.003275455	-0.002274028	84.4940249	6562.1561	0.000790685	8.072965942	0.001339575	9.85e-13	3.580890269	349.6849815	0.005473001	0.541392219	0.117767837	0.015308277	0.161762873	0.099598814	0.010802454	0.110462056	2.985756509	0.645585095	0.329197309	0.886808017	3.481291381	0.07365996	salt	35.25173729
240	OPAL (2)	-16.201339	145.900351	LTMP	1. GBRclust_2	2	CA	Central	Offshore	NA	Wet	1e-12	2.78e-16	2.78e-16	2.75e-16	1.77e-05	0.009103613	0.008508194	0.00149494	0.000205479	1671.669351	0.083635315	0.000168423	0.000794331	74.86401161	6463.970957	0.00116575	8.015475052	3.64e-05	9.89e-13	1.01093893	413.6780016	3e-05	0.005384581	0.001202049	0.000559883	0.032317285	0.000508043	3.59e-05	0.025869088	1.159212986	0.250945904	0.178749375	0.669642767	1.010430878	0.014496702	salt	35.08888066
241	Palms East	-18.571033	146.497037	LTMP	1. GBRclust_5	5	TO	Central	Inshore	NA	Dry	1e-12	2.78e-16	2.78e-16	2.76e-16	0.00063462	0.056390789	0.011890387	0.002079667	0.000286081	1705.768734	0.839198221	0.008969979	-0.001274206	84.75508119	6670.554955	0.000912776	8.063249731	0.005973462	9.93e-13	8.50790889	356.4339728	0.012675225	0.645336657	0.143650984	0.064499316	0.342559222	0.544394315	0.017334226	0.192821509	5.055594557	1.095297138	0.698081268	1.233805186	7.963514366	0.146471141	salt	35.24799569
242	Palms East	-18.571033	146.497037	LTMP	1. GBRclust_5	5	TO	Central	Inshore	NA	Wet	1e-12	2.78e-16	2.78e-16	2.75e-16	0.000102859	0.035535069	0.00094467	0.000163044	2.18e-05	1679.710946	0.577560407	0.00568869	0.000241213	73.7022145	6322.236855	0.001279956	7.978561519	0.001109174	9.89e-13	5.743624783	449.1765835	0.002335819	0.174769348	0.038329689	0.010939843	0.214966546	0.12699827	0.004406938	0.104658903	3.495628789	0.759303891	0.342389054	1.225027858	5.616626317	0.099869064	salt	35.4008592
243	Palms West	-18.571033	146.497037	LTMP	1. GBRclust_5	5	TO	Central	Inshore	NA	Dry	1e-12	2.78e-16	2.78e-16	2.76e-16	0.00063462	0.056390789	0.011890387	0.002079667	0.000286081	1705.768734	0.839198221	0.008969979	-0.001274206	84.75508119	6670.554955	0.000912776	8.063249731	0.005973462	9.93e-13	8.50790889	356.4339728	0.012675225	0.645336657	0.143650984	0.064499316	0.342559222	0.544394315	0.017334226	0.192821509	5.055594557	1.095297138	0.698081268	1.233805186	7.963514366	0.146471141	salt	35.24799569
244	Palms West	-18.571033	146.497037	LTMP	1. GBRclust_5	5	TO	Central	Inshore	NA	Wet	1e-12	2.78e-16	2.78e-16	2.75e-16	0.000102859	0.035535069	0.00094467	0.000163044	2.18e-05	1679.710946	0.577560407	0.00568869	0.000241213	73.7022145	6322.236855	0.001279956	7.978561519	0.001109174	9.89e-13	5.743624783	449.1765835	0.002335819	0.174769348	0.038329689	0.010939843	0.214966546	0.12699827	0.004406938	0.104658903	3.495628789	0.759303891	0.342389054	1.225027858	5.616626317	0.099869064	salt	35.4008592
245	Pandora	-18.810383	146.431982	LTMP	1. GBRclust_6	6	TO	Central	Inshore	NA	Dry	1e-12	2.78e-16	2.78e-16	2.73e-16	0.000860352	0.06396741	0.009075851	0.001583778	0.000217674	1730.327191	1.059661278	0.01325192	-0.001049667	83.92932467	6623.506499	0.000954487	8.077324122	0.015897266	9.82e-13	9.583030215	351.3710893	0.005831488	0.406208916	0.090072618	0.033557122	0.277839322	0.289086304	0.011305775	0.227404295	5.772143483	1.247705479	0.811244104	1.287313689	9.293943891	0.168523769	salt	35.30539936
246	Pandora	-18.810383	146.431982	LTMP	1. GBRclust_6	6	TO	Central	Inshore	NA	Wet	1e-12	2.78e-16	2.78e-16	2.76e-16	0.000506667	0.05954138	0.002978453	0.000519646	7.05e-05	1697.148038	1.017270311	0.01404181	8.42e-05	72.66014719	6216.126465	0.001302	7.989578719	0.00691593	9.93e-13	8.976519201	442.3877017	0.000704776	0.072601445	0.01610137	0.003514243	0.13741128	0.042484581	0.0019111	0.161426065	4.714433056	1.020363682	0.521717023	1.480791722	8.934034598	0.13377485	salt	35.53509019
247	PANDORA REEF	-18.810383	146.431982	LTMP	1. GBRclust_6	6	TO	Central	Inshore	NA	Dry	1e-12	2.78e-16	2.78e-16	2.73e-16	0.000860352	0.06396741	0.009075851	0.001583778	0.000217674	1730.327191	1.059661278	0.01325192	-0.001049667	83.92932467	6623.506499	0.000954487	8.077324122	0.015897266	9.82e-13	9.583030215	351.3710893	0.005831488	0.406208916	0.090072618	0.033557122	0.277839322	0.289086304	0.011305775	0.227404295	5.772143483	1.247705479	0.811244104	1.287313689	9.293943891	0.168523769	salt	35.30539936
248	PANDORA REEF	-18.810383	146.431982	LTMP	1. GBRclust_6	6	TO	Central	Inshore	NA	Wet	1e-12	2.78e-16	2.78e-16	2.76e-16	0.000506667	0.05954138	0.002978453	0.000519646	7.05e-05	1697.148038	1.017270311	0.01404181	8.42e-05	72.66014719	6216.126465	0.001302	7.989578719	0.00691593	9.93e-13	8.976519201	442.3877017	0.000704776	0.072601445	0.01610137	0.003514243	0.13741128	0.042484581	0.0019111	0.161426065	4.714433056	1.020363682	0.521717023	1.480791722	8.934034598	0.13377485	salt	35.53509019
249	Peak	-23.35336	150.937218	LTMP	1. GBRclust_6	6	CB	Southern	Inshore	NA	Dry	1.26e-11	6.41e-09	9.49e-16	2.78e-16	0.071156224	0.121537811	0.039107976	0.006548263	0.000893871	1762.98285	2.593071613	0.013734466	-0.001863497	82.81528247	6729.625143	0.000923638	8.082292228	0.030446401	1e-12	23.25938062	348.505771	0.080123075	5.409961613	1.220991044	0.805591429	0.839373621	5.965365315	0.15446623	0.376328611	8.903731926	1.92947582	1.767164548	1.61158269	17.29289724	0.263135891	salt	35.42591254
250	Peak	-23.35336	150.937218	LTMP	1. GBRclust_6	6	CB	Southern	Inshore	NA	Wet	1.94e-12	1.24e-07	1.85e-14	2.77e-16	0.033122683	0.138887559	0.03651382	0.00614492	0.000839231	1728.038795	3.031823597	0.022204626	-0.000260548	72.51363187	6267.881915	0.001381447	7.979888289	0.020691682	9.96e-13	24.97371897	460.7750542	0.029808813	2.134604637	0.470235168	0.241709702	0.862614191	2.866284724	0.055537991	0.283756807	8.028062252	1.744233848	1.407890603	2.267123803	22.10495177	0.234446724	salt	35.86362859
251	PEART REEF	-17.470542	146.403847	LTMP	1. GBRclust_4	4	IN	Central	Midshelf	NA	Dry	3.53e-12	1.98e-08	9.3e-15	2.74e-16	0.006282596	0.21490239	0.374190823	0.065529299	0.009036312	1675.563508	0.90004152	0.010252	-0.001582004	84.5932854	6621.432063	0.000810765	8.029688531	0.003535157	9.85e-13	8.862749822	384.0418756	0.016550417	0.973264161	0.220619777	0.078169423	0.33594676	0.625373474	0.024468308	0.222791425	5.114694978	1.110162985	0.726387988	1.260120149	8.237219754	0.14282505	salt	35.24652992
252	PEART REEF	-17.470542	146.403847	LTMP	1. GBRclust_4	4	IN	Central	Midshelf	NA	Wet	1.05e-12	1.14e-07	1.08e-14	2.76e-16	0.000653427	0.035716243	0.027092032	0.004742221	0.00065219	1657.302656	0.212421634	0.002563227	0.00041055	74.30151243	6405.041491	0.001227744	7.948702768	0.000417524	9.93e-13	2.549337049	471.9420494	0.001236709	0.105486637	0.023091202	0.003026372	0.153089077	0.03414496	0.002600527	0.059538556	2.31884458	0.502149104	0.166047024	0.863967166	2.515137942	0.06291433	salt	35.19344045
253	PENRITH REEF	-21.000281	149.889851	LTMP	1. GBRclust_4	4	MK	Southern	Midshelf	NA	Dry	1e-12	9.73e-15	2.78e-16	2.74e-16	0.000374807	0.346702086	0.272736292	0.048004769	0.006629952	1680.734649	1.594657796	0.011027427	-0.001637587	84.8502488	6702.438555	0.000847318	8.056819087	0.005743247	9.85e-13	18.37092835	357.3868899	0.124812234	5.416255712	1.221230603	0.635872381	0.552935724	4.429904557	0.127858624	0.377827998	7.43002725	1.612357787	1.331669356	1.547113373	13.9410184	0.205278597	salt	35.39296727
254	PENRITH REEF	-21.000281	149.889851	LTMP	1. GBRclust_4	4	MK	Southern	Midshelf	NA	Wet	1e-12	2.78e-16	2.78e-16	2.76e-16	0.000124745	0.215013036	0.089555606	0.015761718	0.002176372	1673.309264	1.475751308	0.010909086	0.000768174	75.02085519	6532.749369	0.001244508	7.999768768	0.00241511	9.93e-13	13.4725668	419.5636973	0.018820767	1.349720874	0.295685783	0.114574874	0.449776718	0.864994168	0.024429768	0.25952168	6.263712534	1.352745178	0.951853218	1.653686442	12.60757267	0.160733191	salt	35.52482475
255	POMPEY REEF (NO 1)	-20.921818	150.562393	LTMP	1. GBRclust_4	4	MK	Southern	Midshelf	NA	Dry	1e-12	2.78e-16	2.78e-16	2.74e-16	0.001230664	0.628301943	0.473192136	0.083273375	0.011501592	1661.270543	1.95926415	0.009878281	-0.001390528	84.78304275	6699.052729	0.000866475	8.035379405	0.001365005	9.85e-13	19.82458588	375.3626034	0.130928538	6.977238194	1.580610563	0.898219938	0.512754884	5.187259299	0.13755232	0.394323282	7.939276018	1.725037364	1.446903972	1.518883438	14.63732653	0.21071555	salt	35.36260331
256	POMPEY REEF (NO 1)	-20.921818	150.562393	LTMP	1. GBRclust_4	4	MK	Southern	Midshelf	NA	Wet	1e-12	2.78e-16	2.78e-16	2.77e-16	0.000701599	0.610032096	0.269158557	0.04736872	0.006542792	1644.753681	2.167842014	0.009923058	0.00104105	75.19730962	6571.288187	0.001262313	7.966636577	0.00079869	9.96e-13	17.7321472	449.498098	0.033559991	2.670969076	0.594087364	0.303692807	0.493004901	1.76091469	0.04108561	0.320633782	7.435914424	1.607793753	1.291135257	1.783138135	15.97122779	0.181795504	salt	35.47783006
257	POMPEY REEF (NO 2)	-20.987594	150.532853	LTMP	1. GBRclust_4	4	MK	Southern	Midshelf	NA	Dry	1e-12	2.78e-16	2.78e-16	2.74e-16	0.001786991	0.455931295	0.293828097	0.051694523	0.007139337	1660.635642	1.989631196	0.010647441	-0.001365437	84.83873231	6707.279106	0.000864076	8.024136368	0.002023831	9.85e-13	19.83270152	380.6409569	0.107052726	6.152504382	1.385462028	0.717996279	0.50806758	4.551955112	0.127593448	0.396517503	8.317385315	1.804895595	1.48408945	1.518740401	15.28074638	0.222907122	salt	35.37408835
258	POMPEY REEF (NO 2)	-20.987594	150.532853	LTMP	1. GBRclust_4	4	MK	Southern	Midshelf	NA	Wet	1e-12	2.78e-16	2.78e-16	2.75e-16	0.000876869	0.355240542	0.133394265	0.023473495	0.003242226	1643.465861	2.103721388	0.010490857	0.001040647	75.26729495	6565.719293	0.001266346	7.956861646	0.001076919	9.89e-13	17.20459675	456.6960608	0.023909618	2.084767675	0.459571498	0.216124466	0.487040395	1.359427774	0.032545921	0.304675426	7.382483704	1.596891903	1.243333323	1.780554928	15.84516895	0.183243242	salt	35.49011091
259	REBE REEF	-19.786852	150.158441	LTMP	1. GBRclust_1	1	WH	Southern	Offshore	NA	Dry	1e-12	2.78e-16	2.78e-16	2.75e-16	0.000495532	0.84026556	0.502574632	0.088489232	0.012223897	1671.241338	1.914162078	0.004986979	-0.001610955	84.22255648	6617.364514	0.000880048	8.088410903	0.000250779	9.89e-13	22.90248609	335.7071756	0.222823702	11.59700082	2.640775261	1.778873308	0.531758506	10.96839309	0.236627867	0.330319488	6.314460053	1.369889544	1.19400305	1.564539468	11.93409295	0.159784418	salt	35.32941538
260	REBE REEF	-19.786852	150.158441	LTMP	1. GBRclust_1	1	WH	Southern	Offshore	NA	Wet	1e-12	2.78e-16	2.78e-16	2.75e-16	0.000102901	0.532554742	0.255818741	0.045041962	0.006221794	1668.759545	1.971609544	0.00408288	0.000654626	74.52908148	6538.374294	0.001248863	8.034619637	0.000121657	9.89e-13	24.96847392	388.6941164	0.161332454	8.135733569	1.800808069	1.191475329	0.765315277	8.862188563	0.149254885	0.305608591	7.030450284	1.526186026	1.342722464	1.850559542	16.10628532	0.173683632	salt	35.35429806
261	RIB REEF	-18.471248	146.87822	LTMP	1. GBRclust_4	4	TO	Central	Midshelf	NA	Dry	1e-12	2.78e-16	2.78e-16	2.77e-16	0.000570717	0.25325205	0.119206588	0.020971751	0.002894598	1678.596647	1.020718349	0.008120562	-0.001653592	84.61475757	6627.309144	0.000887964	8.059771009	0.002096588	9.96e-13	11.51502051	357.640024	0.049082354	2.528117414	0.568506894	0.299516566	0.45114649	2.173463745	0.058957508	0.249813304	5.341328724	1.157456872	0.858072964	1.405973671	9.341556767	0.146746791	salt	35.31540105
262	RIB REEF	-18.471248	146.87822	LTMP	1. GBRclust_4	4	TO	Central	Midshelf	NA	Wet	1e-12	2.78e-16	2.78e-16	2.74e-16	0.000114521	0.052436	0.023539058	0.004139859	0.00057026	1663.253049	0.326495451	0.002334804	0.000562002	74.62882066	6432.767618	0.001282502	7.976509198	0.000317716	9.85e-13	3.773773988	445.1293702	0.003752132	0.253118288	0.055895572	0.015871264	0.196627867	0.159610987	0.005895002	0.07644518	2.65134786	0.574929824	0.259613416	0.982068373	3.614162865	0.069429328	salt	35.36440851
263	ROXBURGH REEF	-18.432299	147.049838	LTMP	1. GBRclust_4	4	TO	Central	Midshelf	NA	Dry	3.87e-10	1.84e-08	1.02e-12	2.77e-16	0.000403791	0.140095327	0.175734565	0.03092382	0.0042694	1674.982011	0.993159875	0.006396383	-0.001635763	84.65450602	6612.489497	0.000888821	8.063700603	0.000968174	9.96e-13	10.62264965	353.7322104	0.034526111	2.456288802	0.545020646	0.226125823	0.366147178	1.47649796	0.047856853	0.239431584	5.618697759	1.217102546	0.842655408	1.310686038	9.14614623	0.146826132	salt	35.31071314
264	ROXBURGH REEF	-18.432299	147.049838	LTMP	1. GBRclust_4	4	TO	Central	Midshelf	NA	Wet	3.5e-11	1.85e-08	9.73e-14	2.73e-16	3.23e-05	0.02562587	0.020168839	0.003548432	0.000489221	1667.961481	0.257710663	0.000957829	0.000673538	74.89235274	6465.813883	0.001282643	8.003835014	0.000113183	9.81e-13	2.986403343	422.9837676	0.003924168	0.321404819	0.07008724	0.019882332	0.188106959	0.159023055	0.006039085	0.062873147	2.352572584	0.509236735	0.281166775	0.857209421	2.827370626	0.048084825	salt	35.30241307
265	Seaforth	-20.469981	149.037127	LTMP	1. GBRclust_6	6	WH	Southern	Inshore	NA	Dry	1e-12	2.78e-16	2.78e-16	2.75e-16	0.064350334	0.383738792	0.935193226	0.162333341	0.022336673	1725.110203	1.664731725	0.012877114	-0.002278614	84.68526697	6792.879828	0.000800428	8.044452347	0.079689899	9.89e-13	18.75147883	388.5376539	0.111952103	4.986898686	1.115937734	0.655763344	0.726265639	5.087308299	0.139045621	0.335064999	7.420254609	1.612828783	1.317467824	1.553431696	13.63582054	0.218776977	salt	35.57338223
266	Seaforth	-20.469981	149.037127	LTMP	1. GBRclust_6	6	WH	Southern	Inshore	NA	Wet	1e-12	2.78e-16	2.78e-16	2.77e-16	0.037612445	0.277277817	0.48439696	0.084101589	0.011573507	1686.939807	1.833016394	0.02019311	9.45e-05	73.74906737	6361.236897	0.001182428	7.958751096	0.046237358	9.96e-13	18.16402509	478.1845875	0.034902025	2.107326353	0.460368484	0.191547386	0.670225933	2.180426863	0.051671832	0.264085215	6.922976303	1.499295737	1.023416068	1.967740157	15.96927363	0.198070233	salt	35.81056222
267	SLATE REEF	-19.657406	149.916722	LTMP	1. GBRclust_1	1	WH	Southern	Offshore	NA	Dry	1e-12	2.78e-16	2.78e-16	2.73e-16	0.0004303	0.536415101	0.384068228	0.067620186	0.009340544	1672.497944	1.827103342	0.005119028	-0.001829325	84.03921161	6588.385573	0.000880224	8.089541007	0.000537681	9.82e-13	22.83506084	335.7436981	0.189247121	10.30355009	2.351330131	1.628624878	0.589278458	10.32183397	0.21088893	0.331028414	6.405416195	1.392546627	1.218233821	1.604732162	12.51322688	0.165400159	salt	35.33496085
268	SLATE REEF	-19.657406	149.916722	LTMP	1. GBRclust_1	1	WH	Southern	Offshore	NA	Wet	1e-12	2.78e-16	2.78e-16	2.72e-16	6.15e-05	0.155018962	0.052878396	0.009309264	0.001284827	1669.448089	1.250877803	0.002886273	0.000769176	74.85179983	6537.509934	0.001286414	8.030591308	5.71e-05	9.78e-13	14.23726989	393.3264508	0.06609093	3.885788206	0.857523799	0.496553234	0.554491043	3.432626733	0.063076656	0.210388127	5.428974123	1.177461016	0.970659631	1.489829058	10.80464314	0.119666013	salt	35.34833416
269	SMALL LAGOON REEF	-21.869871	152.518833	LTMP	1. GBRclust_4	4	SW	Southern	Midshelf	NA	Dry	1e-12	2.78e-16	2.78e-16	2.76e-16	0.000489032	0.334778996	0.146154378	0.025726298	0.003553308	1667.271134	1.666923431	0.006924962	-0.00190424	83.63741548	6631.718752	0.000943405	8.082348385	0.000250496	9.93e-13	16.23446638	343.5654745	0.09298612	6.516748403	1.483308174	0.716866039	0.411143472	3.779956446	0.118712213	0.343421389	7.103357752	1.536647428	1.251391255	1.447699693	12.45451	0.182879718	salt	35.40203516
270	SMALL LAGOON REEF	-21.869871	152.518833	LTMP	1. GBRclust_4	4	SW	Southern	Midshelf	NA	Wet	1e-12	2.78e-16	2.78e-16	2.74e-16	0.000228738	0.196035912	0.046366449	0.008161715	0.001127219	1655.16076	1.736203715	0.006422788	0.000690333	74.76466548	6552.872098	0.001311003	8.013355019	0.0001221	9.85e-13	14.66422213	414.3617662	0.029425878	2.593161193	0.572306947	0.223678782	0.385226613	1.474423368	0.041689711	0.286403778	7.017789075	1.516811657	1.115507155	1.54396519	13.18979881	0.16489268	salt	35.46822887
271	SNAKE (22088)	-22.018767	152.192597	LTMP	1. GBRclust_4	4	SW	Southern	Midshelf	NA	Dry	1e-12	5.05e-15	2.78e-16	2.75e-16	0.001367478	0.665039422	1.246124338	0.219306591	0.030286381	1662.670857	2.304081814	0.009500729	-0.001853027	83.77033623	6656.301567	0.000937444	8.038735184	0.003788119	9.89e-13	24.28915755	378.2063904	0.153267453	8.617885714	1.903414896	1.18578322	0.561568391	7.481668163	0.166636846	0.396431105	9.270287035	2.00448452	1.672045374	1.488001747	16.80748223	0.243554424	salt	35.43558978
272	SNAKE (22088)	-22.018767	152.192597	LTMP	1. GBRclust_4	4	SW	Southern	Midshelf	NA	Wet	1e-12	1.37e-13	2.78e-16	2.75e-16	0.000722054	0.450420828	0.870686053	0.153222026	0.021160593	1632.897595	1.645271616	0.007269483	0.000566739	75.06757949	6585.281843	0.001324629	7.945112478	0.00158958	9.89e-13	13.44001501	469.2465527	0.028739461	2.774517921	0.603107494	0.24149819	0.343976844	1.405404188	0.040669195	0.235134135	7.118730725	1.536696879	1.047738144	1.346637344	12.03457503	0.167074505	salt	35.51464941
273	Snapper North	-16.296612	145.505183	LTMP	1. GBRclust_5	5	CA	Central	Inshore	NA	Dry	7.73e-05	3.23e-08	3.53e-07	2.76e-16	0.04978029	0.104685684	0.570910861	0.094674918	0.01308686	1716.575445	1.369297389	0.009326388	-0.002238881	83.70452896	6593.939036	0.000727874	8.059171121	0.044563276	9.93e-13	15.42914444	361.8129583	0.047119396	2.361037661	0.534733587	0.327640329	0.718900792	2.73417039	0.064486402	0.286509323	6.322683554	1.379826854	1.109889418	1.662379813	12.69262033	0.185982273	salt	34.65767834
274	Snapper North	-16.296612	145.505183	LTMP	1. GBRclust_5	5	CA	Central	Inshore	NA	Wet	6.57e-06	1.53e-08	1.57e-08	2.77e-16	0.004046196	0.045441012	0.014557234	0.00240549	0.000331633	1663.357944	1.245648425	0.005536756	5.91e-05	72.51188195	6247.475202	0.001164473	7.964037074	0.004425818	9.96e-13	13.02063882	461.0295264	0.002377583	0.174759615	0.038732794	0.018975302	0.615669079	0.211670177	0.003948278	0.177982831	5.15644993	1.13033607	0.77971121	1.911329461	12.80841667	0.145887133	salt	34.56883854
275	Snapper South	-16.296612	145.505183	LTMP	1. GBRclust_5	5	CA	Central	Inshore	NA	Dry	7.73e-05	3.23e-08	3.53e-07	2.76e-16	0.04978029	0.104685684	0.570910861	0.094674918	0.01308686	1716.575445	1.369297389	0.009326388	-0.002238881	83.70452896	6593.939036	0.000727874	8.059171121	0.044563276	9.93e-13	15.42914444	361.8129583	0.047119396	2.361037661	0.534733587	0.327640329	0.718900792	2.73417039	0.064486402	0.286509323	6.322683554	1.379826854	1.109889418	1.662379813	12.69262033	0.185982273	salt	34.65767834
276	Snapper South	-16.296612	145.505183	LTMP	1. GBRclust_5	5	CA	Central	Inshore	NA	Wet	6.57e-06	1.53e-08	1.57e-08	2.77e-16	0.004046196	0.045441012	0.014557234	0.00240549	0.000331633	1663.357944	1.245648425	0.005536756	5.91e-05	72.51188195	6247.475202	0.001164473	7.964037074	0.004425818	9.96e-13	13.02063882	461.0295264	0.002377583	0.174759615	0.038732794	0.018975302	0.615669079	0.211670177	0.003948278	0.177982831	5.15644993	1.13033607	0.77971121	1.911329461	12.80841667	0.145887133	salt	34.56883854
277	ST CRISPIN REEF	-16.071415	145.838548	LTMP	1. GBRclust_1	1	CA	Central	Offshore	NA	Dry	0.012821372	1.23e-07	0.000257366	2.74e-16	0.000369233	0.105481676	0.328876771	0.057897858	0.007992386	1680.469812	0.369711234	0.003118524	-0.002311557	84.47661442	6562.436639	0.000793394	8.071851988	0.001435241	9.85e-13	4.218436689	350.3846864	0.005582292	0.562142282	0.123352489	0.019307746	0.161699464	0.116443129	0.010999848	0.136264574	3.38682801	0.734428515	0.385683705	0.948391144	4.101963427	0.084783689	salt	35.25574685
278	ST CRISPIN REEF	-16.071415	145.838548	LTMP	1. GBRclust_1	1	CA	Central	Offshore	NA	Wet	0.00275822	6.34e-08	3.12e-05	2.75e-16	1.44e-05	0.011537435	0.014434882	0.002539712	0.000349748	1670.640168	0.118002005	0.000345141	0.000774118	74.82752718	6461.894632	0.001171632	8.011536504	5.31e-05	9.89e-13	1.457372166	416.3535627	0.000102091	0.010491204	0.002299244	0.000721388	0.071095584	0.00177263	9.01e-05	0.034711344	1.460415387	0.316436195	0.205003568	0.789774104	1.455590312	0.021677887	salt	35.07774296
279	TAYLOR REEF	-17.812498	146.573839	LTMP	1. GBRclust_4	4	IN	Central	Midshelf	NA	Dry	1e-12	2.78e-16	2.78e-16	2.75e-16	0.001816891	0.228651489	0.325297917	0.057178266	0.007892493	1678.18838	0.957053302	0.008709404	-0.00161877	84.60842098	6617.671711	0.000827643	8.041849032	0.002043189	9.89e-13	9.666786327	369.0758743	0.019601774	1.225330296	0.278193493	0.10089336	0.363218166	0.740038566	0.029012171	0.242681053	5.36128976	1.164269438	0.801300953	1.309184684	8.926709456	0.147502583	salt	35.25986389
280	TAYLOR REEF	-17.812498	146.573839	LTMP	1. GBRclust_4	4	IN	Central	Midshelf	NA	Wet	1e-12	2.78e-16	2.78e-16	2.74e-16	0.000144875	0.040800575	0.034920585	0.006136719	0.000845945	1659.309621	0.276522556	0.002381465	0.000482177	74.54281981	6423.668636	0.001229999	7.960308539	0.000195585	9.85e-13	3.175160342	463.5383729	0.002343939	0.211869382	0.046448625	0.005929564	0.143384361	0.063470194	0.005075915	0.070048935	2.692880088	0.584001905	0.210482322	0.899175203	3.111645931	0.072424677	salt	35.25991785
281	TERN REEF(20309)	-20.898495	150.033049	LTMP	1. GBRclust_4	4	MK	Southern	Midshelf	NA	Dry	1e-12	2.78e-16	2.78e-16	2.73e-16	0.00029268	0.364538503	0.096297847	0.016950709	0.002340935	1675.489701	1.659619185	0.00985358	-0.001543835	84.92995997	6698.190554	0.000876211	8.048750108	0.002822959	9.82e-13	18.37217143	363.290118	0.128751407	5.531226323	1.258694992	0.696614901	0.569340001	4.682701072	0.129074879	0.368784156	7.1907386	1.563532489	1.318569594	1.563325325	13.68947032	0.197331466	salt	35.39150251
282	TERN REEF(20309)	-20.898495	150.033049	LTMP	1. GBRclust_4	4	MK	Southern	Midshelf	NA	Wet	1e-12	2.78e-16	2.78e-16	2.75e-16	7.33e-05	0.181629737	0.030142973	0.005305145	0.00073178	1665.838661	1.245109392	0.007462292	0.000884404	75.22465072	6540.156623	0.001262723	7.989886938	0.000806155	9.89e-13	10.82159158	427.3246038	0.015382813	1.205549546	0.265187572	0.096534033	0.359140633	0.661164269	0.020364664	0.216696841	5.454034607	1.179077011	0.7954896	1.460003731	10.16042732	0.134976083	salt	35.5005987
283	THETFORD REEF	-16.79965	146.198274	LTMP	1. GBRclust_1	1	CA	Central	Midshelf	NA	Dry	7.33e-11	4.61e-08	5.36e-13	2.78e-16	0.000440302	0.156543599	0.211199431	0.037131448	0.005123279	1678.83521	0.462621442	0.004550942	-0.002001926	84.53081149	6578.17435	0.000813073	8.059586186	0.000892453	1e-12	4.84852521	353.1148474	0.009943828	0.774307066	0.17201003	0.038118992	0.204204788	0.245313753	0.015675966	0.140069752	3.521381828	0.76239884	0.426113226	0.983557968	4.603201483	0.089617104	salt	35.24667503
284	THETFORD REEF	-16.79965	146.198274	LTMP	1. GBRclust_1	1	CA	Central	Midshelf	NA	Wet	1.23e-11	8.51e-08	1.17e-13	2.75e-16	6.23e-05	0.017481963	0.021713664	0.003814518	0.000524945	1668.531801	0.111554741	0.000430296	0.000758706	74.70028305	6448.044871	0.001182148	8.005400233	6.24e-05	9.89e-13	1.337185712	422.8963404	5.1e-05	0.007626312	0.001702563	0.000413499	0.05424087	0.001029086	0.000105391	0.032418151	1.437127223	0.311607598	0.174643305	0.719071998	1.336149645	0.024718342	salt	35.12718855
285	TURNER REEF	-21.698967	152.558969	LTMP	1. GBRclust_1	1	SW	Southern	Offshore	NA	Dry	1e-12	2.78e-16	2.78e-16	2.76e-16	0.000228798	0.295822822	0.080130813	0.014104559	0.001948063	1668.564028	1.715595877	0.006031013	-0.001933616	83.74074454	6628.089646	0.000932651	8.093097384	0.000292279	9.93e-13	18.14395632	337.4541787	0.129376934	7.5712084	1.712453197	0.96399613	0.490834448	5.208718067	0.133792206	0.355950823	7.164594712	1.550594114	1.301396085	1.508673889	12.93523825	0.183032403	salt	35.38826502
286	TURNER REEF	-21.698967	152.558969	LTMP	1. GBRclust_1	1	SW	Southern	Offshore	NA	Wet	1e-12	2.78e-16	2.78e-16	2.76e-16	6.83e-05	0.112398088	0.013340099	0.002347708	0.000322114	1656.829037	1.564664165	0.00410057	0.000723075	74.85217597	6550.071541	0.001317399	8.018159416	9.72e-05	9.93e-13	15.11587621	407.5649231	0.051175258	3.137388666	0.688252496	0.404157563	0.496406397	2.907543795	0.053077929	0.229959985	6.41933398	1.391997632	1.108903509	1.416946291	12.20833243	0.143535152	salt	35.46055892
287	WADE REEF	-21.994176	152.65182	LTMP	1. GBRclust_1	1	SW	Southern	Midshelf	NA	Dry	1e-12	2.78e-16	2.78e-16	2.77e-16	0.000342317	0.351997638	0.238561006	0.042002136	0.005801445	1669.180885	1.951694413	0.005389332	-0.002285732	83.15332378	6598.625112	0.000935642	8.0874705	0.000502673	9.96e-13	19.77481126	330.8362041	0.120202941	8.380331284	1.906167326	0.982355203	0.441756038	5.307641865	0.152803364	0.400461624	8.165994299	1.764980977	1.44940854	1.465439832	14.46716934	0.210017424	salt	35.39854077
288	WADE REEF	-21.994176	152.65182	LTMP	1. GBRclust_1	1	SW	Southern	Midshelf	NA	Wet	1e-12	2.78e-16	2.78e-16	2.74e-16	0.000170073	0.221602481	0.131954613	0.023231788	0.003208624	1660.922822	1.911787146	0.005266355	0.000567788	74.63923386	6551.880234	0.001303471	8.031977187	0.000220503	9.85e-13	17.56267644	396.9538761	0.051553235	3.904333823	0.863727771	0.410499646	0.408014586	2.695101722	0.063140117	0.324126553	8.051319813	1.74120746	1.275572411	1.474537943	14.86757461	0.188921399	salt	35.45339073
289	WRECK ISLAND REEF	-23.318097	151.970058	LTMP	1. GBRclust_3	3	CB	Southern	Offshore	NA	Dry	1e-12	2.78e-16	2.78e-16	2.75e-16	0.002498408	1.827668289	4.75413533	0.837100105	0.115631576	1683.78515	2.32236475	0.008747284	-0.002111755	83.90499785	6721.102751	0.000913328	8.09946647	0.000630309	9.89e-13	23.25297883	328.6057513	0.207944717	11.95758369	2.704119962	1.472301543	0.409845089	8.269474207	0.238463546	0.455399163	9.038068992	1.95489308	1.57577974	1.357350093	14.98240242	0.238664927	salt	35.51989708
290	WRECK ISLAND REEF	-23.318097	151.970058	LTMP	1. GBRclust_3	3	CB	Southern	Offshore	NA	Wet	1e-12	2.78e-16	2.78e-16	2.75e-16	0.001735901	1.817552571	4.039107378	0.711167959	0.098241368	1663.429651	3.253509675	0.008988333	0.000137006	74.54680731	6592.447544	0.001307918	8.025993935	0.000782747	9.89e-13	31.92773274	402.3714618	0.177199916	9.871783096	2.195246746	1.464255692	0.762633803	10.93548445	0.198780105	0.423770013	9.335977978	2.020322639	1.75616369	1.853191934	20.98903211	0.246326238	salt	35.6065843
291	YONGE REEF	-14.574191	145.618436	LTMP	1. GBRclust_2	2	CL	Northern	Offshore	NA	Dry	1e-12	2.78e-16	2.78e-16	2.74e-16	0.000179203	0.115904613	0.115012765	0.020270042	0.002797463	1684.497152	0.36094594	0.001000228	-0.003144331	84.02796379	6509.576197	0.000858503	8.075723488	0.00026435	9.85e-13	5.549425715	347.5167862	0.013173056	0.967306942	0.226699305	0.106672347	0.351352376	0.522485848	0.016781848	0.146485288	2.927724997	0.637765901	0.507829059	1.398065754	5.026939841	0.070077339	salt	35.24017139
292	YONGE REEF	-14.574191	145.618436	LTMP	1. GBRclust_2	2	CL	Northern	Offshore	NA	Wet	1e-12	2.78e-16	2.78e-16	2.76e-16	1.73e-05	0.01827013	0.012187193	0.002144315	0.000295204	1669.745163	0.14556493	0.000723367	0.000747836	74.88366351	6477.888169	0.001114345	8.021061971	9.4e-05	9.93e-13	1.806942723	408.2718008	0.001676836	0.09971902	0.021688109	0.009645907	0.177610884	0.038006671	0.000995038	0.047146252	1.610207332	0.348960386	0.216739052	0.845203859	1.768927734	0.027337863	salt	35.06431039
293	Somerset 2	-10.542864	143.987697	Microbial	6. Coral Sea	1	FN	Northern	Sea	NA	Dry	1e-12	2.78e-16	2.78e-16	2.76e-16	3.42e-07	0.053171536	0.00183442	0.000322738	3.99e-05	1682.635489	0.282446063	0.000208316	-0.001942154	84.78921496	6533.173172	0.000822879	8.076210711	2.08e-05	9.93e-13	4.180923716	348.6782303	0.006697081	0.396515867	0.089628493	0.037234757	0.216099015	0.238926248	0.007404983	0.127292282	3.015993119	0.655512369	0.405327444	0.866411595	3.941997445	0.066271363	temp	25.87618495
294	Somerset 2	-10.542864	143.987697	Microbial	6. Coral Sea	1	FN	Northern	Sea	NA	Wet	1e-12	2.78e-16	2.78e-16	2.72e-16	1.29e-06	0.018949416	0.00017431	2.95e-05	3.55e-06	1664.295217	0.255517546	0.000203398	0.000622866	75.7023581	6566.446741	0.001031712	8.031016436	3.64e-06	9.78e-13	2.18424531	394.3273005	0.013033982	1.070886424	0.236317061	0.109603651	0.094980954	0.405786495	0.009774746	0.049904238	1.718119131	0.372043459	0.277769106	0.606116039	1.778458815	0.022285105	temp	29.06558713
295	BR1	-20.490291	150.075035	Microbial	2. Mackay_midshelf	4	MK	Southern	Midshelf	NA	Dry	1e-12	2.78e-16	2.78e-16	2.75e-16	0.000768632	0.22633536	0.045990547	0.008090685	0.001116995	1664.087428	1.794803394	0.009028999	-0.001430984	85.03226564	6698.656049	0.000880008	8.025612406	0.000857292	9.89e-13	18.57488561	382.0067802	0.11025268	5.658793713	1.269673595	0.748922683	0.560673682	4.786758341	0.116146571	0.341645268	7.330308589	1.59105876	1.330916227	1.549707957	13.78812731	0.196117962	temp	24.02923443
296	BR1	-20.490291	150.075035	Microbial	2. Mackay_midshelf	4	MK	Southern	Midshelf	NA	Wet	1e-12	2.78e-16	2.78e-16	2.77e-16	0.000302536	0.101553179	0.018029842	0.003170412	0.000436638	1651.348401	1.4762962	0.006535316	0.000949774	75.30708036	6542.206503	0.001268567	7.958211422	0.00029085	9.96e-13	11.31510883	455.0830431	0.014700347	1.410435244	0.308526035	0.121525852	0.34754513	0.73762326	0.020545507	0.201695196	5.854238303	1.267695862	0.869052303	1.407509012	10.57748553	0.136066142	temp	28.23123606
297	Bundaberg	-24.553582	153.633012	Microbial	6. Coral Sea	1	CB	Southern	Sea	NA	Dry	3.3e-09	2.76e-08	1.21e-11	2.76e-16	1.13e-06	0.139783985	0.003343302	0.000588635	7.92e-05	1679.355668	0.840158203	0.000587431	-0.005257687	79.71507847	6380.021855	0.000907232	8.086802636	1.59e-05	9.93e-13	9.418261073	312.5045414	0.116328085	7.334292845	1.615053755	0.800071758	0.335426271	3.537041137	0.100670724	0.178577893	4.244189648	0.915863815	0.698496604	1.074377467	5.881219959	0.091557895	temp	23.72319177
298	Bundaberg	-24.553582	153.633012	Microbial	6. Coral Sea	1	CB	Southern	Sea	NA	Wet	4.23e-10	2.06e-08	8.62e-13	2.76e-16	1.13e-07	0.033038013	0.000324984	5.51e-05	4.84e-06	1666.855755	0.342598968	0.000123652	0.000301303	74.59982767	6583.468086	0.001290643	8.07443372	1.6e-06	9.93e-13	1.748423683	358.2669775	0.010085774	1.216145384	0.262602945	0.112654822	0.054803554	0.253574356	0.008645672	0.040077641	1.953083405	0.420409959	0.322572462	0.412393198	1.494849337	0.022327158	temp	26.83092442
299	Cairns	-16.299503	146.063669	Microbial	6. Coral Sea	1	CA	Central	Sea	NA	Dry	1e-12	2.78e-16	2.78e-16	2.76e-16	3.39e-05	0.073165807	0.00282259	0.000496647	6.55e-05	1681.366668	0.318397634	0.000945412	-0.002453024	84.18605175	6523.973326	0.000815872	8.078337314	3.1e-05	9.93e-13	3.333209149	343.4895483	0.016356494	1.161705299	0.258468145	0.075135041	0.179382896	0.350965811	0.018272982	0.103733976	2.656432778	0.575747769	0.348100153	0.827546521	2.982243347	0.054658952	temp	25.42752283
300	Cairns	-16.299503	146.063669	Microbial	6. Coral Sea	1	CA	Central	Sea	NA	Wet	1e-12	2.78e-16	2.78e-16	2.74e-16	1.31e-07	0.006250781	3.88e-05	5.11e-06	4.89e-07	1674.760385	0.025283235	3.16e-05	0.00087199	74.90942884	6477.601341	0.001149243	8.024726387	1.83e-06	9.85e-13	0.483542612	403.2312636	0.000125078	0.017957618	0.003913097	0.002529336	0.021312737	0.001512502	5.72e-05	0.013319109	0.68320792	0.147813633	0.11677605	0.539177749	0.48203011	0.00643571	temp	29.30787009
301	Cairns 2	-16.715098	146.35444	Microbial	6. Coral Sea	1	CA	Central	Sea	NA	Dry	1e-12	2.78e-16	2.78e-16	2.77e-16	1.56e-05	0.079375589	0.003053619	0.000537045	7.15e-05	1680.544547	0.406965309	0.001044843	-0.002179764	84.17246166	6527.82462	0.000828081	8.079364383	2.41e-05	9.96e-13	4.315387341	341.6760216	0.019048518	1.300899875	0.289098738	0.097796146	0.220401998	0.469713074	0.020754768	0.121774282	2.968960064	0.644923405	0.434652691	0.916084655	3.845674263	0.063250493	temp	25.38345076
302	Cairns 2	-16.715098	146.35444	Microbial	6. Coral Sea	1	CA	Central	Sea	NA	Wet	1e-12	2.78e-16	2.78e-16	2.75e-16	3.53e-07	0.006942675	5.5e-05	7.98e-06	7.37e-07	1674.654654	0.036229708	5.01e-05	0.000789284	74.8729233	6476.508403	0.001177431	8.024452242	2.34e-06	9.89e-13	0.547992722	403.1243413	0.000157415	0.022706688	0.004956394	0.003106609	0.026685	0.002462467	0.000143959	0.015320124	0.738842603	0.159781269	0.124796986	0.551015639	0.545530258	0.007401127	temp	29.3051652
303	Channel	-18.571033	146.497037	Microbial	4. Burdekin_Orpheus	5	TO	Central	Inshore	NA	Dry	1e-12	2.78e-16	2.78e-16	2.76e-16	0.00063462	0.056390789	0.011890387	0.002079667	0.000286081	1705.768734	0.839198221	0.008969979	-0.001274206	84.75508119	6670.554955	0.000912776	8.063249731	0.005973462	9.93e-13	8.50790889	356.4339728	0.012675225	0.645336657	0.143650984	0.064499316	0.342559222	0.544394315	0.017334226	0.192821509	5.055594557	1.095297138	0.698081268	1.233805186	7.963514366	0.146471141	temp	24.22727008
304	Channel	-18.571033	146.497037	Microbial	4. Burdekin_Orpheus	5	TO	Central	Inshore	NA	Wet	1e-12	2.78e-16	2.78e-16	2.75e-16	0.000102859	0.035535069	0.00094467	0.000163044	2.18e-05	1679.710946	0.577560407	0.00568869	0.000241213	73.7022145	6322.236855	0.001279956	7.978561519	0.001109174	9.89e-13	5.743624783	449.1765835	0.002335819	0.174769348	0.038329689	0.010939843	0.214966546	0.12699827	0.004406938	0.104658903	3.495628789	0.759303891	0.342389054	1.225027858	5.616626317	0.099869064	temp	29.84556058
305	Coen	-13.860287	144.675899	Microbial	6. Coral Sea	2	CL	Northern	Sea	NA	Dry	1.06e-10	1.89e-08	4.05e-13	2.76e-16	2.8e-05	0.042199254	0.001462241	0.000257286	2.86e-05	1685.016719	0.114217799	0.000331339	-0.003104603	84.21990587	6513.727539	0.000892782	8.076300001	1.56e-05	9.93e-13	1.122874281	347.9970694	0.009050284	0.932739655	0.2052588	0.024596176	0.086220876	0.106358354	0.015768223	0.041022581	1.268428132	0.273623968	0.117580427	0.653132547	1.016515932	0.027071003	temp	25.60881847
306	Coen	-13.860287	144.675899	Microbial	6. Coral Sea	1	CL	Northern	Sea	NA	Wet	8.4e-12	1.04e-08	1.87e-14	2.73e-16	6.15e-06	0.007819086	5.37e-05	7.96e-06	5e-07	1668.278783	0.064182141	0.00014318	0.000782381	74.99193607	6488.643714	0.001110584	8.020498045	1.91e-06	9.81e-13	0.684709834	405.872122	0.000288579	0.060747099	0.013386274	0.007396034	0.028476531	0.00511182	0.000125507	0.018881115	0.903828116	0.195757948	0.139451104	0.565763567	0.679598014	0.009911673	temp	29.27231206
307	Coen 2	-13.891664	144.398202	Microbial	6. Coral Sea	1	CL	Northern	Sea	NA	Dry	0.318386144	4.44e-07	0.013520964	2.77e-16	0.00039557	0.037958674	0.001295372	0.00022776	2.68e-05	1684.777739	0.126920695	0.00122895	-0.002329362	84.74794144	6559.303383	0.000900829	8.066108028	5.38e-05	9.96e-13	1.452419367	354.231935	0.002485833	0.284526704	0.062006457	0.005073761	0.101305299	0.027928165	0.005946088	0.058934171	1.636051343	0.352524052	0.153872267	0.647019355	1.424491196	0.03617379	temp	25.51796744
308	Coen 2	-13.891664	144.398202	Microbial	6. Coral Sea	1	CL	Northern	Sea	NA	Wet	0.223037807	1.95e-07	0.004847574	2.75e-16	1.67e-05	0.009402753	6.53e-05	1e-05	7.34e-07	1666.934149	0.101454051	0.000396512	0.000721347	74.96119391	6475.054375	0.001108395	8.012963454	1.12e-05	9.89e-13	1.024590772	414.1779422	0.000175673	0.030239771	0.006637406	0.003839735	0.030353066	0.002205249	7.39e-05	0.028506525	1.29666868	0.280584347	0.170874698	0.600127963	1.022385517	0.017614456	temp	29.39530343
309	FI	-16.920995	145.996714	Microbial	5. Tully_Marine	5	CA	Central	Inshore	NA	Dry	4.33e-11	3.42e-08	2.95e-13	2.76e-16	0.002554562	0.063970868	0.094362345	0.016436802	0.002265551	1702.803122	0.918026382	0.007655136	-0.002216579	84.69398387	6667.377846	0.000839841	8.065069512	0.013207794	9.93e-13	9.264631977	355.4301939	0.012548976	0.897881743	0.20031166	0.071902082	0.394162678	0.615242252	0.023835591	0.210562055	5.295652477	1.14927032	0.753087775	1.293953864	8.649245457	0.153548978	temp	24.29945631
310	FI	-16.920995	145.996714	Microbial	5. Tully_Marine	5	CA	Central	Inshore	NA	Wet	6.05e-12	1.7e-08	1.82e-14	2.74e-16	0.000470611	0.031285497	0.002567103	0.000445531	6.08e-05	1663.674304	0.720901007	0.004417449	0.000276237	73.46161367	6332.335804	0.001192528	7.975290881	0.001405348	9.85e-13	7.040877595	449.5463377	0.001319392	0.111498915	0.024542248	0.008069869	0.253117866	0.083599299	0.00255841	0.118889001	3.863782229	0.843142435	0.440340503	1.317931869	6.957033739	0.108206925	temp	29.748389
311	Geoffrey Bay	-19.156705	146.864591	Microbial	4. Burdekin_Magnetic	6	TO	Central	Inshore	NA	Dry	1e-12	2.78e-16	2.78e-16	2.76e-16	0.01270661	0.062571351	0.004004711	0.000664212	8.97e-05	1735.752243	1.276246944	0.013749689	-0.000790186	83.57157305	6593.38789	0.001015775	8.036127882	0.009611395	9.93e-13	10.63573887	369.7411489	0.00309463	0.260907394	0.057586925	0.022565589	0.337752443	0.198413761	0.007286308	0.216253923	6.085996781	1.317454445	0.909695904	1.383034685	10.43726275	0.178657535	temp	24.02172577
312	Geoffrey Bay	-19.156705	146.864591	Microbial	4. Burdekin_Magnetic	6	TO	Central	Inshore	NA	Wet	1e-12	2.78e-16	2.78e-16	2.76e-16	0.007609218	0.056936798	0.001578496	0.000261847	3.47e-05	1693.509659	1.006541128	0.01568277	1.87e-06	72.69523486	6171.157601	0.001360879	7.973957724	0.003494309	9.93e-13	8.852761606	453.8904302	0.000120142	0.014137038	0.003080221	0.000460829	0.058684042	0.006963568	0.000378916	0.147314197	4.657071777	1.008839789	0.501671939	1.503677565	8.845692513	0.133845611	temp	30.40335881
313	GR1	-20.769235	150.374269	Microbial	2. Mackay_midshelf	4	MK	Southern	Midshelf	NA	Dry	1e-12	2.78e-16	2.78e-16	2.73e-16	0.001219632	0.28535108	0.167219955	0.0294196	0.004062948	1660.910426	2.033279429	0.00801121	-0.001485366	84.85591664	6693.239085	0.000888272	8.034114439	0.000641731	9.82e-13	19.90091605	374.6055527	0.084993773	5.658338605	1.283396228	0.72400476	0.50028339	3.966115144	0.104068269	0.405228108	8.524988583	1.849528896	1.583164801	1.54191294	15.93480089	0.221395152	temp	23.97409401
314	GR1	-20.769235	150.374269	Microbial	2. Mackay_midshelf	4	MK	Southern	Midshelf	NA	Wet	1e-12	2.78e-16	2.78e-16	2.76e-16	0.000496649	0.158864148	0.057909826	0.010188605	0.001406785	1646.433509	2.197743806	0.007236869	0.001067865	75.3474451	6567.479653	0.001254073	7.962012723	0.000286573	9.93e-13	17.60358691	452.6716632	0.021977107	2.181504937	0.482006186	0.225884892	0.462047533	1.274092305	0.031860497	0.301665262	7.792492139	1.688876716	1.344986484	1.714691909	16.32949463	0.183531248	temp	27.94937942
315	Heron	-23.443912	151.912015	Microbial	7. Heron	4	CB	Southern	Midshelf	NA	Dry	1e-12	2.78e-16	2.78e-16	2.75e-16	0.004478453	1.714885495	5.28602402	0.930684679	0.12855837	1677.343798	1.733947909	0.010861749	-0.001887004	84.65192011	6810.838072	0.000912165	8.051275363	0.001664991	9.89e-13	14.17217193	359.2992782	0.075816401	6.816026541	1.515984797	0.425593065	0.264978625	2.444098161	0.138307405	0.343038812	8.512540509	1.83647398	1.220240081	1.141469622	11.72579795	0.226668001	temp	22.62605659
316	Heron	-23.443912	151.912015	Microbial	7. Heron	4	CB	Southern	Midshelf	NA	Wet	1e-12	2.78e-16	2.78e-16	2.74e-16	0.003712361	2.14492998	4.959537059	0.873193866	0.120624339	1654.773909	2.332449152	0.013021286	0.000730856	75.32789502	6639.377474	0.001332397	7.97282384	0.001202146	9.85e-13	17.45975997	444.6371943	0.051856564	5.08976811	1.124296712	0.352335338	0.349808836	2.732485603	0.102406195	0.305252277	8.16633405	1.762142281	1.187901019	1.466097352	14.72370008	0.210724813	temp	26.82437358
317	Heron 2	-23.443912	151.912015	Microbial	7. Heron	4	CB	Southern	Midshelf	NA	Dry	1e-12	2.78e-16	2.78e-16	2.75e-16	0.004478453	1.714885495	5.28602402	0.930684679	0.12855837	1677.343798	1.733947909	0.010861749	-0.001887004	84.65192011	6810.838072	0.000912165	8.051275363	0.001664991	9.89e-13	14.17217193	359.2992782	0.075816401	6.816026541	1.515984797	0.425593065	0.264978625	2.444098161	0.138307405	0.343038812	8.512540509	1.83647398	1.220240081	1.141469622	11.72579795	0.226668001	temp	22.62605659
318	Heron 2	-23.443912	151.912015	Microbial	7. Heron	4	CB	Southern	Midshelf	NA	Wet	1e-12	2.78e-16	2.78e-16	2.74e-16	0.003712361	2.14492998	4.959537059	0.873193866	0.120624339	1654.773909	2.332449152	0.013021286	0.000730856	75.32789502	6639.377474	0.001332397	7.97282384	0.001202146	9.85e-13	17.45975997	444.6371943	0.051856564	5.08976811	1.124296712	0.352335338	0.349808836	2.732485603	0.102406195	0.305252277	8.16633405	1.762142281	1.187901019	1.466097352	14.72370008	0.210724813	temp	26.82437358
319	Heron 3	-23.455798	151.928386	Microbial	7. Heron	4	CB	Southern	Midshelf	NA	Dry	1e-12	2.78e-16	2.78e-16	2.73e-16	0.004841568	1.904975231	6.061954039	1.067291365	0.147428006	1674.61567	1.747140993	0.011402604	-0.001880893	84.68890366	6812.690105	0.000913487	8.034882958	0.001940646	9.82e-13	14.40245019	373.5979916	0.070586757	6.329016438	1.413607874	0.410105604	0.286878847	2.440396091	0.133706034	0.333760762	8.447602679	1.824974677	1.236165442	1.172178273	11.95955143	0.227472476	temp	22.62488296
320	Heron 3	-23.455798	151.928386	Microbial	7. Heron	4	CB	Southern	Midshelf	NA	Wet	1e-12	2.78e-16	2.78e-16	2.73e-16	0.003886514	2.752452691	6.296629133	1.108601066	0.15314377	1651.373186	2.394649106	0.013453636	0.000755751	75.34851599	6638.059036	0.00132506	7.958146093	0.00141214	9.81e-13	17.87147935	460.1156783	0.053004868	5.168460405	1.138255389	0.364840385	0.370580627	2.914256973	0.105252659	0.292829891	8.270399213	1.786442845	1.199330259	1.468882812	14.95339373	0.214151939	temp	26.86642883
321	Heron 4	-23.455798	151.928386	Microbial	7. Heron	4	CB	Southern	Midshelf	NA	Dry	1e-12	2.78e-16	2.78e-16	2.73e-16	0.004841568	1.904975231	6.061954039	1.067291365	0.147428006	1674.61567	1.747140993	0.011402604	-0.001880893	84.68890366	6812.690105	0.000913487	8.034882958	0.001940646	9.82e-13	14.40245019	373.5979916	0.070586757	6.329016438	1.413607874	0.410105604	0.286878847	2.440396091	0.133706034	0.333760762	8.447602679	1.824974677	1.236165442	1.172178273	11.95955143	0.227472476	temp	22.62488296
322	Heron 4	-23.455798	151.928386	Microbial	7. Heron	4	CB	Southern	Midshelf	NA	Wet	1e-12	2.78e-16	2.78e-16	2.73e-16	0.003886514	2.752452691	6.296629133	1.108601066	0.15314377	1651.373186	2.394649106	0.013453636	0.000755751	75.34851599	6638.059036	0.00132506	7.958146093	0.00141214	9.81e-13	17.87147935	460.1156783	0.053004868	5.168460405	1.138255389	0.364840385	0.370580627	2.914256973	0.105252659	0.292829891	8.270399213	1.786442845	1.199330259	1.468882812	14.95339373	0.214151939	temp	26.86642883
323	IS10	-21.499782	149.441482	Microbial	2. Mackay_inshore	6	MK	Southern	Inshore	NA	Dry	2.14e-11	2.38e-08	1.14e-13	2.76e-16	2.210563463	0.284917437	1.94905618	0.294255072	0.038846372	1789.578057	3.580268987	0.002755681	-0.003135945	82.46403757	6669.164911	0.000817217	8.020958779	0.116342263	9.93e-13	32.63407538	414.765354	0.136991468	6.630278656	1.510581715	1.34489842	1.152389266	9.672657787	0.194813868	0.470821377	10.98101084	2.391229913	2.348611738	1.706984356	22.82730211	0.328180418	temp	21.94657892
324	IS10	-21.499782	149.441482	Microbial	2. Mackay_inshore	6	MK	Southern	Inshore	NA	Wet	3.01e-12	3.86e-08	1.34e-14	2.77e-16	2.612262071	0.421610514	3.229010016	0.496557234	0.065836562	1719.067571	4.424056271	0.016365285	-0.001146307	71.37930798	6096.789181	0.001069529	7.943294348	0.12464278	9.96e-13	37.8625899	498.8222105	0.07911094	4.359817151	0.979178986	0.66519075	1.373623205	7.785893597	0.116207291	0.357534692	9.363639253	2.054446312	1.88490949	2.606533748	29.78656291	0.278231759	temp	29.3303941
325	IS9	-20.952367	149.078907	Microbial	2. Mackay_inshore	6	MK	Southern	Inshore	NA	Dry	3.59e-12	1.5e-08	6.45e-15	2.74e-16	0.604058877	0.118099026	0.487481156	0.071360623	0.009347615	1768.852555	2.648459503	0.007483656	-0.001880375	81.10772052	6541.30542	0.000874804	8.047355405	0.091313921	9.85e-13	22.46553814	383.9266901	0.047156267	2.903018862	0.656640829	0.499457965	0.9954494	3.804418289	0.083182439	0.374910411	8.985991465	1.959632108	1.851878305	1.696454558	18.59606507	0.267957525	temp	22.33224343
326	IS9	-20.952367	149.078907	Microbial	2. Mackay_inshore	6	MK	Southern	Inshore	NA	Wet	1.04e-12	5.54e-08	5.39e-15	2.76e-16	0.67893455	0.167424179	1.206910634	0.181877682	0.024125857	1710.936614	2.970959206	0.016971134	-0.000701322	70.84383182	6103.849587	0.001154124	7.96579504	0.14677659	9.93e-13	25.57563528	469.3028962	0.022378482	1.330713504	0.29702555	0.18113241	0.997951934	2.195614597	0.034808277	0.284191226	7.79138457	1.706554336	1.426578119	2.418911823	23.17192587	0.230229503	temp	29.43203678
327	MS7	-20.628156	149.720106	Microbial	2. Mackay_midshelf	4	MK	Southern	Midshelf	NA	Dry	1e-12	2.82e-09	5.22e-16	2.77e-16	0.000144281	0.191615503	0.022082337	0.003887069	0.0005364	1681.412174	1.464454935	0.009224404	-0.001549285	85.19595468	6715.090845	0.000870721	8.056299317	0.001552768	9.96e-13	16.48515079	358.1670032	0.103236034	4.780074491	1.069313262	0.52361446	0.530626367	3.805002406	0.111879535	0.324410144	7.108906213	1.540696487	1.200285491	1.462625017	12.68014833	0.194395078	temp	23.9748041
328	MS7	-20.628156	149.720106	Microbial	2. Mackay_midshelf	4	MK	Southern	Midshelf	NA	Wet	1e-12	2.61e-08	2.53e-15	2.77e-16	2.45e-05	0.079861083	0.004523022	0.000794538	0.00010865	1670.784223	0.954720549	0.005387927	0.000940137	75.34395169	6534.984591	0.001281786	7.997237902	0.000313759	9.96e-13	7.96482343	421.5256144	0.010453555	0.955994142	0.208190139	0.055801451	0.253305145	0.388092716	0.016620749	0.158199592	4.754008888	1.028542088	0.602980567	1.190751673	7.57673074	0.11432352	temp	28.3257039
329	MS8	-21.315615	150.304023	Microbial	2. Mackay_midshelf	4	MK	Southern	Midshelf	NA	Dry	1e-12	2.78e-16	2.78e-16	2.75e-16	0.000624654	0.205164715	0.01656672	0.00291579	0.0004022	1672.77521	1.542539833	0.008634988	-0.001679701	84.87865227	6696.492367	0.000863999	8.047487337	0.00275932	9.89e-13	19.85345615	363.6165402	0.169755334	6.45110316	1.434576539	0.889303202	0.658397211	6.139188486	0.139024506	0.341380884	7.405364579	1.606767788	1.32086784	1.530723929	13.71426773	0.200785005	temp	23.95125291
330	MS8	-21.315615	150.304023	Microbial	2. Mackay_midshelf	4	MK	Southern	Midshelf	NA	Wet	1e-12	2.78e-16	2.78e-16	2.75e-16	3.78e-05	0.084726111	0.00292517	0.00051322	6.91e-05	1662.515162	1.065044551	0.005626972	0.000983438	75.37671474	6552.542084	0.001239535	7.984642638	0.000377819	9.89e-13	8.64496854	431.0706285	0.013976044	1.115672453	0.242443667	0.090360693	0.291412396	0.549128546	0.015785239	0.165095754	5.128299098	1.110643901	0.67556586	1.209244779	8.095839973	0.119381974	temp	28.12546006
331	OS1	-20.207281	150.572141	Microbial	2. Mackay_outershelf	3	MK	Southern	Offshore	NA	Dry	1e-12	2.78e-16	2.78e-16	2.71e-16	0.00068848	0.595264553	0.341857935	0.06016517	0.008309887	1669.084826	2.123496894	0.00357661	-0.002214624	83.33525894	6558.63018	0.000878384	8.097396325	0.000491431	9.74e-13	27.63409154	329.6920901	0.247880832	12.27150786	2.81552797	1.962187524	0.739901519	12.43908649	0.263173569	0.397556808	7.606869178	1.655176353	1.47350856	1.674555301	15.19500503	0.203645601	temp	24.25329457
332	OS1	-20.207281	150.572141	Microbial	2. Mackay_outershelf	3	MK	Southern	Offshore	NA	Wet	1e-12	2.78e-16	2.78e-16	2.75e-16	0.000246001	0.521948811	0.242667033	0.042715957	0.005900396	1662.958815	2.359886253	0.004171641	0.00065485	74.55434515	6547.96305	0.001264735	8.047190666	0.000142331	9.89e-13	27.98015633	381.0758889	0.173607706	9.870207802	2.188659629	1.398968313	0.671131409	9.66962804	0.166906367	0.371794991	8.07134926	1.74673708	1.51483285	1.850239668	18.31052839	0.198141735	temp	27.49681316
333	OS2	-20.439234	150.769596	Microbial	2. Mackay_outershelf	4	MK	Southern	Offshore	NA	Dry	1e-12	2.78e-16	2.78e-16	2.74e-16	0.001492352	0.365310446	0.332486564	0.058492825	0.00807842	1661.682034	2.013704994	0.006924973	-0.001417872	84.71399387	6679.330001	0.000880715	8.063192239	0.000318263	9.85e-13	20.20827074	354.8799043	0.126264968	8.037475357	1.838205492	1.069600431	0.518184084	5.587898435	0.143419096	0.389663736	7.82376331	1.699821554	1.461512765	1.55079138	14.62037232	0.201444747	temp	24.09945596
334	OS2	-20.439234	150.769596	Microbial	2. Mackay_outershelf	4	MK	Southern	Offshore	NA	Wet	1e-12	2.78e-16	2.78e-16	2.75e-16	0.000422981	0.223432399	0.069234571	0.012183679	0.001682222	1653.717362	2.789621608	0.006099461	0.000717359	75.0337846	6569.978016	0.001263039	8.014248896	0.000165472	9.89e-13	26.7023685	408.2689385	0.122172527	7.544553541	1.659688687	1.030530241	0.64574816	7.247700164	0.122813082	0.344376046	8.76377551	1.901998043	1.625951219	1.781864912	19.45466838	0.208539677	temp	27.66824507
335	Pioneer Bay	-18.611262	146.482412	Microbial	4. Burdekin_Orpheus	6	TO	Central	Inshore	NA	Dry	1e-12	2.78e-16	2.78e-16	2.76e-16	0.000717695	0.06591651	0.00845253	0.001479202	0.000203635	1708.790369	1.056135763	0.012244316	-0.001461011	84.23861548	6646.145567	0.000913147	8.068710847	0.013908961	9.93e-13	10.34226021	356.2553055	0.016525617	0.733460712	0.162842253	0.091352429	0.438483852	0.768670914	0.019682319	0.229952573	5.510735731	1.192309317	0.847901724	1.397311671	9.573589302	0.160136544	temp	24.04707808
336	Pioneer Bay	-18.611262	146.482412	Microbial	4. Burdekin_Orpheus	6	TO	Central	Inshore	NA	Wet	1e-12	2.78e-16	2.78e-16	2.76e-16	0.000204519	0.04510607	0.00143204	0.000248566	3.36e-05	1681.506419	0.786686077	0.009255767	0.000104649	73.29771123	6290.761512	0.00128405	7.980153034	0.00342713	9.93e-13	7.327613822	448.7038646	0.000679502	0.078630249	0.017162999	0.001854146	0.201735877	0.024614355	0.002129869	0.135912857	4.21744593	0.914157741	0.440471873	1.339632642	7.302999447	0.119909405	temp	29.84909236
337	PR1	-21.030305	150.413085	Microbial	2. Mackay_midshelf	4	MK	Southern	Midshelf	NA	Dry	1e-12	2.78e-16	2.78e-16	2.75e-16	0.001828118	0.32115714	0.183511539	0.032267996	0.00445555	1661.543442	2.038225541	0.010218872	-0.001435893	84.80927346	6703.662542	0.00087448	8.025547348	0.00266724	9.89e-13	20.3473518	381.3497214	0.102373286	5.956615116	1.352042682	0.714914451	0.525945593	4.498594075	0.128981041	0.417973644	8.376541827	1.817111864	1.539208843	1.560637281	15.84875767	0.227384274	temp	23.81077723
338	PR1	-21.030305	150.413085	Microbial	2. Mackay_midshelf	4	MK	Southern	Midshelf	NA	Wet	1e-12	2.78e-16	2.78e-16	2.76e-16	0.00081955	0.205442656	0.103839778	0.018264316	0.002521933	1644.91677	2.000440752	0.009920608	0.00094696	75.25435117	6554.353737	0.001258787	7.9541216	0.001344539	9.93e-13	16.69319041	459.1580031	0.019747886	1.694904324	0.374409804	0.179365247	0.489948219	1.176570618	0.027218643	0.297319913	7.147043719	1.54641692	1.197084055	1.785433285	15.51661977	0.179476905	temp	27.94478384
339	PRC4	-20.432336	150.528495	Microbial	2. Mackay_outershelf	4	MK	Southern	Offshore	NA	Dry	1e-12	2.78e-16	2.78e-16	2.76e-16	0.001101116	0.487928322	0.3787982	0.066675439	0.009209926	1662.888431	1.770822991	0.00610296	-0.001269336	84.62248156	6666.903655	0.000886456	8.060669765	0.000168456	9.93e-13	17.41697514	353.6135378	0.123054161	7.766558075	1.77157573	0.982479491	0.462355935	4.736765283	0.129417511	0.35413273	7.094172318	1.537272697	1.29887947	1.489787638	12.68020983	0.176631014	temp	24.19074165
340	PRC4	-20.432336	150.528495	Microbial	2. Mackay_outershelf	4	MK	Southern	Offshore	NA	Wet	1e-12	2.78e-16	2.78e-16	2.78e-16	0.000528234	0.387028458	0.341691947	0.060148866	0.00830866	1652.424396	2.227727748	0.005963579	0.000898912	75.1429763	6575.597771	0.001251241	7.996860947	9.91e-05	1e-12	18.55265773	419.8274965	0.074234022	5.608079903	1.24033247	0.64332121	0.448502414	3.689627746	0.081098019	0.308630552	7.292408436	1.576828301	1.292532388	1.637322653	14.86302995	0.165598171	temp	27.76270652
341	PRC5	-20.628519	150.669863	Microbial	2. Mackay_outershelf	4	MK	Southern	Offshore	NA	Dry	1e-12	2.78e-16	2.78e-16	2.75e-16	0.00142062	0.427116891	0.384297916	0.067599771	0.009335808	1660.584662	1.857647413	0.007601885	-0.001357089	84.80048205	6688.401328	0.000892595	8.038791415	0.000416788	9.89e-13	17.59734731	367.7810217	0.089434455	6.241050896	1.415842623	0.749103582	0.432131133	3.678148113	0.104864782	0.381828175	7.851273265	1.701039443	1.412974686	1.470964438	13.91919914	0.197992985	temp	24.03995204
342	PRC5	-20.628519	150.669863	Microbial	2. Mackay_outershelf	4	MK	Southern	Offshore	NA	Wet	1e-12	2.78e-16	2.78e-16	2.77e-16	0.000662545	0.32311901	0.236455362	0.041604277	0.005746259	1647.759424	2.297812125	0.007209706	0.000948583	75.20126753	6574.114728	0.001280446	7.971482288	0.00019151	9.96e-13	18.20464854	438.0353403	0.038125409	3.514894802	0.778105229	0.371377264	0.438536335	2.003907299	0.050266975	0.331509554	7.935847129	1.716001841	1.388236895	1.686590732	16.20074122	0.181630466	temp	27.74358151
343	PRC6	-20.741854	150.7981	Microbial	2. Mackay_outershelf	4	MK	Southern	Offshore	NA	Dry	1e-12	2.78e-16	2.78e-16	2.77e-16	0.002972773	0.862699109	1.168550521	0.20554651	0.02838659	1658.099199	1.836915361	0.007104863	-0.001428111	84.64479093	6682.68395	0.000891183	8.035844056	0.001267254	9.96e-13	17.83409773	372.4027396	0.084732728	5.725163618	1.317356754	0.746363391	0.494689852	3.804182562	0.105430358	0.386934697	7.439116229	1.611997767	1.404502323	1.565997062	14.02991518	0.193637909	temp	23.98813699
344	PRC6	-20.741854	150.7981	Microbial	2. Mackay_outershelf	4	MK	Southern	Offshore	NA	Wet	1e-12	2.78e-16	2.78e-16	2.76e-16	0.001286374	0.973311616	0.836029646	0.147110395	0.020319579	1646.390291	2.573017132	0.007550324	0.000786087	75.04139635	6567.37312	0.001291165	7.987396596	0.000656216	9.93e-13	22.48268975	430.5458515	0.073141549	5.227429197	1.170702759	0.652324134	0.580149961	4.162127482	0.086860291	0.364580432	8.011606979	1.736031462	1.493229777	1.885639669	18.32056221	0.196436353	temp	27.61477682
345	RI	-17.222908	146.08869	Microbial	5. Tully_Marine	5	IN	Central	Inshore	NA	Dry	1e-12	2.78e-16	2.78e-16	2.76e-16	0.00093987	0.094023312	0.135316608	0.023556058	0.003249374	1702.918123	0.867398837	0.009943273	-0.001629835	84.57781175	6650.589186	0.000807171	8.067591556	0.013570146	9.93e-13	8.30508577	355.2078755	0.00708762	0.492288195	0.111223468	0.032806573	0.269554758	0.278237329	0.013426217	0.215953294	5.193699471	1.126105448	0.696911848	1.225534393	8.026839049	0.15011669	temp	24.30920808
346	RI	-17.222908	146.08869	Microbial	5. Tully_Marine	5	IN	Central	Inshore	NA	Wet	1e-12	2.78e-16	2.78e-16	2.75e-16	0.00013985	0.035836239	0.01299573	0.002269238	0.000312328	1665.160654	0.555219371	0.004995877	0.00019916	73.67205055	6352.295639	0.001197307	7.974593866	0.00253918	9.89e-13	5.533765502	448.3246326	0.001056232	0.108151883	0.023595814	0.005109467	0.178458877	0.053429064	0.002597631	0.108267895	3.526527032	0.765306907	0.346052695	1.187376808	5.480336321	0.098232208	temp	29.67887618
347	SB13	-20.015874	150.739373	Microbial	2. Mackay_shelfbreak	1	MK	Southern	Offshore	NA	Dry	1e-12	2.78e-16	2.78e-16	2.77e-16	1.23e-05	0.104578347	0.002102998	0.000369738	4.97e-05	1676.475715	1.113580504	0.000542402	-0.002009484	83.54986434	6525.836076	0.000900494	8.095204388	1.72e-05	9.96e-13	12.30736744	329.8851106	0.063618581	3.865754724	0.85856651	0.391406913	0.363465151	2.159871378	0.058711774	0.276848045	6.617259954	1.43383492	1.049163392	1.111802879	10.14749606	0.152040107	temp	24.98092113
348	SB13	-20.015874	150.739373	Microbial	2. Mackay_shelfbreak	1	MK	Southern	Offshore	NA	Wet	1e-12	2.78e-16	2.78e-16	2.72e-16	9.77e-13	0.012842409	0.000118801	1.87e-05	1.57e-06	1676.6831	0.141453423	1.79e-05	0.001197032	74.92824169	6511.479668	0.001296462	8.036465113	8.98e-07	9.78e-13	0.862420732	390.0762301	0.002668823	0.295299173	0.064092503	0.037163706	0.05644067	0.065822577	0.001253254	0.024547487	1.126546563	0.242667793	0.21105531	0.48730403	0.796598151	0.00782205	temp	28.77738792
349	SB14	-20.224295	150.901279	Microbial	2. Mackay_shelfbreak	1	MK	Southern	Offshore	NA	Dry	1e-12	2.78e-16	2.78e-16	2.77e-16	0.00029875	0.111426353	0.002920441	0.000513527	6.9e-05	1674.20723	1.211823306	0.001278229	-0.001787658	83.91013023	6569.704456	0.000892278	8.095610587	3.26e-05	9.96e-13	12.00845161	327.9426425	0.071472943	4.490790535	0.998234618	0.506603444	0.399842188	2.588470604	0.06522485	0.245400943	6.027709267	1.306567723	0.985271637	1.20620556	9.419981043	0.138212335	temp	24.80488509
350	SB14	-20.224295	150.901279	Microbial	2. Mackay_shelfbreak	1	MK	Southern	Offshore	NA	Wet	1e-12	2.78e-16	2.78e-16	2.75e-16	5.58e-07	0.016181559	0.000138948	2.25e-05	2.03e-06	1675.312331	0.190612899	5.27e-05	0.001187367	74.93654897	6518.235392	0.00127211	8.036645436	8.43e-07	9.89e-13	0.978283777	389.570262	0.003914688	0.448292642	0.096967775	0.049477575	0.068752702	0.072840882	0.001958368	0.028886048	1.388554743	0.29921858	0.255072997	0.475821342	0.905442892	0.009627814	temp	28.59889775
351	Shelburne	-11.672982	144.226213	Microbial	6. Coral Sea	2	FN	Northern	Sea	NA	Dry	1e-12	2.78e-16	2.78e-16	2.77e-16	1.4e-07	0.027610129	0.000663961	0.000116514	1.15e-05	1682.570671	0.078071899	4.46e-05	-0.002313898	84.38911251	6515.772826	0.000871974	8.077643875	7.84e-06	9.96e-13	0.81456366	346.1726365	0.007049522	0.809424313	0.175947588	0.010021639	0.065108298	0.063564688	0.016468968	0.030184694	1.099700156	0.237269737	0.080617918	0.579175331	0.750998971	0.025770119	temp	25.78155029
352	Shelburne	-11.672982	144.226213	Microbial	6. Coral Sea	1	FN	Northern	Sea	NA	Wet	1e-12	2.78e-16	2.78e-16	2.76e-16	9.92e-13	0.009940546	6.9e-05	1.09e-05	1.38e-06	1669.119457	0.090128968	1.96e-05	0.000865515	75.50969106	6533.283355	0.001034867	8.02985418	1.88e-06	9.93e-13	1.149404131	396.0981857	0.008244034	0.670609524	0.149595639	0.101644247	0.046890546	0.49441547	0.007207989	0.016041777	0.690667014	0.149891201	0.134274459	0.547847635	0.654988652	0.006375222	temp	29.38442131
353	Somerset	-10.809271	144.124117	Microbial	6. Coral Sea	2	FN	Northern	Sea	NA	Dry	2.74e-11	2.47e-09	7.54e-15	2.76e-16	1.25e-07	0.028434453	0.000714666	0.000125483	1.09e-05	1683.141277	0.124187116	8.14e-05	-0.002042247	84.64937213	6527.438425	0.000834036	8.076686267	9.88e-06	9.93e-13	1.936808305	347.9277014	0.003900602	0.411162817	0.090908754	0.012973936	0.134249922	0.078380659	0.008108646	0.059283616	1.707941513	0.370600469	0.193755946	0.730925875	1.858427634	0.038382944	temp	25.84020802
354	Somerset	-10.809271	144.124117	Microbial	6. Coral Sea	1	FN	Northern	Sea	NA	Wet	2.41e-12	3.34e-08	3.78e-15	2.75e-16	1.5e-07	0.014546559	9.12e-05	1.5e-05	1.61e-06	1665.46451	0.207830537	0.000100582	0.000663311	75.68216142	6554.143511	0.001033663	8.027540603	2.76e-06	9.89e-13	1.855683426	396.6161633	0.009051339	0.766979299	0.171038497	0.109632265	0.095182883	0.482473552	0.007283856	0.035636756	1.357100707	0.29405594	0.233263743	0.599394228	1.373209877	0.015386501	temp	29.20179319
355	Townsville	-19.058511	148.978424	Microbial	6. Coral Sea	1	TO	Central	Sea	NA	Dry	1e-12	2.78e-16	2.78e-16	2.77e-16	9.96e-13	0.112193469	0.00371626	0.000653885	8.82e-05	1677.705488	1.107571184	0.00054427	-0.00249147	83.54611788	6515.333754	0.000878799	8.091620724	4.68e-05	9.96e-13	13.54704284	331.9853381	0.046632318	2.632029607	0.588631023	0.319038126	0.470490876	1.938101276	0.045612081	0.291410462	6.62632191	1.441602234	1.159323961	1.277129194	11.60894152	0.160638163	temp	25.04939233
356	Townsville	-19.058511	148.978424	Microbial	6. Coral Sea	1	TO	Central	Sea	NA	Wet	1e-12	2.78e-16	2.78e-16	2.74e-16	9.85e-13	0.01007143	8.85e-05	1.37e-05	9.37e-07	1676.673785	0.073407285	4.92e-05	0.001069482	74.93886246	6494.589825	0.001298637	8.031228203	1.47e-06	9.85e-13	0.648631484	396.0882678	0.001442979	0.150262696	0.032632077	0.017055007	0.058570562	0.028595461	0.000782213	0.019007701	0.871436011	0.187993163	0.155053942	0.529786817	0.620036023	0.007460327	temp	29.04646457
357	TT1	-18.029998	146.073365	Microbial	5. Tully_Plume	5	IN	Central	Inshore	NA	Dry	1e-12	2.78e-16	2.78e-16	2.74e-16	0.058132527	0.083808181	0.269231263	0.04893462	0.01078849	1640.481413	-0.322665493	9.85e-13	-0.00219971	73.90185248	6154.395479	0.000815205	8.078951623	0.050471477	9.85e-13	17.99906925	325.7647813	0.031657543	1.4277893	0.324759697	0.315728341	1.510127551	2.767735038	0.04183352	0.273279252	6.183980227	1.359695013	1.356361576	2.003712703	15.23131663	0.186766546	temp	24.05112969
358	TT1	-18.029998	146.073365	Microbial	5. Tully_Plume	5	IN	Central	Inshore	NA	Wet	1e-12	2.78e-16	2.78e-16	2.77e-16	0.108965991	0.144665009	0.218345862	0.039674977	0.008740489	1598.168094	2.049454441	0.000279252	-0.000528713	66.21237617	5966.046122	0.001170335	7.984059805	0.049968866	9.96e-13	43.75730547	428.1749121	0.112631077	5.770688925	1.306238061	1.18123062	2.128625431	15.51895207	0.155418857	0.252576027	7.411949538	1.649476074	1.632143428	3.039856936	28.23833267	0.224646364	temp	30.33680123
359	TT2	-17.973998	146.116276	Microbial	5. Tully_Plume	5	IN	Central	Inshore	NA	Dry	1e-12	2.78e-16	2.78e-16	2.75e-16	0.016327723	0.066511421	0.003975087	0.000459811	6.97e-05	1714.845883	1.987817918	0.00095741	-0.001867842	78.76673833	6333.621552	0.000834292	8.061789949	0.01755913	9.89e-13	20.66216549	363.0021838	0.022767908	1.217692226	0.275482908	0.246209293	1.311193516	2.114615098	0.033872518	0.334556784	7.663768218	1.682724863	1.649338213	1.973332821	18.54754094	0.229557681	temp	24.15644561
360	TT2	-17.973998	146.116276	Microbial	5. Tully_Plume	5	IN	Central	Inshore	NA	Wet	1e-12	2.78e-16	2.78e-16	2.76e-16	0.014986504	0.107168878	0.005187492	0.000659057	9.64e-05	1665.293732	3.063437273	0.012575286	-0.000260251	70.09080757	6070.249614	0.001202366	7.959716433	0.013397025	9.93e-13	28.99297988	471.300965	0.040701892	2.589589632	0.57726237	0.350269802	1.209124247	4.356098172	0.064040339	0.266215355	7.641570447	1.683470232	1.434510512	2.6021658	24.63682902	0.224716731	temp	30.52687926
361	TT3	-17.930016	146.143102	Microbial	5. Tully_Plume	5	IN	Central	Inshore	NA	Dry	1e-12	2.78e-16	2.78e-16	2.78e-16	0.014958982	0.062304992	0.010434854	0.00158639	0.000219369	1722.422675	2.022195338	0.005130775	-0.001624108	82.14553943	6527.290285	0.000819659	8.065944583	0.016293445	1e-12	17.95924999	360.1088036	0.014180963	0.858705821	0.193486529	0.139539223	0.933814657	1.16300985	0.023128612	0.322706024	7.601786437	1.664974628	1.501881267	1.778697276	16.79599018	0.225251963	temp	24.09981108
362	TT3	-17.930016	146.143102	Microbial	5. Tully_Plume	5	IN	Central	Inshore	NA	Wet	1e-12	2.78e-16	2.78e-16	2.76e-16	0.003536046	0.066238927	0.001174161	0.000186249	2.44e-05	1669.803448	1.867234588	0.009540487	-0.000107416	72.03860735	6198.59997	0.001221137	7.959259451	0.005585436	9.93e-13	16.55795159	469.6676398	0.007861924	0.632779943	0.140427553	0.05799716	0.620037737	0.662263599	0.015424002	0.212264965	6.227377612	1.36495802	0.950027945	1.994287022	15.89556288	0.179986859	temp	30.26243302
363	TT4	-17.85841	146.278426	Microbial	5. Tully_Marine	5	IN	Central	Inshore	NA	Dry	1e-12	2.78e-16	2.78e-16	2.77e-16	0.000384974	0.070872309	0.015450309	0.002715283	0.000373923	1695.454686	0.860983895	0.009645134	-0.00150807	84.69672827	6656.925293	0.000812784	8.056381297	0.008014618	9.96e-13	8.25732826	362.8378834	0.008339981	0.498452148	0.110773447	0.038055273	0.270616064	0.321776298	0.013487783	0.210949136	5.171891838	1.120901217	0.693070219	1.208946506	7.935551887	0.148928682	temp	24.29391207
364	TT4	-17.85841	146.278426	Microbial	5. Tully_Marine	5	IN	Central	Inshore	NA	Wet	1e-12	2.78e-16	2.78e-16	2.75e-16	0.000126739	0.038089361	0.00148773	0.000259257	3.52e-05	1667.225276	0.682851014	0.00565462	0.000208646	73.78390196	6352.666396	0.001232096	7.971743943	0.002190511	9.89e-13	6.618164863	450.7083004	0.001222754	0.120505858	0.026544882	0.005946066	0.210563047	0.065564501	0.002989648	0.123015983	3.845964545	0.836087193	0.409045837	1.240040465	6.552600359	0.108103128	temp	29.69964708
365	Yongala	-19.307414	147.620413	Microbial	3. Burdekin_Yongala	4	TO	Central	Midshelf	NA	Dry	1e-12	2.78e-16	2.78e-16	2.77e-16	0.000476767	0.099014597	0.093038546	0.016368096	0.002259256	1689.026838	0.94051132	0.010690523	-0.001515816	84.94482405	6692.146932	0.000926574	8.057992095	0.005572651	9.96e-13	8.875233125	356.9674918	0.012629454	0.870601693	0.192896006	0.051431708	0.261744757	0.418965174	0.023498354	0.228823851	5.682860777	1.227824487	0.758534586	1.186913864	8.456254961	0.161570168	temp	24.05113659
366	Yongala	-19.307414	147.620413	Microbial	3. Burdekin_Yongala	4	TO	Central	Midshelf	NA	Wet	1e-12	2.78e-16	2.78e-16	2.75e-16	0.000149003	0.049566561	0.024284956	0.004270401	0.000588551	1678.339811	0.546415556	0.007886868	0.000419687	74.24864714	6390.849207	0.001307942	8.001591557	0.002064407	9.89e-13	5.333093022	421.9241279	0.000621891	0.060204108	0.013190405	0.001720081	0.157161139	0.020422451	0.00157976	0.117064128	3.810663296	0.822765899	0.335468061	1.119359679	5.312654354	0.106860661	temp	29.23252714
367	19131S	-19.756642	149.372149	LTMP	1. GBRclust_4	4	WH	Southern	Midshelf	NA	Dry	1.79e-11	9.37e-08	4.2e-14	2.77e-16	0.002048588	0.771864329	0.880412623	0.154904506	0.021393596	1658.729411	1.761957726	0.010100629	-0.001270365	85.20868936	6713.607989	0.000899187	8.005017274	0.001542861	9.96e-13	17.2651037	397.1919685	0.081936959	5.206484898	1.173974069	0.530259844	0.423964778	3.377526364	0.11193534	0.372554754	7.851136817	1.700246118	1.339692111	1.456840353	13.8875772	0.20888318	temp	24.05645381
368	19131S	-19.756642	149.372149	LTMP	1. GBRclust_4	4	WH	Southern	Midshelf	NA	Wet	2.85e-12	2.41e-07	4.84e-14	2.76e-16	0.000807935	0.702091251	0.524240903	0.0922552	0.01274258	1647.06644	1.806678453	0.010912302	0.000758077	74.84780397	6522.359064	0.001297934	7.947894763	0.000576172	9.93e-13	15.24949989	466.8877511	0.026721821	2.52519724	0.558240405	0.168665283	0.393843179	1.278709727	0.04777732	0.291179635	7.016202002	1.515413365	1.06357054	1.649360694	13.9707901	0.175719314	temp	28.0424347
369	19138S	-19.797666	149.42026	LTMP	1. GBRclust_4	4	WH	Southern	Midshelf	NA	Dry	1e-12	2.78e-16	2.78e-16	2.77e-16	0.001894209	0.672712446	0.742787638	0.130679084	0.01804739	1660.026173	1.798663099	0.009538998	-0.001291534	85.09397844	6703.555158	0.000891727	8.009033885	0.001638447	9.96e-13	18.57624162	393.6137558	0.113174375	5.879449621	1.339065424	0.71007432	0.502653533	4.449749717	0.129784523	0.393717065	7.61286491	1.649326117	1.371389615	1.533908854	14.12649168	0.204728643	temp	24.0856943
370	19138S	-19.797666	149.42026	LTMP	1. GBRclust_4	4	WH	Southern	Midshelf	NA	Wet	1e-12	2.78e-16	2.78e-16	2.73e-16	0.000744571	0.572297857	0.40700587	0.071620788	0.009892213	1647.861682	1.874952384	0.010443103	0.000745982	74.87188916	6524.282256	0.001286599	7.953590811	0.000639099	9.81e-13	16.66961543	462.5124903	0.038853566	3.030401098	0.67428802	0.242512287	0.460995492	1.8139558	0.057417345	0.315423834	7.109807689	1.538386116	1.139273756	1.724730274	14.85565961	0.179056843	temp	28.05346922
371	20104S	-20.0258	149.689928	LTMP	1. GBRclust_4	4	WH	Southern	Midshelf	NA	Dry	1e-12	2.78e-16	2.78e-16	2.74e-16	0.002283461	0.672209114	1.208708175	0.212674326	0.029372389	1662.250231	1.751659397	0.008261167	-0.001493575	84.92121541	6689.582635	0.000872002	8.020819166	0.001473018	9.85e-13	18.41146677	385.7700664	0.111630963	5.621187474	1.282053972	0.760599248	0.529964532	4.783914596	0.120582865	0.359992173	7.295674737	1.585152201	1.32850978	1.544842596	13.62754985	0.195131771	temp	24.08505021
372	20104S	-20.0258	149.689928	LTMP	1. GBRclust_4	4	WH	Southern	Midshelf	NA	Wet	1e-12	2.78e-16	2.78e-16	2.77e-16	0.000956742	0.492868124	0.66622265	0.117245739	0.016194369	1647.761641	1.682396841	0.008977763	0.000789055	75.02811005	6533.401607	0.001293813	7.949665248	0.000520121	9.96e-13	14.32279914	463.6230937	0.022440509	1.981745076	0.438665117	0.165709161	0.432276022	1.165628855	0.035231173	0.261882593	6.466038185	1.398802288	1.029240111	1.663225683	13.15717033	0.159584704	temp	28.06290465
373	20348S	-20.879294	150.941516	LTMP	1. GBRclust_4	4	MK	Southern	Midshelf	NA	Dry	1e-12	2.78e-16	2.78e-16	2.75e-16	0.002526682	0.61369868	0.898933427	0.158047756	0.021822516	1657.627706	1.962400608	0.00811967	-0.001585267	84.57896102	6689.070979	0.000871822	8.02965936	0.001639698	9.89e-13	20.74904165	375.0545838	0.138729681	7.716547089	1.771006963	1.097016169	0.614154192	6.294798043	0.157791513	0.385844135	7.474832617	1.622122123	1.428775812	1.614597295	14.45424355	0.200545374	temp	23.89202579
374	20348S	-20.879294	150.941516	LTMP	1. GBRclust_4	4	MK	Southern	Midshelf	NA	Wet	1e-12	2.78e-16	2.78e-16	2.76e-16	0.001154362	0.626015486	0.635768791	0.111839287	0.01544572	1643.735938	2.779659403	0.008851346	0.000800332	75.02988247	6565.519244	0.001282713	7.972947921	0.000997139	9.93e-13	26.08034117	437.48556	0.117646572	7.176298495	1.587638285	0.940908824	0.672830953	6.662620241	0.127245669	0.369901254	8.405275843	1.818743957	1.567647816	1.893494797	19.41772091	0.209931824	temp	27.59977134
375	20353S	-20.959666	150.922032	LTMP	1. GBRclust_4	4	MK	Southern	Midshelf	NA	Dry	1e-12	2.78e-16	2.78e-16	2.73e-16	0.001374555	0.407644899	0.299612182	0.052701653	0.007277636	1659.507839	1.92799801	0.008953014	-0.001469138	84.7290273	6696.599456	0.000877851	8.035877786	0.001886723	9.82e-13	20.99910266	370.4486522	0.140056499	8.100724038	1.824130129	1.06579398	0.592625467	6.36765184	0.158169568	0.380761468	7.740222746	1.67810993	1.432760728	1.581545557	14.63145075	0.204812005	temp	23.88339808
376	20353S	-20.959666	150.922032	LTMP	1. GBRclust_4	4	MK	Southern	Midshelf	NA	Wet	1e-12	2.78e-16	2.78e-16	2.77e-16	0.000690723	0.415819527	0.163847896	0.028825857	0.003980813	1644.596624	2.516302557	0.009026323	0.000901411	75.09859175	6571.794306	0.001284248	7.975007091	0.001151112	9.96e-13	23.14711794	434.7769625	0.081925819	5.611596185	1.233646741	0.667223768	0.610523615	4.587226724	0.094401678	0.359534501	8.321004357	1.799214666	1.498182934	1.844853085	18.55989118	0.204969912	temp	27.57440525
377	21060S	-21.013466	150.589436	LTMP	1. GBRclust_4	4	MK	Southern	Midshelf	NA	Dry	1e-12	2.78e-16	2.78e-16	2.75e-16	0.001211771	0.554500892	0.181769122	0.031981994	0.004417133	1661.968849	1.99465968	0.00907412	-0.001426683	84.71000181	6691.818997	0.000871036	8.033995009	0.001575051	9.89e-13	20.97040362	373.9700043	0.147873	7.188312948	1.644754112	1.04292419	0.600639302	6.026571107	0.14733253	0.40397344	7.663780893	1.66523407	1.475748337	1.609906298	14.94383252	0.205868905	temp	23.88197001
378	21060S	-21.013466	150.589436	LTMP	1. GBRclust_4	4	MK	Southern	Midshelf	NA	Wet	1e-12	2.78e-16	2.78e-16	2.76e-16	0.000698861	0.443598913	0.117049	0.020598465	0.002845188	1644.646322	2.202611017	0.009009466	0.000986981	75.23011515	6570.101332	0.001272166	7.965392095	0.000849462	9.93e-13	18.85750015	447.2762311	0.038995657	2.900634196	0.645898395	0.346688401	0.568423541	2.087909814	0.046003799	0.335987471	7.35252005	1.590926694	1.339580667	1.896950377	16.76959032	0.181959046	temp	27.77207591
379	21062S	-21.031247	150.849568	LTMP	1. GBRclust_4	4	MK	Southern	Midshelf	NA	Dry	1e-12	2.78e-16	2.78e-16	2.73e-16	0.001321547	0.443026886	0.368308208	0.064806893	0.008950217	1661.483801	1.928029222	0.008899366	-0.001542311	84.586351	6686.96468	0.000873584	8.037702491	0.002613197	9.82e-13	21.60912054	370.4539656	0.163742292	8.054486234	1.828859564	1.136488152	0.613456677	6.849265591	0.166789599	0.39802063	7.72242441	1.675573516	1.449387376	1.596568235	14.75985058	0.207499035	temp	23.87471487
380	21062S	-21.031247	150.849568	LTMP	1. GBRclust_4	4	MK	Southern	Midshelf	NA	Wet	1e-12	2.78e-16	2.78e-16	2.77e-16	0.000637153	0.337301002	0.117859374	0.020738547	0.002864075	1644.934739	2.368038169	0.009124336	0.000952706	75.12587891	6570.152249	0.001286166	7.973203973	0.001263731	9.96e-13	21.33870806	437.9318401	0.069355622	4.683460883	1.032388769	0.5559558	0.587428042	3.753418545	0.078719481	0.343888023	7.978258262	1.725075857	1.420753429	1.815116099	17.58528944	0.196326783	temp	27.67021795
381	21064S	-21.046026	150.77965	LTMP	1. GBRclust_4	4	MK	Southern	Midshelf	NA	Dry	1e-12	2.78e-16	2.78e-16	2.75e-16	0.001269744	0.379824083	0.167969726	0.029558855	0.00408254	1661.80652	1.950394562	0.008959098	-0.001407408	84.72293233	6692.442001	0.00087419	8.037762988	0.002049652	9.89e-13	21.65229438	371.1817284	0.156482825	7.822015125	1.766492271	1.069475315	0.596404596	6.45194549	0.157944197	0.404569429	8.003968241	1.735525063	1.488633431	1.582265762	15.20034883	0.213336313	temp	23.89847013
382	21064S	-21.046026	150.77965	LTMP	1. GBRclust_4	4	MK	Southern	Midshelf	NA	Wet	1e-12	2.78e-16	2.78e-16	2.75e-16	0.000718752	0.28235926	0.063647387	0.011200588	0.00154654	1644.497009	2.272391392	0.008603597	0.000999992	75.2411529	6573.869746	0.00128036	7.970329388	0.001027685	9.89e-13	20.00072094	441.8533195	0.061598214	4.192028822	0.92417815	0.488404157	0.563924236	3.214263021	0.068272985	0.325856793	7.77486983	1.682825048	1.363539975	1.78138212	16.78645785	0.188327173	temp	27.71796609
383	21139S	-21.453206	151.470915	LTMP	1. GBRclust_4	4	MK	Southern	Midshelf	NA	Dry	1e-12	2.78e-16	2.78e-16	2.76e-16	0.001136858	0.377097518	0.090787885	0.015974265	0.002206313	1661.638768	2.06630794	0.007845917	-0.001512942	84.64198552	6689.289333	0.000892567	8.044032161	0.000726469	9.93e-13	21.81952137	367.0110647	0.140066634	7.164472765	1.624526009	1.079149241	0.642327694	6.378167876	0.145801537	0.391281911	7.903015469	1.716784491	1.51963341	1.623956631	15.44135351	0.212082134	temp	23.89284524
384	21139S	-21.453206	151.470915	LTMP	1. GBRclust_4	4	MK	Southern	Midshelf	NA	Wet	1e-12	2.78e-16	2.78e-16	2.73e-16	0.000572609	0.327963357	0.053412372	0.009399641	0.00129802	1643.044505	2.848999463	0.008659007	0.000745886	75.05103498	6569.625417	0.001295595	7.994190705	0.000480835	9.81e-13	27.19031445	420.9174537	0.112609329	6.467208924	1.424430574	0.87087236	0.726868417	6.886250657	0.124590167	0.355997029	8.68336238	1.884749887	1.622766524	1.921858105	20.30406386	0.220963881	temp	27.53489915
385	21187S	-21.409082	151.635876	LTMP	1. GBRclust_4	4	MK	Southern	Midshelf	NA	Dry	1e-12	2.78e-16	2.78e-16	2.76e-16	0.001583752	0.724675245	0.640073655	0.112620097	0.015554015	1661.717127	2.156626945	0.008270275	-0.001268598	84.8454054	6704.313193	0.000887	8.051603637	0.000708533	9.93e-13	20.68335046	359.6770241	0.112903088	7.664855318	1.746658226	0.90393396	0.432941542	4.632182986	0.138799323	0.447437429	9.003260851	1.94967484	1.627348592	1.478788985	16.05116748	0.231193316	temp	23.93500086
386	21187S	-21.409082	151.635876	LTMP	1. GBRclust_4	4	MK	Southern	Midshelf	NA	Wet	1e-12	2.78e-16	2.78e-16	2.75e-16	0.000937969	0.736524176	0.578838487	0.101867469	0.014070557	1646.886557	2.868704231	0.008473587	0.000798537	75.07187315	6582.920981	0.001306568	8.009048474	0.000551813	9.89e-13	24.89445824	406.5545043	0.082924072	6.008760049	1.334078181	0.671246429	0.512887865	4.902968455	0.110405859	0.402712628	9.3758155	2.027015402	1.645863132	1.738427259	19.99148991	0.230388364	temp	27.37231349
387	21245S	-21.295729	152.439229	LTMP	1. GBRclust_4	4	SW	Southern	Midshelf	NA	Dry	1e-12	2.78e-16	2.78e-16	2.75e-16	0.001277283	0.510486391	0.114266995	0.020102572	0.002776213	1665.480307	1.765087804	0.006255864	-0.001623955	84.23732105	6649.255507	0.000904607	8.073656625	0.000691779	9.89e-13	18.4926464	340.7166258	0.149896027	8.400814344	1.92034246	1.06267225	0.516747937	6.166056964	0.1694195	0.340964372	6.599387695	1.430186598	1.220167325	1.554095437	12.32658941	0.172724542	temp	24.15253877
388	21245S	-21.295729	152.439229	LTMP	1. GBRclust_4	4	SW	Southern	Midshelf	NA	Wet	1e-12	2.78e-16	2.78e-16	2.76e-16	0.000243478	0.257484442	0.039096251	0.006879464	0.000949353	1656.541653	1.73849727	0.004902305	0.000647648	74.66337941	6543.895298	0.00131759	8.023642124	0.000207801	9.93e-13	16.04346369	398.3035865	0.070793066	4.548905566	1.003207348	0.478464824	0.41672161	3.476591791	0.079481634	0.268855608	6.81879401	1.474128647	1.091091321	1.427938997	12.56687193	0.156463026	temp	27.53028752
389	21278S	-21.100407	152.53803	LTMP	1. GBRclust_1	1	SW	Southern	Midshelf	NA	Dry	1e-12	2.78e-16	2.78e-16	2.75e-16	0.005233462	0.44480255	0.980632689	0.171909978	0.02371568	1666.637336	1.422647313	0.004261951	-0.001834352	83.94168823	6631.450133	0.000887275	8.061044157	0.001489555	9.89e-13	14.16379222	333.8994193	0.081673615	6.310363331	1.435539736	0.617954551	0.321838806	3.385440119	0.115129867	0.293461198	7.002108615	1.515527904	1.068056612	1.257578846	10.77830312	0.178658158	temp	24.16415414
390	21278S	-21.100407	152.53803	LTMP	1. GBRclust_1	1	SW	Southern	Midshelf	NA	Wet	1e-12	2.78e-16	2.78e-16	2.77e-16	0.002768928	0.235366778	0.600406812	0.105336863	0.014535415	1661.56856	0.750720241	0.003267361	0.000680692	74.42350482	6502.22541	0.001290031	8.019326801	0.000623772	9.96e-13	6.669056807	404.4913878	0.008198249	0.985365438	0.216360279	0.052390948	0.189191031	0.268068029	0.015304358	0.151163897	4.945448435	1.066800216	0.569387315	1.046474521	6.400907554	0.111182979	temp	27.94529253
391	21296S	-21.328826	152.562131	LTMP	1. GBRclust_1	1	SW	Southern	Offshore	NA	Dry	1e-12	2.78e-16	2.78e-16	2.71e-16	0.001087336	0.373870359	0.108336621	0.019061133	0.002632397	1665.789111	1.747998812	0.006075466	-0.001821322	84.05527221	6640.18402	0.00090477	8.066337089	0.000557386	9.74e-13	18.88112744	339.388587	0.147206818	8.418748119	1.915745843	1.06645827	0.521487134	6.128152351	0.163169602	0.350167759	6.962694851	1.512062608	1.264698439	1.534287661	12.75297496	0.1811923	temp	24.13663125
392	21296S	-21.328826	152.562131	LTMP	1. GBRclust_1	1	SW	Southern	Offshore	NA	Wet	1e-12	2.78e-16	2.78e-16	2.75e-16	0.00019668	0.156566615	0.098131556	0.017267482	0.002383401	1656.11003	1.535952177	0.003883978	0.000690349	74.72283877	6538.585394	0.00131167	8.023127979	0.000200914	9.89e-13	13.73757364	401.8568945	0.047686545	3.436164686	0.756121677	0.341002724	0.365834385	2.473686397	0.058876277	0.230067139	6.446536842	1.39438502	1.00479255	1.289429123	11.26388261	0.144111484	temp	27.6395914
393	21302S	-21.419785	152.575646	LTMP	1. GBRclust_1	1	SW	Southern	Offshore	NA	Dry	1e-12	2.78e-16	2.78e-16	2.75e-16	0.000278465	0.24267723	0.026704532	0.004700359	0.000648983	1664.970357	1.801638973	0.006129554	-0.00178542	84.15445651	6646.379555	0.000907821	8.069544298	0.000212579	9.89e-13	19.09941328	341.2891625	0.135910875	7.925630097	1.781391882	0.997123885	0.514760366	5.752843493	0.145190732	0.351026412	7.530721137	1.631013178	1.329828366	1.492681425	13.34656974	0.192157995	temp	24.124565
394	21302S	-21.419785	152.575646	LTMP	1. GBRclust_1	1	SW	Southern	Offshore	NA	Wet	1e-12	2.78e-16	2.78e-16	2.73e-16	3.88e-05	0.102078414	0.002568824	0.000451555	6.02e-05	1653.673049	1.548939602	0.003508072	0.000743799	74.83583916	6548.725807	0.001313667	8.024328903	4.69e-05	9.81e-13	12.95414752	403.5132271	0.042284432	3.293078856	0.721682846	0.317296793	0.333068625	2.281035674	0.054672421	0.210368616	6.447111814	1.396264077	0.986876224	1.184590125	10.67311189	0.139901454	temp	27.58809569
395	21529S	-21.857737	152.176052	LTMP	1. GBRclust_4	4	SW	Southern	Midshelf	NA	Dry	1e-12	4.74e-14	2.78e-16	2.77e-16	0.001539753	0.524917703	0.570939677	0.100455417	0.01387331	1657.561013	1.971146223	0.009937442	-0.001474706	84.42998211	6690.848975	0.000920417	8.004508104	0.002926363	9.96e-13	19.16842625	397.2946868	0.096762486	5.776599373	1.312178377	0.761526601	0.504190481	4.400220304	0.118634433	0.400683916	7.948405294	1.718613988	1.457719826	1.535028216	14.76820584	0.213750003	temp	23.70123513
396	21529S	-21.857737	152.176052	LTMP	1. GBRclust_4	4	SW	Southern	Midshelf	NA	Wet	1e-12	3.07e-13	2.78e-16	2.76e-16	0.000852585	0.541682338	0.513665739	0.090386291	0.012483591	1632.810842	2.382993166	0.011020677	0.000488173	74.70911943	6552.003701	0.001322121	7.938838944	0.001810263	9.93e-13	20.53915605	469.4998695	0.045732866	3.46230293	0.766756631	0.393852528	0.576476095	2.679573108	0.061417948	0.357612049	7.972567198	1.721450118	1.420376392	1.856468729	17.85958285	0.204019682	temp	27.29671237
397	21550S	-21.957893	152.308364	LTMP	1. GBRclust_4	4	SW	Southern	Midshelf	NA	Dry	1e-12	2.78e-16	2.78e-16	2.74e-16	0.001562795	0.519066943	0.593464726	0.104414223	0.014419547	1661.125151	2.010021649	0.00893647	-0.001774457	83.91665395	6659.236738	0.000936318	8.035201828	0.001294117	9.85e-13	20.3808907	381.2374846	0.113803189	6.755499573	1.541416469	0.945468916	0.556446966	5.550121163	0.138936981	0.394160873	7.811908515	1.692798641	1.461200683	1.568099524	14.83076941	0.209895753	temp	23.67027645
398	21550S	-21.957893	152.308364	LTMP	1. GBRclust_4	4	SW	Southern	Midshelf	NA	Wet	1e-12	2.78e-16	2.78e-16	2.75e-16	0.000910265	0.403479746	0.406930109	0.071604806	0.009889191	1639.073151	2.166010418	0.010029485	0.000569264	74.8915282	6563.384758	0.001332664	7.951250435	0.000869303	9.89e-13	18.71897916	465.6929074	0.041791532	3.324336885	0.733810189	0.376232753	0.54988088	2.492407076	0.055535314	0.317465374	7.485228165	1.618022615	1.312272327	1.789578836	16.22657195	0.187901673	temp	27.28108294
399	21558S	-21.543095	152.547369	LTMP	1. GBRclust_1	1	SW	Southern	Offshore	NA	Dry	1e-12	2.78e-16	2.78e-16	2.74e-16	0.000224133	0.270107816	0.046305994	0.008151381	0.00112579	1664.230988	1.699441156	0.006548099	-0.001793215	84.13727368	6645.476046	0.00091823	8.059440818	0.00018622	9.85e-13	17.3435994	353.8865466	0.104356027	6.367937411	1.44329451	0.811420311	0.473370985	4.360103159	0.111751947	0.348401936	7.215525826	1.567582307	1.297665776	1.494069922	12.98349626	0.185653308	temp	24.05032589
400	21558S	-21.543095	152.547369	LTMP	1. GBRclust_1	1	SW	Southern	Offshore	NA	Wet	1e-12	2.78e-16	2.78e-16	2.76e-16	5.13e-05	0.107336057	0.004403775	0.000774641	0.000105447	1651.584303	1.784100872	0.004431551	0.000678499	74.81485261	6547.540805	0.001313093	8.009773303	6.3e-05	9.93e-13	16.1246364	409.736993	0.049107502	3.463036464	0.760498726	0.407803983	0.451947573	2.977485331	0.058650257	0.241153294	6.994721221	1.517323476	1.175362223	1.392958407	13.14715102	0.157800935	temp	27.48623209
401	21591S	-21.020635	150.381171	LTMP	1. GBRclust_4	4	MK	Southern	Midshelf	NA	Dry	1e-12	2.78e-16	2.78e-16	2.76e-16	0.001694214	0.634660508	0.381681833	0.067141732	0.009272177	1662.48372	1.988689807	0.010441248	-0.001462351	84.71892431	6699.718791	0.00087281	8.026884446	0.003111993	9.93e-13	19.76256863	379.1979001	0.119727895	6.295877155	1.44012843	0.790076471	0.528060774	4.865167907	0.138365126	0.411432187	7.893265254	1.71152078	1.455447857	1.558550324	14.8974006	0.214276143	temp	23.80356183
402	21591S	-21.020635	150.381171	LTMP	1. GBRclust_4	4	MK	Southern	Midshelf	NA	Wet	1e-12	2.78e-16	2.78e-16	2.77e-16	0.000907216	0.53975595	0.290973776	0.05119403	0.00706998	1647.600077	1.940154114	0.011144185	0.000864517	75.06403604	6549.780429	0.001258109	7.95896742	0.00179943	9.96e-13	16.22449473	454.3257873	0.025949362	1.977227163	0.438734756	0.216824987	0.496460629	1.402618268	0.032306983	0.308513035	6.810734097	1.470738944	1.147325721	1.80227446	14.8218764	0.172569315	temp	27.82014946
403	22084S	-21.995086	152.461947	LTMP	1. GBRclust_4	4	SW	Southern	Midshelf	NA	Dry	1e-12	2.78e-16	2.78e-16	2.75e-16	0.001135855	0.756870928	1.092809487	0.19233195	0.026563639	1664.969667	1.678581071	0.00854533	-0.001960582	83.67756608	6642.173459	0.000938029	8.050998507	0.001235227	9.89e-13	15.68693883	359.5056638	0.076374134	5.642576711	1.274735537	0.588901507	0.395401456	3.306234631	0.105551565	0.329362003	7.313106359	1.581009026	1.228416951	1.394853782	12.38070412	0.190551736	temp	23.73326486
404	22084S	-21.995086	152.461947	LTMP	1. GBRclust_4	4	SW	Southern	Midshelf	NA	Wet	1e-12	2.78e-16	2.78e-16	2.77e-16	0.000734078	0.707970518	0.77768734	0.136878105	0.018906162	1646.819579	1.888636475	0.009752677	0.000660305	74.88817994	6559.848521	0.001318551	7.967745665	0.000778171	9.96e-13	14.99583017	448.4713765	0.022829642	2.2847619	0.505192479	0.184270193	0.413959506	1.229172472	0.039091492	0.277393716	7.033303693	1.519000188	1.119941525	1.619175025	13.76665772	0.173231709	temp	27.3479563
405	AGINCOURT REEFS (NO 1)	-16.035454	145.868986	LTMP	1. GBRclust_2	2	CA	Central	Offshore	NA	Dry	1e-12	2.78e-16	2.78e-16	2.73e-16	0.00010291	0.103945482	0.099510333	0.017548426	0.00242211	1681.209878	0.371607127	0.002089646	-0.002430366	84.27595856	6539.092442	0.000803285	8.075933888	0.000763207	9.82e-13	4.668299116	346.1836413	0.009688987	0.749695861	0.167565651	0.049869266	0.269178603	0.267073223	0.01321776	0.13264634	2.950274902	0.641899482	0.439522586	1.160730859	4.401225901	0.070262898	temp	25.32816281
406	AGINCOURT REEFS (NO 1)	-16.035454	145.868986	LTMP	1. GBRclust_2	2	CA	Central	Offshore	NA	Wet	1e-12	2.78e-16	2.78e-16	2.75e-16	6.35e-07	0.010688293	0.004158078	0.000730705	0.000100269	1672.181005	0.091369886	0.000227787	0.0008173	74.89318818	6470.041273	0.0011721	8.01896793	2.14e-05	9.89e-13	1.126393008	409.7578286	0.000137309	0.013458578	0.002943725	0.001283217	0.080802904	0.002700116	9.98e-05	0.028655511	1.195035233	0.258773232	0.180774228	0.714834283	1.123692895	0.015811869	temp	29.33750376
407	ARLINGTON REEF	-16.642715	146.1073	LTMP	1. GBRclust_1	1	CA	Central	Midshelf	NA	Dry	1e-12	2.78e-16	2.78e-16	2.76e-16	0.002448872	0.179544257	0.307872661	0.053979821	0.007444712	1678.776389	0.47399595	0.006164082	-0.002137308	84.61799047	6593.801624	0.000809793	8.055580912	0.002265626	9.93e-13	4.711573923	358.4593838	0.005372538	0.499113832	0.109915899	0.014401406	0.176333623	0.113456202	0.011837483	0.140526424	3.654297924	0.790373369	0.40509014	0.962088142	4.598092626	0.097974273	temp	24.96110366
408	ARLINGTON REEF	-16.642715	146.1073	LTMP	1. GBRclust_1	1	CA	Central	Midshelf	NA	Wet	1e-12	2.78e-16	2.78e-16	2.73e-16	0.000296211	0.029109616	0.05446548	0.009535392	0.001313082	1667.410949	0.132260024	0.000783752	0.000735487	74.6284508	6440.549545	0.001185979	7.999388591	0.000147778	9.81e-13	1.64797951	428.0782096	6.04e-05	0.007722283	0.001717983	0.000307692	0.067302688	0.001293862	0.000128742	0.040272157	1.718061568	0.372279663	0.186112366	0.78502755	1.646672144	0.032535945	temp	29.4755105
409	BORDER ISLAND REEF (NO 1)	-20.169743	149.030634	LTMP	1. GBRclust_5	5	WH	Southern	Inshore	NA	Dry	1.85e-12	2.13e-08	2.37e-15	2.76e-16	0.002547624	0.073378294	0.010287724	0.00180206	0.000247957	1694.44657	1.172423081	0.009509162	-0.001589143	85.49007549	6779.994121	0.000876969	8.039607541	0.004577288	9.93e-13	11.83379258	360.4221842	0.028020581	1.78998815	0.39471232	0.134956872	0.368547677	1.126559576	0.047858662	0.262327094	6.815140226	1.476141806	0.984081964	1.262458597	10.70691003	0.19687854	temp	23.49191959
410	BORDER ISLAND REEF (NO 1)	-20.169743	149.030634	LTMP	1. GBRclust_5	5	WH	Southern	Inshore	NA	Wet	1e-12	4.91e-08	4.52e-15	2.77e-16	0.001197816	0.054754686	0.001451667	0.000252425	3.42e-05	1677.57598	1.06859295	0.008498152	0.00064084	74.81137562	6457.491527	0.001267642	7.982033601	0.001747657	9.96e-13	10.02505272	433.4564816	0.010311466	0.879707971	0.190944364	0.05056054	0.301316035	0.545517096	0.020372787	0.165156182	5.373933042	1.165739872	0.624655881	1.382701702	9.479369395	0.150157669	temp	28.71763547
411	BOULT REEF	-23.751893	152.268987	LTMP	1. GBRclust_3	3	CB	Southern	Offshore	NA	Dry	1e-12	2.78e-16	2.78e-16	2.76e-16	0.000426145	0.9272261	0.838371178	0.147639957	0.020394542	1679.766128	2.648127101	0.005015187	-0.002900262	82.32387934	6592.289955	0.000923821	8.107782346	0.000190824	9.93e-13	29.63860426	315.5444373	0.303760759	16.63229852	3.744246433	2.575287264	0.514905647	14.76251767	0.322647346	0.430268188	8.738700493	1.888608358	1.622312452	1.410032925	14.87608637	0.220286231	temp	22.98604162
412	BOULT REEF	-23.751893	152.268987	LTMP	1. GBRclust_3	3	CB	Southern	Offshore	NA	Wet	1e-12	2.78e-16	2.78e-16	2.72e-16	0.000188392	0.932881152	0.534063306	0.094041717	0.01299125	1659.113632	3.382343743	0.00509607	-9.59e-05	74.59611403	6635.730703	0.001291801	8.049536225	0.000117405	9.78e-13	32.55977943	366.7177474	0.191861791	11.91960626	2.63525805	1.736082151	0.582066202	11.75463557	0.216008197	0.451818227	10.48963539	2.267163335	1.922779394	1.584146494	20.80514308	0.256426908	temp	25.72353438
413	BROOMFIELD REEF	-23.251932	151.942863	LTMP	1. GBRclust_3	3	CB	Southern	Offshore	NA	Dry	1e-12	2.78e-16	2.78e-16	2.69e-16	0.002965306	1.955407724	6.143111551	1.081649511	0.149411856	1682.579499	2.070215539	0.009402766	-0.002075036	84.01478255	6732.171296	0.000908831	8.093460555	0.000667531	9.67e-13	19.00923978	334.8662931	0.136062308	9.251885977	2.096777436	0.938265619	0.354760959	5.013834557	0.177787622	0.425681433	8.823698272	1.914592594	1.471538552	1.303118783	13.99393828	0.232704046	temp	22.94312315
414	BROOMFIELD REEF	-23.251932	151.942863	LTMP	1. GBRclust_3	3	CB	Southern	Offshore	NA	Wet	1e-12	2.78e-16	2.78e-16	2.75e-16	0.002196971	2.255685201	5.617992889	0.989151886	0.136641653	1663.514553	3.365080529	0.008760117	0.000177763	74.55600977	6585.862467	0.001321642	8.015828129	0.001026806	9.89e-13	33.05944563	408.547267	0.175421127	9.808711974	2.178527535	1.441283401	0.801582174	11.24768423	0.201357857	0.425059246	9.515089512	2.059148106	1.790613753	1.893233367	21.80676137	0.252782845	temp	26.59250759
415	CARTER REEF	-14.520454	145.581892	LTMP	1. GBRclust_2	2	CL	Northern	Offshore	NA	Dry	1e-12	2.78e-16	2.78e-16	2.74e-16	0.000144797	0.078449429	0.095983759	0.016924564	0.002335594	1684.615888	0.312359386	0.000779862	-0.002994893	84.15850018	6513.355173	0.000855934	8.076111894	0.000171132	9.85e-13	4.482287763	347.7251321	0.011397047	0.958760894	0.217690861	0.076625539	0.259226151	0.362304164	0.015441177	0.12429921	2.75013152	0.596709484	0.426877439	1.180004683	4.11998358	0.062966595	temp	25.53667123
416	CARTER REEF	-14.520454	145.581892	LTMP	1. GBRclust_2	2	CL	Northern	Offshore	NA	Wet	1e-12	2.78e-16	2.78e-16	2.74e-16	1.16e-05	0.0110027	0.009172492	0.001614207	0.000222241	1670.289925	0.12062573	0.000459375	0.00076787	74.90559207	6480.07173	0.001105418	8.023785546	7.59e-05	9.85e-13	1.428484618	405.9598006	0.000909013	0.064617018	0.014003113	0.006271412	0.128592408	0.018107176	0.000512816	0.036531791	1.388192094	0.301037341	0.195750707	0.759936553	1.410364365	0.021066471	temp	29.2063415
417	CENTIPEDE REEF	-18.727682	147.553136	LTMP	1. GBRclust_4	4	TO	Central	Midshelf	NA	Dry	2.71e-10	1.65e-08	8.14e-13	2.77e-16	0.000196394	0.127247578	0.044864309	0.007897012	0.001089935	1671.842127	0.978737464	0.006460619	-0.001547271	84.80648415	6631.072631	0.000898312	8.052897119	0.000501006	9.96e-13	10.256887	360.8650891	0.035096623	2.209126552	0.490989145	0.19669345	0.366457662	1.275593101	0.043996377	0.238078777	5.593736947	1.210885101	0.844264428	1.304350002	8.981292257	0.14495295	temp	24.72622359
418	CENTIPEDE REEF	-18.727682	147.553136	LTMP	1. GBRclust_4	4	TO	Central	Midshelf	NA	Wet	2.32e-11	8.49e-09	3.92e-14	2.74e-16	8.43e-06	0.018608551	0.003162942	0.000555028	7.57e-05	1669.268599	0.173758861	0.00055856	0.000699716	74.85967795	6475.021718	0.00131144	8.009635123	4.35e-05	9.85e-13	1.822178782	414.488008	0.002023269	0.184431265	0.04001848	0.006902924	0.114086919	0.053664861	0.003725982	0.042675264	1.888133372	0.40789714	0.21073752	0.680361593	1.768513859	0.035472712	temp	29.09096143
419	CHICKEN REEF	-18.650346	147.716257	LTMP	1. GBRclust_1	1	TO	Central	Offshore	NA	Dry	1.45e-11	2.8e-08	6.47e-14	2.76e-16	0.000131839	0.147650463	0.156335869	0.027520836	0.00379961	1674.158119	0.878074572	0.004579403	-0.001556302	84.70446716	6618.104594	0.000894411	8.070138594	0.000358018	9.93e-13	9.227829717	346.6075174	0.037009158	2.571020678	0.57613891	0.224658057	0.342478646	1.317911651	0.045452636	0.214944225	5.086855599	1.100474031	0.776857457	1.262751711	7.909908586	0.124484807	temp	24.82074115
420	CHICKEN REEF	-18.650346	147.716257	LTMP	1. GBRclust_1	1	TO	Central	Offshore	NA	Wet	2.7e-12	7.23e-08	1.9e-14	2.67e-16	2e-06	0.017220634	0.013444541	0.002365115	0.00032557	1671.474762	0.149033402	0.000201528	0.000820397	74.95665185	6481.355553	0.001293844	8.015216227	1.8e-05	9.63e-13	1.403237205	408.9114344	0.001895111	0.164671546	0.035944659	0.008310971	0.106172215	0.047999237	0.002465369	0.035640627	1.650947814	0.356545843	0.223740805	0.596720529	1.355234252	0.023294514	temp	29.16566544
421	CHINAMAN REEF(22102)	-22.00242	152.656602	LTMP	1. GBRclust_1	1	SW	Southern	Midshelf	NA	Dry	1e-12	2.78e-16	2.78e-16	2.77e-16	0.000340818	0.337359976	0.240543857	0.04235109	0.00584968	1669.256694	1.96645504	0.005357143	-0.002302118	83.1580504	6599.222045	0.000934124	8.089110597	0.000483371	9.96e-13	20.05178957	330.3892941	0.124031333	8.588276218	1.948225744	1.013293283	0.449169409	5.496076069	0.155738358	0.400211146	8.184135805	1.768457884	1.457501018	1.46878186	14.55571252	0.210197116	temp	23.91631914
422	CHINAMAN REEF(22102)	-22.00242	152.656602	LTMP	1. GBRclust_1	1	SW	Southern	Midshelf	NA	Wet	1e-12	2.78e-16	2.78e-16	2.74e-16	0.000148021	0.197446887	0.097025062	0.017082153	0.002359063	1661.364889	1.917337019	0.005085261	0.000561692	74.63517693	6551.473064	0.001303784	8.035450026	0.000197148	9.85e-13	17.90611358	395.8351773	0.055689169	4.072222695	0.898618903	0.443395873	0.424893341	2.954380715	0.065877406	0.321399101	8.062700951	1.74375321	1.288103961	1.471751935	14.95173288	0.188472091	temp	27.25868355
423	DAVIES REEF	-18.812466	147.663691	LTMP	1. GBRclust_4	4	TO	Central	Midshelf	NA	Dry	2.89e-11	3.33e-08	1.78e-13	2.77e-16	0.000259067	0.164598745	0.143207402	0.025207929	0.003480818	1670.893376	1.11503785	0.007504587	-0.001513267	84.79619863	6637.611731	0.000902445	8.049656536	0.000810529	9.96e-13	11.95809798	364.9923686	0.043780939	2.574825121	0.574601766	0.261331237	0.427932555	1.750672227	0.053551642	0.265691363	5.849385933	1.266415064	0.955045766	1.409416062	10.20740174	0.153733094	temp	24.61818625
424	DAVIES REEF	-18.812466	147.663691	LTMP	1. GBRclust_4	4	TO	Central	Midshelf	NA	Wet	4.69e-12	4.77e-08	2.34e-14	2.74e-16	1.96e-05	0.023767428	0.01362884	0.002397235	0.000330319	1667.264651	0.209112872	0.000910844	0.000683854	74.82645883	6472.785396	0.00132157	8.002134641	5.32e-05	9.85e-13	2.268795613	419.5571639	0.003978356	0.32333831	0.070117831	0.01457869	0.131817703	0.125112472	0.006572985	0.051558136	2.168382811	0.468523753	0.222060024	0.725922472	2.143673885	0.045003994	temp	29.02260479
425	DIP REEF	-18.400839	147.45003	LTMP	1. GBRclust_1	1	TO	Central	Offshore	NA	Dry	9.73e-12	4.91e-08	4.04e-14	2.76e-16	6.39e-05	0.182872373	0.176032996	0.03100775	0.004280611	1677.923188	0.953120101	0.002347531	-0.001814903	84.14004752	6555.198684	0.000880434	8.084297445	0.000367597	9.93e-13	11.3456524	337.3005514	0.047487857	2.655562204	0.60087009	0.383559224	0.449309096	2.39994093	0.049784149	0.232813589	5.113927655	1.10994678	0.891962916	1.389332161	8.945691569	0.123362643	temp	25.02529768
426	DIP REEF	-18.400839	147.45003	LTMP	1. GBRclust_1	1	TO	Central	Offshore	NA	Wet	2.01e-12	1.12e-07	1.61e-14	2.74e-16	2.53e-06	0.014861345	0.018404969	0.003239649	0.000446177	1673.409048	0.093960519	0.000107871	0.000852749	74.98365772	6486.838726	0.001299169	8.024114884	9.12e-06	9.85e-13	1.197457388	405.2400848	0.001978513	0.168561585	0.036847533	0.014156561	0.156746136	0.065130784	0.001919644	0.029268135	1.157567759	0.250278927	0.185598234	0.6822871	1.132313973	0.014765521	temp	29.15435966
427	EAST CAY REEF	-21.465108	152.572114	LTMP	1. GBRclust_1	1	SW	Southern	Offshore	NA	Dry	1e-12	2.78e-16	2.78e-16	2.74e-16	0.000220435	0.365687649	0.055764428	0.009815599	0.001355666	1665.38238	1.801097357	0.00617794	-0.001834536	83.95151712	6632.935764	0.000911005	8.068126785	0.00024125	9.85e-13	19.17150667	345.2454903	0.133713366	7.319582518	1.671345284	0.997674892	0.521556124	5.53334679	0.13659819	0.377227302	7.446991089	1.616964522	1.363857495	1.535810619	13.6381598	0.193531874	temp	24.08641687
428	EAST CAY REEF	-21.465108	152.572114	LTMP	1. GBRclust_1	1	SW	Southern	Offshore	NA	Wet	1e-12	2.78e-16	2.78e-16	2.76e-16	3.82e-05	0.120575469	0.006804115	0.001197065	0.000163156	1652.779415	1.605430201	0.003566914	0.000715368	74.81413436	6547.398622	0.001318604	8.020594563	5.58e-05	9.93e-13	13.84433197	405.1771167	0.042981933	3.164930247	0.698085404	0.342817525	0.380055355	2.471172545	0.053066732	0.218899416	6.434400314	1.394870149	1.047728273	1.260361766	11.37315938	0.140709538	temp	27.55362292
429	ERSKINE REEF	-23.502585	151.767457	LTMP	1. GBRclust_4	4	CB	Southern	Offshore	NA	Dry	1e-12	2.78e-16	2.78e-16	2.76e-16	0.008173592	1.196480778	5.880834793	1.035343201	0.143007494	1695.142704	1.40849107	0.013654048	-0.002147066	84.71762717	6825.356711	0.000913313	8.069010646	0.009313197	9.93e-13	12.14328729	342.740123	0.056190198	3.536712151	0.798029224	0.29796102	0.322618217	2.018020454	0.092053062	0.305113767	6.86992988	1.483830741	1.022081862	1.213029901	10.1195582	0.195021924	temp	22.47048024
430	ERSKINE REEF	-23.502585	151.767457	LTMP	1. GBRclust_4	4	CB	Southern	Offshore	NA	Wet	1e-12	2.78e-16	2.78e-16	2.75e-16	0.005426051	1.543700555	6.046300881	1.064457886	0.147036483	1665.450871	1.713008994	0.015151397	0.000890392	75.29409669	6614.266468	0.001321645	7.97538143	0.003959618	9.89e-13	12.9546514	434.3717749	0.019741118	1.640921776	0.365549826	0.11153587	0.343199284	0.937367541	0.037257554	0.26813007	6.568861161	1.416223538	0.91436394	1.503242675	12.00905605	0.176338415	temp	27.14548519
431	FAIRFAX ISLANDS REEF	-23.847771	152.364601	LTMP	1. GBRclust_3	3	CB	Southern	Offshore	NA	Dry	1e-12	2.78e-16	2.78e-16	2.75e-16	0.000377887	0.983390289	1.019273436	0.179500024	0.024796408	1678.818735	2.742282616	0.004799568	-0.003162042	82.17680951	6584.419881	0.000923659	8.107305763	0.000298639	9.89e-13	29.93306214	315.0661961	0.319273163	16.10339438	3.635743081	2.605141882	0.525414259	14.73824363	0.320449723	0.45532659	8.802859935	1.904075033	1.662916525	1.436323641	15.19481837	0.224572226	temp	22.98729086
432	FAIRFAX ISLANDS REEF	-23.847771	152.364601	LTMP	1. GBRclust_3	3	CB	Southern	Offshore	NA	Wet	1e-12	2.78e-16	2.78e-16	2.73e-16	0.000177575	0.740981956	0.652322866	0.114869223	0.015868483	1658.546095	3.243955071	0.00453428	-0.000211705	74.55089038	6633.264776	0.001305498	8.050744519	0.000212003	9.81e-13	31.55513295	363.9284967	0.189972216	11.56125984	2.553231991	1.73993102	0.604851193	11.75923787	0.21423661	0.419455967	9.778793473	2.112327638	1.845835355	1.601238283	19.79589479	0.240140443	temp	25.73559331
433	FEATHER REEF	-17.52515	146.389246	LTMP	1. GBRclust_4	4	IN	Central	Midshelf	NA	Dry	1e-12	2.78e-16	2.78e-16	2.76e-16	0.005544271	0.254950449	0.553779495	0.09697712	0.013372639	1675.637319	0.972077821	0.011817084	-0.001614522	84.57535721	6628.826537	0.00080831	8.014742273	0.004948947	9.93e-13	9.524430616	392.580624	0.018260137	1.071190627	0.240077571	0.089106425	0.338778457	0.747902787	0.027552872	0.22692394	5.418569628	1.175922944	0.76725745	1.260681284	8.776444104	0.153142501	temp	24.50059115
434	FEATHER REEF	-17.52515	146.389246	LTMP	1. GBRclust_4	4	IN	Central	Midshelf	NA	Wet	1e-12	2.78e-16	2.78e-16	2.77e-16	0.001229446	0.047249668	0.074726718	0.01307542	0.001801158	1657.706582	0.223871498	0.003342928	0.000358786	74.16806247	6399.131382	0.001240634	7.95106758	0.000517666	9.96e-13	2.449320829	470.0873115	0.000643215	0.067262981	0.014618358	0.001183492	0.101560579	0.013836729	0.001724684	0.059057743	2.331546155	0.504339414	0.157673109	0.839593982	2.435374258	0.064329824	temp	29.40513495
435	Fitzroy East	-16.920995	145.996714	LTMP	1. GBRclust_5	5	CA	Central	Inshore	NA	Dry	4.33e-11	3.42e-08	2.95e-13	2.76e-16	0.002554562	0.063970868	0.094362345	0.016436802	0.002265551	1702.803122	0.918026382	0.007655136	-0.002216579	84.69398387	6667.377846	0.000839841	8.065069512	0.013207794	9.93e-13	9.264631977	355.4301939	0.012548976	0.897881743	0.20031166	0.071902082	0.394162678	0.615242252	0.023835591	0.210562055	5.295652477	1.14927032	0.753087775	1.293953864	8.649245457	0.153548978	temp	24.29945631
436	Fitzroy East	-16.920995	145.996714	LTMP	1. GBRclust_5	5	CA	Central	Inshore	NA	Wet	6.05e-12	1.7e-08	1.82e-14	2.74e-16	0.000470611	0.031285497	0.002567103	0.000445531	6.08e-05	1663.674304	0.720901007	0.004417449	0.000276237	73.46161367	6332.335804	0.001192528	7.975290881	0.001405348	9.85e-13	7.040877595	449.5463377	0.001319392	0.111498915	0.024542248	0.008069869	0.253117866	0.083599299	0.00255841	0.118889001	3.863782229	0.843142435	0.440340503	1.317931869	6.957033739	0.108206925	temp	29.748389
437	FITZROY ISLAND REEF	-16.925289	145.988948	LTMP	1. GBRclust_5	5	CA	Central	Inshore	NA	Dry	3.7e-11	3.23e-08	2.42e-13	2.76e-16	0.002023413	0.071656272	0.096996416	0.016892843	0.002329777	1705.360734	0.949974682	0.007447029	-0.002265316	84.63988623	6664.83314	0.000839864	8.067550948	0.014364548	9.93e-13	9.552390483	354.7687779	0.013787027	0.956037745	0.214372096	0.08192365	0.416080235	0.691037638	0.025485957	0.217643361	5.338567693	1.158140571	0.775933502	1.317382984	8.861246154	0.154755374	temp	24.29555474
438	FITZROY ISLAND REEF	-16.925289	145.988948	LTMP	1. GBRclust_5	5	CA	Central	Inshore	NA	Wet	5.3e-12	1.81e-08	1.69e-14	2.76e-16	0.000402719	0.032982135	0.004809615	0.000838196	0.000115048	1663.604938	0.739399696	0.004508517	0.000268318	73.45027789	6331.578376	0.00119885	7.975525985	0.001634479	9.93e-13	7.211840985	449.2748887	0.001447874	0.119798758	0.026404059	0.009204492	0.266532449	0.094243506	0.002739235	0.121314871	3.892294393	0.849364981	0.450208859	1.340974797	7.1173603	0.109107508	temp	29.76484452
439	Fitzroy West	-16.920995	145.996714	LTMP	1. GBRclust_5	5	CA	Central	Inshore	NA	Dry	4.33e-11	3.42e-08	2.95e-13	2.76e-16	0.002554562	0.063970868	0.094362345	0.016436802	0.002265551	1702.803122	0.918026382	0.007655136	-0.002216579	84.69398387	6667.377846	0.000839841	8.065069512	0.013207794	9.93e-13	9.264631977	355.4301939	0.012548976	0.897881743	0.20031166	0.071902082	0.394162678	0.615242252	0.023835591	0.210562055	5.295652477	1.14927032	0.753087775	1.293953864	8.649245457	0.153548978	temp	24.29945631
440	Fitzroy West	-16.920995	145.996714	LTMP	1. GBRclust_5	5	CA	Central	Inshore	NA	Wet	6.05e-12	1.7e-08	1.82e-14	2.74e-16	0.000470611	0.031285497	0.002567103	0.000445531	6.08e-05	1663.674304	0.720901007	0.004417449	0.000276237	73.46161367	6332.335804	0.001192528	7.975290881	0.001405348	9.85e-13	7.040877595	449.5463377	0.001319392	0.111498915	0.024542248	0.008069869	0.253117866	0.083599299	0.00255841	0.118889001	3.863782229	0.843142435	0.440340503	1.317931869	6.957033739	0.108206925	temp	29.748389
441	FORE AND AFT REEF	-18.470025	147.051028	LTMP	1. GBRclust_4	4	TO	Central	Midshelf	NA	Dry	2.39e-11	1.99e-08	1.09e-13	2.78e-16	0.000382275	0.183941429	0.135901808	0.023912757	0.003301522	1673.947987	1.102935248	0.007324983	-0.001734579	84.62000447	6612.69803	0.00088946	8.059579037	0.001314923	1e-12	11.86483391	358.4408265	0.042679828	2.774497414	0.621711899	0.265082899	0.394857829	1.811363935	0.058497465	0.272399082	5.838303134	1.264229667	0.919780236	1.392353383	10.05346953	0.155979383	temp	24.75505874
442	FORE AND AFT REEF	-18.470025	147.051028	LTMP	1. GBRclust_4	4	TO	Central	Midshelf	NA	Wet	2.98e-12	2.45e-08	9.42e-15	2.74e-16	3.64e-05	0.031469484	0.01989874	0.003500573	0.000482628	1667.245778	0.299376019	0.001180003	0.000643458	74.86366506	6464.938579	0.001286638	8.000621549	0.000143061	9.85e-13	3.357332304	424.8235351	0.004738463	0.386670773	0.084562659	0.021991939	0.184572969	0.183148953	0.007568544	0.07359713	2.637981227	0.571069648	0.301643331	0.862780518	3.174171742	0.056279982	temp	29.20266765
443	FORK REEF	-18.601351	147.573165	LTMP	1. GBRclust_4	4	TO	Central	Offshore	NA	Dry	2.33e-11	4.64e-08	1.36e-13	2.73e-16	0.000156496	0.112370796	0.107870537	0.01899041	0.002621992	1672.725411	0.870070195	0.005160256	-0.001533664	84.74520646	6618.949748	0.000895681	8.059503218	0.000255939	9.82e-13	8.878533582	354.940859	0.028295625	2.225369867	0.496630482	0.162072788	0.283090896	0.95336699	0.040397341	0.223791394	5.383099194	1.16413685	0.757509497	1.206164993	7.925149525	0.134809165	temp	24.82123091
444	FORK REEF	-18.601351	147.573165	LTMP	1. GBRclust_4	4	TO	Central	Offshore	NA	Wet	4.3e-12	8.39e-08	3.11e-14	2.72e-16	3.31e-06	0.017125072	0.012904927	0.002270037	0.000312892	1671.100869	0.156951114	0.000282404	0.000711113	74.95130849	6482.104907	0.00130421	8.01737698	3.53e-05	9.78e-13	1.63990711	409.4652893	0.002231061	0.187736247	0.040879713	0.009698413	0.122500072	0.068922453	0.003197866	0.039624147	1.748765757	0.377694494	0.225941114	0.649654346	1.570971148	0.027141396	temp	29.15343369
445	Franklands West	-17.222908	146.08869	LTMP	1. GBRclust_5	5	IN	Central	Inshore	NA	Dry	1e-12	2.78e-16	2.78e-16	2.76e-16	0.00093987	0.094023312	0.135316608	0.023556058	0.003249374	1702.918123	0.867398837	0.009943273	-0.001629835	84.57781175	6650.589186	0.000807171	8.067591556	0.013570146	9.93e-13	8.30508577	355.2078755	0.00708762	0.492288195	0.111223468	0.032806573	0.269554758	0.278237329	0.013426217	0.215953294	5.193699471	1.126105448	0.696911848	1.225534393	8.026839049	0.15011669	temp	24.30920808
446	Franklands West	-17.222908	146.08869	LTMP	1. GBRclust_5	5	IN	Central	Inshore	NA	Wet	1e-12	2.78e-16	2.78e-16	2.75e-16	0.00013985	0.035836239	0.01299573	0.002269238	0.000312328	1665.160654	0.555219371	0.004995877	0.00019916	73.67205055	6352.295639	0.001197307	7.974593866	0.00253918	9.89e-13	5.533765502	448.3246326	0.001056232	0.108151883	0.023595814	0.005109467	0.178458877	0.053429064	0.002597631	0.108267895	3.526527032	0.765306907	0.346052695	1.187376808	5.480336321	0.098232208	temp	29.67887618
447	GANNETT CAY REEF	-21.975024	152.480292	LTMP	1. GBRclust_4	4	SW	Southern	Midshelf	NA	Dry	1e-12	2.78e-16	2.78e-16	2.76e-16	0.00099371	0.650493255	0.906566672	0.159545838	0.022034847	1665.842376	1.697182772	0.008420174	-0.001940364	83.6168252	6635.248498	0.000940151	8.059790587	0.001235205	9.93e-13	16.37959613	352.7487576	0.085386899	5.998224066	1.344775763	0.672434863	0.446340173	3.852332921	0.111097243	0.320016729	7.237136651	1.565758442	1.243289909	1.428924797	12.52726321	0.188575592	temp	23.76016297
448	GANNETT CAY REEF	-21.975024	152.480292	LTMP	1. GBRclust_4	4	SW	Southern	Midshelf	NA	Wet	1e-12	2.78e-16	2.78e-16	2.75e-16	0.000682699	0.651817392	0.869346811	0.15300511	0.021133213	1649.521011	1.933283141	0.009758468	0.000654495	74.8718577	6559.286296	0.001317487	7.982818141	0.000831516	9.89e-13	15.71558813	436.9682361	0.026301437	2.467119244	0.542789064	0.218520087	0.462412646	1.472867922	0.041401442	0.274403537	7.149333398	1.545518292	1.165321591	1.651515594	14.2427154	0.175932123	temp	27.33415183
449	GREEN ISLAND REEF	-16.768723	145.968612	LTMP	1. GBRclust_4	4	CA	Central	Inshore	NA	Dry	3.38e-11	6.12e-08	2.5e-13	2.77e-16	0.001972177	0.119243925	0.158980885	0.027886233	0.003846314	1682.864424	0.677028928	0.008832072	-0.002315431	84.83581344	6642.606392	0.000819087	8.042246464	0.008120044	9.96e-13	6.680743689	375.947755	0.007312951	0.513135574	0.115111766	0.030296463	0.239527592	0.254884379	0.013693316	0.183725799	4.450974527	0.963591587	0.561048394	1.132209792	6.425822225	0.126106637	temp	24.5719488
450	GREEN ISLAND REEF	-16.768723	145.968612	LTMP	1. GBRclust_4	4	CA	Central	Inshore	NA	Wet	5.94e-12	5.82e-08	2.73e-14	2.76e-16	0.000827776	0.024885796	0.020141121	0.003528276	0.000485559	1661.626147	0.216992518	0.002260049	0.000513064	74.11959133	6389.059539	0.001194667	7.970054682	0.00102111	9.93e-13	2.603933693	453.6028674	0.000161572	0.019299528	0.004233531	0.000395129	0.082325321	0.004478881	0.00047539	0.057639999	2.228697941	0.48353161	0.175653166	0.939954077	2.599443844	0.059238241	temp	29.61684489
451	GRUB REEF(18077)	-18.610438	147.43442	LTMP	1. GBRclust_4	4	TO	Central	Midshelf	NA	Dry	5.6e-11	2.96e-08	3.35e-13	2.77e-16	0.000165722	0.157466007	0.124925851	0.021990873	0.003035507	1674.648994	0.966748001	0.004968712	-0.001659207	84.59855808	6607.838137	0.000889487	8.068985222	0.000560321	9.96e-13	10.76578021	350.3194562	0.045090854	2.728373516	0.611700397	0.298275183	0.402281884	1.859182463	0.051566941	0.237414846	5.330002295	1.154275026	0.852666319	1.34955376	8.906575863	0.134885784	temp	24.83863892
452	GRUB REEF(18077)	-18.610438	147.43442	LTMP	1. GBRclust_4	4	TO	Central	Midshelf	NA	Wet	7.05e-12	3.11e-08	2.78e-14	2.72e-16	5.2e-06	0.017992167	0.015523305	0.002730806	0.000376112	1670.934421	0.142372072	0.000322933	0.000742886	74.926141	6480.975028	0.001295146	8.017698743	2.74e-05	9.78e-13	1.429415605	410.094128	0.002371199	0.197951248	0.043163972	0.011130748	0.094752767	0.078102595	0.003514071	0.035274654	1.554362117	0.335596149	0.207044427	0.598270359	1.351293033	0.02349823	temp	29.14525446
453	HASTINGS REEF	-16.50505	146.019338	LTMP	1. GBRclust_1	1	CA	Central	Midshelf	NA	Dry	1e-12	2.78e-16	2.78e-16	2.72e-16	0.00071503	0.069580533	0.076228182	0.01338992	0.001846784	1679.76555	0.403196588	0.004656192	-0.002211474	84.60290107	6579.806828	0.000801753	8.065868124	0.001869956	9.78e-13	4.3576215	353.5459068	0.005565745	0.528362253	0.115782739	0.015521396	0.174429318	0.112203159	0.011614395	0.134433813	3.314509907	0.716597265	0.382283715	0.970698211	4.245418113	0.086010039	temp	25.08832683
454	HASTINGS REEF	-16.50505	146.019338	LTMP	1. GBRclust_1	1	CA	Central	Midshelf	NA	Wet	1e-12	2.78e-16	2.78e-16	2.76e-16	3.77e-05	0.009839606	0.009674687	0.001697571	0.000233383	1670.146934	0.097041405	0.000256174	0.000810491	74.80166273	6455.411462	0.0011663	8.00848486	3.82e-05	9.93e-13	1.17311921	420.0879179	3.79e-05	0.005694303	0.001270657	0.000492476	0.047887879	0.00091434	4.85e-05	0.029840156	1.314559283	0.28455304	0.186321207	0.679789055	1.17220046	0.018013171	temp	29.47887653
455	Havannah	-18.835076	146.556544	LTMP	1. GBRclust_6	6	TO	Central	Inshore	NA	Dry	1e-12	2.78e-16	2.78e-16	2.76e-16	0.000350473	0.06866328	0.007634276	0.001340829	0.000183999	1720.734854	0.955307151	0.011829028	-0.00111404	84.39453877	6666.314822	0.000964916	8.077000204	0.01464403	9.93e-13	9.354893659	350.814132	0.011133973	0.569369656	0.126022897	0.060453244	0.407869861	0.507390881	0.015401473	0.217296711	5.33633621	1.153888213	0.786356766	1.350003411	8.847502561	0.155185144	temp	23.99464157
456	Havannah	-18.835076	146.556544	LTMP	1. GBRclust_6	6	TO	Central	Inshore	NA	Wet	1e-12	2.78e-16	2.78e-16	2.74e-16	0.000104686	0.047733876	0.001373958	0.000239741	3.18e-05	1692.885818	0.743098776	0.009994701	0.000199403	73.35250932	6281.348982	0.001304702	7.99041567	0.004240135	9.85e-13	6.843653835	440.6463815	0.000348459	0.034398534	0.007535329	0.001423064	0.172566027	0.017785735	0.000899181	0.127053107	3.896676482	0.844273071	0.413344539	1.336004379	6.825868032	0.110273402	temp	30.04472203
457	HAVANNAH REEF	-18.827538	146.534621	LTMP	1. GBRclust_6	6	TO	Central	Inshore	NA	Dry	1e-12	2.78e-16	2.78e-16	2.74e-16	0.000381294	0.066511556	0.011458962	0.00201222	0.000276977	1722.38696	0.996654641	0.01264158	-0.001124346	84.25764508	6657.130585	0.000964111	8.075145948	0.014966745	9.85e-13	9.6988718	352.3064293	0.01123713	0.577400792	0.128023403	0.064378895	0.387252638	0.539380765	0.015647439	0.223797333	5.50808732	1.190652629	0.812324301	1.351876569	9.159491012	0.160297656	temp	23.97004313
458	HAVANNAH REEF	-18.827538	146.534621	LTMP	1. GBRclust_6	6	TO	Central	Inshore	NA	Wet	1e-12	2.78e-16	2.78e-16	2.77e-16	0.000145529	0.048089052	0.002096091	0.000366309	4.97e-05	1692.942444	0.787433851	0.010575777	0.000185447	73.26654536	6273.705168	0.001308586	7.988034307	0.00460935	9.96e-13	7.267809924	442.8929792	0.000412728	0.041448127	0.009075334	0.001725684	0.182175833	0.022028887	0.001070389	0.133892885	4.020409667	0.8707162	0.438139172	1.376042288	7.245780992	0.113439775	temp	30.04427803
459	HAYMAN ISLAND REEF	-20.056245	148.901555	LTMP	1. GBRclust_5	5	WH	Southern	Inshore	NA	Dry	3.34e-12	5.51e-09	2.74e-15	2.75e-16	0.002640608	0.240995901	0.262613196	0.046130478	0.006366815	1693.140919	1.221071662	0.009980326	-0.001711496	85.21145021	6741.226434	0.00087751	8.055893874	0.009878929	9.89e-13	13.78809427	358.5822366	0.05210552	2.744017348	0.61613663	0.255661692	0.462485931	1.860033195	0.068740941	0.333416321	6.953875852	1.506559	1.129763969	1.41604774	11.92773848	0.195606076	temp	23.68186591
460	HAYMAN ISLAND REEF	-20.056245	148.901555	LTMP	1. GBRclust_5	5	WH	Southern	Inshore	NA	Wet	1.01e-12	2.59e-09	5.14e-16	2.75e-16	0.002166297	0.194097593	0.121312911	0.02130905	0.002940619	1674.447432	0.94449764	0.009886868	0.00060703	74.67837973	6470.595555	0.001260852	7.991071088	0.005335613	9.89e-13	10.17182723	429.9577572	0.026750206	1.61162085	0.35097018	0.109115734	0.384276891	1.108079719	0.035653971	0.198155887	5.310760177	1.145651591	0.618115473	1.367462644	9.063350978	0.143886894	temp	28.44154709
461	HEDLEY REEF	-17.220641	146.470264	LTMP	1. GBRclust_1	1	IN	Central	Offshore	NA	Dry	3.95e-11	1.59e-08	1.66e-13	2.75e-16	0.000534336	0.101005769	0.181001576	0.03182667	0.004392365	1676.471727	0.630217741	0.005555054	-0.001602924	84.60382549	6592.222861	0.00083768	8.051572158	0.001708313	9.89e-13	6.815899846	359.293795	0.016196115	1.059704616	0.238216934	0.08077591	0.276435407	0.504772199	0.020884331	0.178002608	4.288619302	0.929067123	0.577406327	1.127217036	6.311110381	0.111868939	temp	24.97937079
462	HEDLEY REEF	-17.220641	146.470264	LTMP	1. GBRclust_1	1	IN	Central	Offshore	NA	Wet	4.2e-12	1.82e-08	1.23e-14	2.7e-16	2.79e-05	0.013067753	0.009215713	0.001618731	0.000222654	1666.518776	0.13221208	0.000463967	0.000636612	74.66639618	6444.093161	0.001205543	7.993199888	8.2e-05	9.74e-13	1.593611603	431.6543621	0.000267317	0.028030819	0.006110297	0.000727982	0.06004678	0.005589138	0.000560102	0.038426245	1.731766185	0.375180973	0.178590669	0.715508868	1.587990506	0.033744113	temp	29.49071782
463	HELIX REEF	-18.624974	147.300307	LTMP	1. GBRclust_4	4	TO	Central	Midshelf	NA	Dry	1.57e-09	2.33e-08	6.09e-12	2.77e-16	0.000114936	0.110458908	0.018203053	0.003202582	0.000441027	1676.008183	0.924109348	0.005194191	-0.001667074	84.65533521	6608.691941	0.000888212	8.072428884	0.000836435	9.96e-13	10.06785836	347.9906379	0.043595851	2.46058816	0.546879048	0.247190857	0.425944917	1.530459848	0.044597684	0.223084902	5.174678408	1.121299646	0.813784354	1.322512997	8.537398477	0.131572599	temp	24.87255986
464	HELIX REEF	-18.624974	147.300307	LTMP	1. GBRclust_4	4	TO	Central	Midshelf	NA	Wet	1.31e-10	1.38e-08	2.61e-13	2.73e-16	4.28e-06	0.017376276	0.000775429	0.0001346	1.79e-05	1669.949594	0.188342564	0.000521662	0.00072045	74.90476374	6474.057584	0.001290107	8.010463191	5.54e-05	9.81e-13	1.88532933	414.6782254	0.001646238	0.171438955	0.037237917	0.006513985	0.117193745	0.042687716	0.003110934	0.042486304	1.898075797	0.410428475	0.220661278	0.710025028	1.842641506	0.034884397	temp	29.20898229
465	High East	-17.148848	146.010059	LTMP	1. GBRclust_5	5	IN	Central	Inshore	NA	Dry	1e-12	2.78e-16	2.78e-16	2.78e-16	0.005722279	0.063642841	0.133260356	0.019506424	0.002778219	1712.536482	1.330250014	0.005647183	-0.001675783	83.98589315	6630.769806	0.000835239	8.070177367	0.018118538	1e-12	13.23864196	353.6597983	0.02208029	1.39180247	0.314229152	0.155026525	0.597281932	1.290976475	0.037167671	0.257294204	6.356348	1.386413156	1.055225631	1.51328167	11.94734272	0.18593506	temp	24.19717166
466	High East	-17.148848	146.010059	LTMP	1. GBRclust_5	5	IN	Central	Inshore	NA	Wet	1e-12	2.78e-16	2.78e-16	2.75e-16	0.000462199	0.036591536	0.011181033	0.001711515	0.000240864	1664.069911	0.852039571	0.003548567	0.000126595	73.45590887	6333.42537	0.001210258	7.975203907	0.002436456	9.89e-13	8.211964897	448.556573	0.002116753	0.193877113	0.042722754	0.014619453	0.314319023	0.150216715	0.004455226	0.132321369	4.171873666	0.910634559	0.512669704	1.454632399	8.061631263	0.116499468	temp	29.84881262
467	High West	-17.148848	146.010059	LTMP	1. GBRclust_5	5	IN	Central	Inshore	NA	Dry	1e-12	2.78e-16	2.78e-16	2.78e-16	0.005722279	0.063642841	0.133260356	0.019506424	0.002778219	1712.536482	1.330250014	0.005647183	-0.001675783	83.98589315	6630.769806	0.000835239	8.070177367	0.018118538	1e-12	13.23864196	353.6597983	0.02208029	1.39180247	0.314229152	0.155026525	0.597281932	1.290976475	0.037167671	0.257294204	6.356348	1.386413156	1.055225631	1.51328167	11.94734272	0.18593506	temp	24.19717166
468	High West	-17.148848	146.010059	LTMP	1. GBRclust_5	5	IN	Central	Inshore	NA	Wet	1e-12	2.78e-16	2.78e-16	2.75e-16	0.000462199	0.036591536	0.011181033	0.001711515	0.000240864	1664.069911	0.852039571	0.003548567	0.000126595	73.45590887	6333.42537	0.001210258	7.975203907	0.002436456	9.89e-13	8.211964897	448.556573	0.002116753	0.193877113	0.042722754	0.014619453	0.314319023	0.150216715	0.004455226	0.132321369	4.171873666	0.910634559	0.512669704	1.454632399	8.061631263	0.116499468	temp	29.84881262
469	HORSESHOE	-22.021898	152.618012	LTMP	1. GBRclust_4	4	SW	Southern	Midshelf	NA	Dry	1e-12	2.78e-16	2.78e-16	2.77e-16	0.000316135	0.29122086	0.100738546	0.017735701	0.002449702	1667.952446	1.812628985	0.005960204	-0.002215916	83.28510191	6610.991977	0.000939241	8.087683563	0.000286149	9.96e-13	17.82877738	335.4997229	0.106335853	7.684551304	1.740634011	0.818559952	0.414610737	4.371101719	0.137935366	0.373633106	7.80039892	1.685117579	1.34854827	1.433855223	13.45767572	0.199301674	temp	23.8823241
470	HORSESHOE	-22.021898	152.618012	LTMP	1. GBRclust_4	4	SW	Southern	Midshelf	NA	Wet	1e-12	2.78e-16	2.78e-16	2.74e-16	0.000147062	0.169665618	0.073172819	0.012882612	0.001778881	1658.59941	1.816027897	0.005839835	0.000592055	74.74980554	6559.256232	0.001313573	8.019473406	0.000127917	9.85e-13	15.10156451	406.383124	0.038211419	3.335225398	0.733024189	0.292164508	0.363558531	1.881531242	0.051798403	0.2862973	7.504851373	1.620796763	1.13436856	1.426093056	13.22003324	0.174609716	temp	27.24565125
471	HOSKYN ISLANDS REEF	-23.796629	152.301094	LTMP	1. GBRclust_3	3	CB	Southern	Offshore	NA	Dry	1e-12	2.78e-16	2.78e-16	2.77e-16	0.00042678	0.885166895	0.796141501	0.140202988	0.019367993	1679.010504	2.71028634	0.00528834	-0.002792182	82.50005435	6613.623467	0.000919788	8.110219193	0.000218354	9.96e-13	28.78481899	314.6987658	0.300657211	16.23303914	3.657517072	2.48946224	0.478358319	13.99343204	0.315227971	0.443030923	8.733037735	1.886359644	1.617910629	1.399087937	14.79138358	0.220849532	temp	22.95827226
472	HOSKYN ISLANDS REEF	-23.796629	152.301094	LTMP	1. GBRclust_3	3	CB	Southern	Offshore	NA	Wet	1e-12	2.78e-16	2.78e-16	2.75e-16	0.000167329	0.857061473	0.457081605	0.080486974	0.011119008	1658.929385	3.477322689	0.005315902	-0.000118819	74.62083519	6639.361831	0.001294752	8.051198641	0.000145245	9.89e-13	33.02973175	365.3084406	0.204041481	12.33334884	2.720319231	1.793728601	0.591742957	12.11644609	0.226760076	0.456430524	10.42136329	2.249213607	1.924377996	1.608941254	20.91328359	0.256652208	temp	25.73829759
473	HYDE REEF	-19.740059	150.080578	LTMP	1. GBRclust_1	1	WH	Southern	Offshore	NA	Dry	1e-12	2.78e-16	2.78e-16	2.71e-16	0.000372698	0.619332252	0.312617679	0.055041476	0.007603359	1671.848497	1.940523239	0.004821304	-0.001708316	84.25037945	6616.021832	0.000878291	8.090089199	0.000251418	9.74e-13	24.27129668	333.9517835	0.23582971	12.14734281	2.764955759	1.942221762	0.561900824	12.19072558	0.249512155	0.326373109	6.270775814	1.36335718	1.19518469	1.588325422	12.08057117	0.159897208	temp	24.44585288
474	HYDE REEF	-19.740059	150.080578	LTMP	1. GBRclust_1	1	WH	Southern	Offshore	NA	Wet	1e-12	2.78e-16	2.78e-16	2.76e-16	5.65e-05	0.194595718	0.068082779	0.011986542	0.001654976	1669.629734	1.41803948	0.002754472	0.00079886	74.86065984	6539.067465	0.001265676	8.032996717	5.32e-05	9.93e-13	16.30527723	391.2528099	0.085738705	4.924901606	1.085301601	0.661739303	0.570491564	4.717333987	0.081948497	0.220664984	5.695159478	1.2351134	1.038674615	1.525874987	11.58794326	0.125099975	temp	27.77360593
475	JENKINS REEF	-21.952583	152.607611	LTMP	1. GBRclust_4	4	SW	Southern	Midshelf	NA	Dry	1e-12	2.78e-16	2.78e-16	2.78e-16	0.000343649	0.445560973	0.396606259	0.069825386	0.009644834	1669.012595	1.831767662	0.005680215	-0.002143443	83.24538708	6602.447203	0.000938206	8.089819762	0.000413763	1e-12	18.42611883	332.9574672	0.109542559	7.752070899	1.754994399	0.893857157	0.41403119	4.808914003	0.138949808	0.379153726	7.852198677	1.695906494	1.362254647	1.436258344	13.61720481	0.200565523	temp	23.91555876
476	JENKINS REEF	-21.952583	152.607611	LTMP	1. GBRclust_4	4	SW	Southern	Midshelf	NA	Wet	1e-12	2.78e-16	2.78e-16	2.75e-16	0.000200437	0.314174309	0.243660711	0.042898263	0.005925473	1660.904108	1.854290239	0.005329192	0.000591413	74.64647255	6551.721126	0.00130373	8.030748337	0.000234379	9.89e-13	17.24158891	395.3006403	0.049735423	3.811958547	0.842951356	0.390996189	0.391374599	2.501926329	0.060600561	0.336361706	7.98664415	1.723450347	1.265597948	1.499007004	14.73966092	0.186148275	temp	27.26637158
477	JOHN BREWER REEF	-18.623193	147.083574	LTMP	1. GBRclust_4	4	TO	Central	Midshelf	NA	Dry	1.04e-10	2.32e-08	4.67e-13	2.76e-16	0.000343947	0.259110639	0.173631422	0.030550019	0.004217935	1676.163656	1.044748138	0.009552492	-0.001689717	84.66903031	6635.051975	0.000894603	8.049791378	0.001829428	9.93e-13	10.74123372	361.9428465	0.041320561	2.457047519	0.550754634	0.181715814	0.367429047	1.312085281	0.056201764	0.263691944	5.663304952	1.227815043	0.858225922	1.339180915	9.429142597	0.155384322	temp	24.53837893
478	JOHN BREWER REEF	-18.623193	147.083574	LTMP	1. GBRclust_4	4	TO	Central	Midshelf	NA	Wet	1.03e-11	1.13e-08	2.01e-14	2.75e-16	3.66e-05	0.045992664	0.032603416	0.005734796	0.000790233	1666.574761	0.278994416	0.002062988	0.000614985	74.6794275	6450.665131	0.001286942	7.995392674	0.000189874	9.89e-13	3.090519049	428.1267794	0.002417025	0.226629147	0.049460606	0.007795645	0.160203258	0.076071939	0.005102686	0.07073062	2.566766473	0.554932615	0.233923739	0.911764858	3.014442333	0.063439783	temp	29.12750003
479	KELSO REEF	-18.420908	146.97722	LTMP	1. GBRclust_4	4	TO	Central	Midshelf	NA	Dry	7.06e-11	2.14e-08	3.21e-13	2.77e-16	0.000385151	0.192904196	0.203256803	0.035768065	0.004938143	1675.641165	0.968614168	0.006452609	-0.001731223	84.61675143	6611.608224	0.000881884	8.061715387	0.00136252	9.96e-13	10.21406353	354.9271297	0.035780456	2.30255797	0.51766998	0.226427124	0.364435027	1.484142374	0.046606384	0.238282483	5.338004553	1.156117429	0.811589555	1.28841222	8.729919589	0.140241409	temp	24.7875154
480	KELSO REEF	-18.420908	146.97722	LTMP	1. GBRclust_4	4	TO	Central	Midshelf	NA	Wet	6.65e-12	1.2e-08	1.42e-14	2.74e-16	4.15e-05	0.029592617	0.03049781	0.005366028	0.00074023	1666.815162	0.240881912	0.001003954	0.000644987	74.85257941	6458.739607	0.001284242	7.997919124	0.000131238	9.85e-13	2.510429527	428.1325199	0.002434527	0.229942797	0.050287202	0.009975426	0.12717609	0.072649965	0.004501285	0.05731357	2.337530554	0.505797963	0.241431193	0.781518757	2.437766688	0.049525935	temp	29.27803555
481	Keppels South	-23.208751	150.971955	LTMP	1. GBRclust_6	6	CB	Southern	Inshore	NA	Dry	1.13e-11	5.73e-09	8.33e-16	2.73e-16	0.025175103	0.095183915	0.145364893	0.025134969	0.003454502	1750.265115	1.824421665	0.014091542	-0.001546943	84.83693623	6860.920708	0.000920316	8.079249239	0.005951796	9.82e-13	15.20646753	346.2804391	0.02352576	1.989289109	0.446500253	0.184015871	0.439526472	1.411953061	0.057075295	0.308198478	8.07596613	1.751321259	1.373181933	1.39734915	13.79335651	0.237920636	temp	22.10849977
482	Keppels South	-23.208751	150.971955	LTMP	1. GBRclust_6	6	CB	Southern	Inshore	NA	Wet	1.85e-12	1.61e-07	2.29e-14	2.73e-16	0.017321474	0.095988655	0.046588855	0.008049302	0.001105291	1714.271504	2.09461411	0.018144388	0.000493886	74.6088548	6460.043303	0.001352561	7.985380069	0.003307104	9.81e-13	17.31704285	446.7020475	0.009421754	0.891782246	0.197112148	0.069166042	0.47603675	0.769699688	0.022702039	0.24411166	7.297608654	1.585881403	1.091296438	1.848190638	16.54497995	0.210415628	temp	28.15723243
483	King	-17.758697	146.144519	LTMP	1. GBRclust_6	6	IN	Central	Inshore	NA	Dry	1e-12	2.78e-16	2.78e-16	2.77e-16	0.135531139	0.225672408	1.130055232	0.176991343	0.023646397	1715.0648	2.082228112	0.005242769	-0.002211275	81.986629	6512.394968	0.00081125	8.030670638	0.028550459	9.96e-13	18.09087775	387.9442378	0.021386814	1.181675267	0.268840553	0.201938767	0.884430626	1.672958608	0.032721113	0.311905166	7.462882835	1.633584337	1.456408339	1.752684904	16.41360903	0.221806325	temp	24.11613275
484	King	-17.758697	146.144519	LTMP	1. GBRclust_6	6	IN	Central	Inshore	NA	Wet	1e-12	2.78e-16	2.78e-16	2.75e-16	0.045025187	0.122346439	0.248733125	0.038459707	0.005116729	1661.223701	2.119016579	0.013791514	-6.84e-05	71.80542427	6174.795483	0.001226573	7.951785468	0.006446302	9.89e-13	17.91862529	483.9138884	0.010295506	0.68699523	0.153737214	0.081806893	0.636896423	0.891054543	0.016187285	0.219399417	6.395883652	1.401596805	1.005190881	2.10115812	17.02101928	0.185266302	temp	30.35717561
485	KNIFE REEF	-18.571536	147.576696	LTMP	1. GBRclust_4	4	TO	Central	Offshore	NA	Dry	1.28e-11	5.01e-08	5.93e-14	2.77e-16	0.000133479	0.117492828	0.118197901	0.020810728	0.002873487	1674.115927	0.850553254	0.004843742	-0.001535511	84.71538595	6615.063307	0.000896189	8.06868927	0.000272819	9.96e-13	8.745276664	349.4749568	0.02685042	2.113374432	0.471934918	0.160722377	0.284627827	0.929884671	0.037698665	0.223054868	5.261480586	1.137124339	0.752576491	1.214159741	7.815374452	0.1304749	temp	24.84322333
486	KNIFE REEF	-18.571536	147.576696	LTMP	1. GBRclust_4	4	TO	Central	Offshore	NA	Wet	2.43e-12	6.25e-08	1.22e-14	2.69e-16	2.85e-06	0.015550909	0.016493208	0.002901649	0.000399776	1671.707208	0.146454173	0.000216429	0.000765229	74.96279553	6483.101261	0.001298914	8.018704814	1.86e-05	9.7e-13	1.49866453	408.1901133	0.001755591	0.162440294	0.035349281	0.007455719	0.111353181	0.043462436	0.002496885	0.037249991	1.662892335	0.359142789	0.22330177	0.634768061	1.455189284	0.024113469	temp	29.16757288
487	LADY MUSGRAVE REEF	-23.883261	152.419921	LTMP	1. GBRclust_3	3	CB	Southern	Offshore	NA	Dry	1e-12	2.78e-16	2.78e-16	2.72e-16	0.000445763	1.077704984	1.075931889	0.189489436	0.026176723	1677.248798	2.600084162	0.005250758	-0.002764163	82.59405714	6626.777506	0.000923378	8.106028191	0.000245665	9.78e-13	25.88933462	315.7488522	0.247127559	14.38374259	3.252137377	2.105734941	0.42282197	11.43213098	0.270251334	0.440272503	8.889663929	1.92586506	1.60044309	1.329605348	14.45720254	0.223042045	temp	22.94508097
488	LADY MUSGRAVE REEF	-23.883261	152.419921	LTMP	1. GBRclust_3	3	CB	Southern	Offshore	NA	Wet	1e-12	2.78e-16	2.78e-16	2.77e-16	0.000202883	1.222843385	1.057176857	0.186159174	0.025717823	1657.563146	3.468649325	0.005379897	-0.000223934	74.54543729	6629.209416	0.001308018	8.05096595	0.000245682	9.96e-13	32.6186354	367.0602673	0.197456763	11.81201165	2.618250237	1.771365122	0.627439481	12.19308609	0.225782815	0.432270728	9.81003781	2.117600781	1.845887846	1.65643698	20.42554172	0.246850768	temp	25.81082573
489	LANGFORD-BIRD REEF	-20.076449	148.869918	LTMP	1. GBRclust_5	5	WH	Southern	Inshore	NA	Dry	5.07e-12	6.18e-09	5.04e-15	2.74e-16	0.003494905	0.139503122	0.126685125	0.022243266	0.003069305	1694.335069	1.249617294	0.009441743	-0.001820684	85.20692087	6739.771941	0.000874522	8.061082485	0.011716086	9.85e-13	14.47871971	359.3098885	0.062161696	2.86043354	0.634910827	0.302068081	0.523044535	2.275985267	0.070626336	0.326016068	6.958346369	1.505137948	1.153343998	1.451017031	12.20222473	0.19480354	temp	23.66818403
490	LANGFORD-BIRD REEF	-20.076449	148.869918	LTMP	1. GBRclust_5	5	WH	Southern	Inshore	NA	Wet	1.1e-12	6.35e-09	1.02e-15	2.75e-16	0.001604586	0.077513155	0.034792371	0.00610801	0.000842102	1674.204261	0.820831095	0.007376606	0.000565812	74.87780173	6473.403139	0.001261993	7.993194793	0.004310263	9.89e-13	8.70157809	430.1278484	0.017077083	1.097853957	0.238139132	0.071184055	0.321023435	0.712635217	0.023677473	0.171505423	5.003699642	1.080431299	0.548739407	1.268327023	7.988569214	0.134225799	temp	28.56786671
491	LINNET REEF	-14.785484	145.349611	LTMP	1. GBRclust_5	5	CL	Northern	Inshore	NA	Dry	1e-12	2.78e-16	2.78e-16	2.77e-16	0.002664334	0.118613153	0.170455507	0.029797787	0.004106367	1684.275236	0.561859083	0.010584964	-0.001860879	85.60211407	6696.026711	0.000832601	8.033561266	0.016863521	9.96e-13	5.976655361	380.7738793	0.003527683	0.194931459	0.042888057	0.014222088	0.271144153	0.122372836	0.00501568	0.170770579	3.975105253	0.856876021	0.507171124	1.183168257	5.854271814	0.111467106	temp	24.58096118
492	LINNET REEF	-14.785484	145.349611	LTMP	1. GBRclust_5	5	CL	Northern	Inshore	NA	Wet	1e-12	2.78e-16	2.78e-16	2.73e-16	0.000720797	0.028597501	0.040351874	0.007048916	0.000970232	1657.874246	0.231544589	0.004590516	0.000487038	74.11431745	6384.650659	0.001129438	7.962379032	0.001628034	9.81e-13	2.838137819	459.645332	2.73e-07	0.000337071	9.61e-05	6.88e-06	0.006068648	1.67e-05	7.14e-06	0.065461523	2.463805129	0.534234752	0.190263355	0.92473788	2.838108436	0.065060296	temp	29.46759902
493	LITTLE KELSO REEF	-18.46072	147.004626	LTMP	1. GBRclust_4	4	TO	Central	Midshelf	NA	Dry	2e-09	2.36e-08	7.03e-12	2.77e-16	0.00038865	0.143680445	0.150219581	0.0264349	0.00364974	1674.270117	1.122646205	0.007622431	-0.00175857	84.60593366	6612.664143	0.000884484	8.057695217	0.001448922	9.96e-13	12.36168726	359.3817678	0.043066483	2.840554565	0.633305689	0.284037245	0.424050081	1.999449296	0.059584532	0.263341524	5.934823431	1.28640078	0.94132414	1.398008133	10.3622262	0.15919454	temp	24.73537992
494	LITTLE KELSO REEF	-18.46072	147.004626	LTMP	1. GBRclust_4	4	TO	Central	Midshelf	NA	Wet	1.75e-10	1.56e-08	4.11e-13	2.72e-16	4.31e-05	0.026974374	0.017117797	0.003011156	0.000415118	1666.508282	0.337021468	0.001350723	0.000631895	74.82957573	6460.279163	0.001283959	7.998416224	0.000115442	9.78e-13	3.795266621	427.8320205	0.005487967	0.432122029	0.094088645	0.027044438	0.187078028	0.24495515	0.008613891	0.07572496	2.776342668	0.600769562	0.310764496	0.870953982	3.55030459	0.062314753	temp	29.23141853
495	LIZARD ISLAND	-14.687217	145.456786	LTMP	1. GBRclust_4	4	CL	Northern	Midshelf	NA	Dry	1e-12	2.78e-16	2.78e-16	2.76e-16	0.002486902	0.096323014	0.244145565	0.042900547	0.005919436	1680.368277	0.3683726	0.007767719	-0.001969157	85.32169052	6640.958885	0.000832762	8.041960661	0.00710729	9.93e-13	3.933363391	369.8496635	0.001297498	0.133874378	0.028946925	0.003148272	0.114922859	0.027565844	0.003460236	0.123366126	3.338967814	0.718636867	0.335715232	0.93109939	3.905792519	0.09101593	temp	24.92480854
496	LIZARD ISLAND	-14.687217	145.456786	LTMP	1. GBRclust_4	4	CL	Northern	Midshelf	NA	Wet	1e-12	2.78e-16	2.78e-16	2.74e-16	0.001258552	0.018071936	0.024752324	0.00434624	0.000598639	1661.760872	0.17415478	0.001963182	0.000603578	74.48930397	6419.302252	0.001126826	7.981289926	0.000545067	9.85e-13	2.44039408	440.5678277	1.01e-05	0.002263576	0.000526502	6.53e-05	0.025039364	0.000182116	3.65e-05	0.05211439	2.191411601	0.476447517	0.19306873	0.896166205	2.440205454	0.052427557	temp	29.40245791
497	LOW ISLANDS REEF	-16.38187	145.573958	LTMP	1. GBRclust_5	5	CA	Central	Inshore	NA	Dry	6.17e-12	8.95e-10	1.66e-15	2.76e-16	0.00213555	0.070374094	0.094289578	0.01635526	0.002251323	1699.001718	0.774228615	0.010816918	-0.001675235	84.9405988	6668.294318	0.00078413	8.062433803	0.016326207	9.93e-13	7.872251089	361.5546137	0.008031087	0.511066917	0.113648084	0.034250025	0.267018195	0.303880095	0.013870407	0.214329872	4.996964247	1.080115613	0.648469425	1.210140107	7.568343704	0.143896987	temp	24.41597239
498	LOW ISLANDS REEF	-16.38187	145.573958	LTMP	1. GBRclust_5	5	CA	Central	Inshore	NA	Wet	1.08e-12	5.01e-10	3.49e-16	2.76e-16	0.00037022	0.02458058	0.005352785	0.000929719	0.000127444	1662.689724	0.410788312	0.004424592	0.000300497	73.82501922	6354.830987	0.001168668	7.969488765	0.002376531	9.93e-13	4.603455977	455.7745457	0.000203548	0.021947854	0.004826043	0.001275102	0.109381917	0.013638962	0.000511771	0.09199872	3.0518562	0.662505617	0.28818848	1.13059811	4.589806675	0.084286952	temp	29.78893061
499	LYNCHS REEF	-18.727847	147.718329	LTMP	1. GBRclust_4	4	TO	Central	Midshelf	NA	Dry	1.24e-11	2.75e-08	5.55e-14	2.75e-16	0.000207899	0.214983411	0.150919122	0.02655963	0.003667218	1672.513233	1.006273034	0.006065523	-0.001583666	84.71228444	6627.452223	0.000897248	8.06216778	0.000595503	9.89e-13	10.7112494	355.3626996	0.038696947	2.249720371	0.509091842	0.23136426	0.420090482	1.397258807	0.044458226	0.254432585	5.372182438	1.165287154	0.895506499	1.406366546	9.313987727	0.138146506	temp	24.6927962
500	LYNCHS REEF	-18.727847	147.718329	LTMP	1. GBRclust_4	4	TO	Central	Midshelf	NA	Wet	2.36e-12	6.22e-08	1.47e-14	2.69e-16	5.16e-06	0.021230611	0.013937896	0.002450928	0.000337301	1669.878473	0.17467902	0.000379522	0.00070557	74.90028088	6477.738994	0.001297131	8.01128817	2.51e-05	9.7e-13	1.735374104	412.530023	0.002935235	0.23102301	0.050443524	0.012082498	0.126946112	0.08942339	0.004116738	0.040647239	1.847604865	0.399303366	0.224616365	0.645353679	1.645944615	0.030699941	temp	29.07509018
501	MACGILLIVRAY REEF	-14.648164	145.484653	LTMP	1. GBRclust_1	1	CL	Northern	Midshelf	NA	Dry	1e-12	2.78e-16	2.78e-16	2.74e-16	0.000472393	0.061181808	0.072655474	0.012776794	0.001762472	1681.651116	0.368780958	0.0070089	-0.002209545	85.04737473	6616.139682	0.000835675	8.051350162	0.005645858	9.85e-13	4.016438911	364.4136317	0.001736269	0.189055856	0.041430224	0.004247891	0.11880509	0.035372994	0.004813476	0.138299533	3.297913045	0.711740154	0.34529089	0.95997055	3.981058812	0.090144881	temp	25.00866151
502	MACGILLIVRAY REEF	-14.648164	145.484653	LTMP	1. GBRclust_1	1	CL	Northern	Midshelf	NA	Wet	1e-12	2.78e-16	2.78e-16	2.72e-16	3.55e-05	0.014239037	0.007191254	0.001262882	0.000173484	1663.236329	0.165692064	0.00188822	0.000601491	74.50162632	6433.579544	0.001121898	7.987612137	0.000462299	9.78e-13	2.063653718	433.6331126	4.11e-05	0.006244732	0.001384646	0.000264023	0.035760911	0.000567567	7.58e-05	0.051444451	2.079682725	0.450946198	0.178799488	0.786288761	2.063080605	0.047651279	temp	29.30386536
503	MACKAY REEF	-16.039513	145.648035	LTMP	1. GBRclust_4	4	CA	Central	Midshelf	NA	Dry	1e-12	2.78e-16	2.78e-16	2.74e-16	0.003346237	0.058675443	0.11572614	0.020283884	0.002796395	1677.580109	0.417970667	0.006686316	-0.001992713	84.83916645	6614.617838	0.000775706	8.050666767	0.005138145	9.85e-13	4.597482768	367.0297793	0.002358382	0.229777706	0.050316333	0.00702757	0.152062504	0.059860841	0.005832754	0.148423297	3.750691989	0.809523353	0.391820808	0.927513637	4.53751387	0.102856434	temp	24.88150513
504	MACKAY REEF	-16.039513	145.648035	LTMP	1. GBRclust_4	4	CA	Central	Midshelf	NA	Wet	1e-12	2.78e-16	2.78e-16	2.76e-16	7.75e-05	0.012355058	0.004279214	0.00074887	0.000102616	1665.862895	0.156403868	0.000865967	0.000634339	74.60192217	6430.264027	0.001166727	7.985702683	0.000185468	9.93e-13	1.948055668	438.3590094	2.12e-05	0.003408845	0.000783498	0.000105156	0.023941436	0.000610685	6.56e-05	0.044490063	1.898230283	0.411575098	0.186558452	0.818579887	1.947430524	0.040314389	temp	29.51960046
505	MARTIN REEF(14123)	-14.763792	145.367636	LTMP	1. GBRclust_5	5	CL	Northern	Inshore	NA	Dry	1e-12	2.78e-16	2.78e-16	2.77e-16	0.003074927	0.11880668	0.201049821	0.035162866	0.004846451	1682.069705	0.550499458	0.010655199	-0.001846654	85.56724784	6691.524801	0.000832882	8.034589802	0.016326922	9.96e-13	5.80143843	380.4700704	0.003292886	0.187017098	0.040982049	0.012774099	0.263510605	0.110148494	0.004794674	0.167303338	3.911445514	0.843234255	0.492876708	1.162224599	5.691277325	0.109514529	temp	24.60208139
506	MARTIN REEF(14123)	-14.763792	145.367636	LTMP	1. GBRclust_5	5	CL	Northern	Inshore	NA	Wet	1e-12	2.78e-16	2.78e-16	2.68e-16	0.0009421	0.02877768	0.044451602	0.007767671	0.001068925	1658.873498	0.216330279	0.004493593	0.000495518	74.15637939	6390.056032	0.001126661	7.969280804	0.001389691	9.66e-13	2.623989409	453.7825376	3.86e-07	0.00043756	0.000121362	9.3e-06	0.005469321	1.54e-05	8.95e-06	0.061444761	2.395176224	0.519301005	0.177657805	0.880320129	2.623964042	0.063080801	temp	29.43078885
507	MAST HEAD REEF	-23.529021	151.752667	LTMP	1. GBRclust_4	4	CB	Southern	Offshore	NA	Dry	1e-12	2.78e-16	2.78e-16	2.75e-16	0.009793244	1.317442858	7.121384481	1.253679629	0.17316016	1699.807727	1.402446141	0.014199773	-0.002145134	84.75824422	6835.070166	0.00090799	8.072477163	0.014488074	9.89e-13	12.45591936	347.0409442	0.059295225	3.34482002	0.757866666	0.325624392	0.370827877	2.24225828	0.089716847	0.297366331	6.79250077	1.468067323	1.0297022	1.241369192	10.20663999	0.194309834	temp	22.39771623
508	MAST HEAD REEF	-23.529021	151.752667	LTMP	1. GBRclust_4	4	CB	Southern	Offshore	NA	Wet	1e-12	2.78e-16	2.78e-16	2.75e-16	0.006527799	1.615956977	7.168670167	1.26195756	0.174309786	1668.003608	1.728998387	0.016153681	0.000881157	75.27072987	6608.060615	0.001309	7.979106478	0.007104217	9.89e-13	13.4182013	436.6346841	0.019040238	1.427075278	0.316123577	0.112931277	0.40873015	0.959284351	0.031795676	0.264681761	6.523053238	1.406748692	0.938201142	1.571510706	12.44882636	0.17645775	temp	27.21540954
509	MCCULLOCH	-17.280804	146.459923	LTMP	1. GBRclust_1	1	IN	Central	Midshelf	NA	Dry	1.39e-11	1.85e-08	6.62e-14	2.76e-16	0.000874003	0.103827152	0.156620255	0.027509727	0.00379573	1676.058845	0.664741798	0.006670458	-0.001618145	84.58221697	6596.850034	0.000832203	8.050771193	0.002511773	9.93e-13	7.216370243	364.708815	0.015814271	0.975113005	0.218181779	0.074647829	0.303987758	0.518571849	0.020787926	0.184719803	4.502960451	0.974836968	0.600459387	1.16516053	6.69777662	0.120311136	temp	24.89178727
510	MCCULLOCH	-17.280804	146.459923	LTMP	1. GBRclust_1	1	IN	Central	Midshelf	NA	Wet	1.94e-12	1.49e-08	4.03e-15	2.72e-16	3.66e-05	0.014809098	0.010511037	0.001844953	0.000253794	1665.215744	0.142818931	0.000653105	0.000601039	74.61257133	6436.742303	0.001207659	7.987352716	0.000140669	9.78e-13	1.776293891	437.7614346	0.000352907	0.035080705	0.007627609	0.000676922	0.06485667	0.00654172	0.000776791	0.041411824	1.836385446	0.398063455	0.170437072	0.771141775	1.769730823	0.039624371	temp	29.49465366
511	MICHAELMAS REEF	-16.548282	146.05366	LTMP	1. GBRclust_1	1	CA	Central	Midshelf	NA	Dry	1e-12	2.78e-16	2.78e-16	2.73e-16	0.001007432	0.089308493	0.065143522	0.011440249	0.00157744	1679.663989	0.437560215	0.004949105	-0.002201199	84.59272059	6582.045966	0.000806642	8.064645795	0.00201986	9.82e-13	4.634894776	354.145411	0.005651286	0.531532907	0.117460494	0.01544129	0.180838102	0.113245644	0.012123401	0.146386787	3.402071848	0.737720514	0.407465722	1.005560756	4.521645065	0.089751452	temp	25.06974397
512	MICHAELMAS REEF	-16.548282	146.05366	LTMP	1. GBRclust_1	1	CA	Central	Midshelf	NA	Wet	1e-12	2.78e-16	2.78e-16	2.76e-16	3.73e-05	0.011861986	0.005079047	0.000890183	0.000121561	1669.568273	0.109209654	0.000347861	0.000794528	74.7677056	6451.989355	0.001174817	8.006867102	7.69e-05	9.93e-13	1.317977364	421.242181	4.23e-05	0.006132166	0.001371758	0.00044477	0.069119674	0.001108078	6.55e-05	0.033423393	1.425789802	0.308712093	0.192068757	0.722982499	1.316865509	0.021178574	temp	29.48589971
513	Middle	-23.17086	150.916372	LTMP	1. GBRclust_6	6	CB	Southern	Inshore	NA	Dry	9.13e-12	6.27e-09	2.73e-15	2.75e-16	0.08553892	0.122857976	0.432818819	0.072431781	0.009865568	1752.339689	1.932854176	0.014476144	-0.001585364	84.67090211	6859.969586	0.000917089	8.074623031	0.009317353	9.89e-13	15.25035088	355.9982751	0.02117378	1.907671679	0.425593861	0.173722048	0.438936478	1.328863312	0.054655329	0.30726487	8.275007572	1.796083179	1.394735777	1.367747561	13.91898656	0.244384678	temp	22.02406501
514	Middle	-23.17086	150.916372	LTMP	1. GBRclust_6	6	CB	Southern	Inshore	NA	Wet	1.68e-12	1.23e-07	1.76e-14	2.76e-16	0.09836494	0.121403914	0.271380558	0.045719853	0.006238412	1712.16416	2.029230143	0.018981446	0.000380397	74.43349965	6442.745671	0.001359188	7.973168103	0.007692739	9.93e-13	16.0145594	459.2451659	0.008165803	0.767357498	0.169363129	0.059092209	0.391145445	0.672414773	0.019834592	0.222558869	7.033349491	1.528240216	0.996144488	1.754139782	15.33191119	0.203606385	temp	28.30341683
515	MIDDLE REEF(19011)	-19.184917	146.809355	LTMP	1. GBRclust_6	6	TO	Central	Inshore	NA	Dry	1e-12	2.78e-16	2.78e-16	2.76e-16	0.025735886	0.078434616	0.012429385	0.00210076	0.000286758	1739.302989	1.987998369	0.014068046	-0.000950619	81.22884853	6405.949736	0.00100271	8.038594537	0.021904271	9.93e-13	15.36879222	368.1441591	0.005163896	0.363538061	0.080528111	0.056295473	0.632748369	0.469658682	0.009831399	0.282781843	7.21337099	1.56159508	1.320055809	1.679011324	14.89853725	0.211626982	temp	23.98653439
516	MIDDLE REEF(19011)	-19.184917	146.809355	LTMP	1. GBRclust_6	6	TO	Central	Inshore	NA	Wet	1e-12	2.78e-16	2.78e-16	2.73e-16	0.020955229	0.078647253	0.005975212	0.000995249	0.000134619	1695.920066	1.768576181	0.020104239	-0.00016669	71.28830389	6043.429671	0.001372146	7.976611014	0.011084227	9.81e-13	14.52637494	449.9105003	1.53e-05	0.002254054	0.000502552	9.4e-05	0.120018091	0.00128593	6.03e-05	0.198477168	5.839795391	1.265532919	0.832414928	1.975291262	14.5239516	0.166393834	temp	30.51641196
517	MOORE REEF	-16.854374	146.230688	LTMP	1. GBRclust_1	1	IN	Central	Midshelf	NA	Dry	1e-12	2.78e-16	2.78e-16	2.76e-16	0.001147926	0.150533318	0.32718075	0.057411236	0.007919177	1678.185364	0.478122905	0.00526905	-0.001915263	84.61959812	6589.029014	0.00081762	8.058837969	0.001080051	9.93e-13	4.902774595	356.9905407	0.008398361	0.694761491	0.153497062	0.027454681	0.180944125	0.19597435	0.015092781	0.14286654	3.725543001	0.806561162	0.425744164	0.963863701	4.706778586	0.097115963	temp	25.01694072
518	MOORE REEF	-16.854374	146.230688	LTMP	1. GBRclust_1	1	IN	Central	Midshelf	NA	Wet	1e-12	2.78e-16	2.78e-16	2.75e-16	0.000135282	0.016270641	0.036233611	0.006352164	0.000874502	1667.711167	0.116974579	0.000422533	0.000723298	74.69049064	6446.147863	0.001193258	8.003910191	4.43e-05	9.89e-13	1.396702915	425.5228548	5.6e-05	0.008270698	0.001829439	0.000358563	0.05079009	0.001069574	0.000131162	0.033662624	1.517797324	0.329047987	0.181178353	0.718025399	1.395598273	0.026189877	temp	29.49874484
519	MYRMIDON REEF	-18.249382	147.384637	LTMP	1. GBRclust_1	1	TO	Central	Offshore	NA	Dry	8.94e-10	2.34e-08	2.22e-12	2.78e-16	2.5e-06	0.127239125	0.027854015	0.004908795	0.000674885	1678.792651	0.693198861	0.000771187	-0.002158818	83.93046126	6520.28127	0.000887264	8.084759726	3.81e-05	1e-12	8.991461535	337.3180993	0.047838193	2.167949748	0.495566876	0.329103566	0.454354801	2.06751186	0.04408356	0.181315384	4.004728042	0.871641	0.716537071	1.326350342	6.923949649	0.09411991	temp	25.23581782
520	MYRMIDON REEF	-18.249382	147.384637	LTMP	1. GBRclust_1	1	TO	Central	Offshore	NA	Wet	7.09e-11	3.02e-09	2.5e-14	2.75e-16	9.89e-13	0.007109657	0.00028498	4.88e-05	6.14e-06	1674.892465	0.025317621	1.95e-05	0.000872672	75.0194744	6485.62536	0.001273225	8.024988207	1.74e-06	9.89e-13	0.510018369	402.9599061	0.000419993	0.049407789	0.010813644	0.007176788	0.029842395	0.008137584	0.000207702	0.013784962	0.671385504	0.145156689	0.115848685	0.553842234	0.501880788	0.006400479	temp	29.28742418
521	NO NAME REEF	-14.633087	145.647154	LTMP	1. GBRclust_2	2	CL	Northern	Offshore	NA	Dry	1e-12	2.78e-16	2.78e-16	2.72e-16	0.000184933	0.105611495	0.152520337	0.026890095	0.003711586	1684.363852	0.345663071	0.000922314	-0.003134651	84.02320344	6508.222343	0.00084899	8.074775988	0.000155922	9.78e-13	5.367840131	347.3332325	0.012998839	0.971951271	0.226111225	0.109275247	0.363313444	0.542732512	0.016511569	0.136837181	2.775284257	0.605384591	0.487420007	1.419382728	4.825107605	0.066026793	temp	25.48402833
522	NO NAME REEF	-14.633087	145.647154	LTMP	1. GBRclust_2	2	CL	Northern	Offshore	NA	Wet	1e-12	2.78e-16	2.78e-16	2.76e-16	2.17e-05	0.017002956	0.019291776	0.003397533	0.000468451	1669.702026	0.15469164	0.00067124	0.0007742	74.89719924	6480.145543	0.001118394	8.019653392	3.8e-05	9.93e-13	1.90701066	407.9649518	0.002429476	0.139822521	0.030383006	0.014092397	0.19031586	0.060903299	0.001402405	0.047153336	1.639843964	0.355565533	0.228390258	0.855461813	1.84609417	0.02735932	temp	29.14655471
523	NORTH DIRECTION REEF	-14.75147	145.509544	LTMP	1. GBRclust_1	1	CL	Northern	Midshelf	NA	Dry	1e-12	2.78e-16	2.78e-16	2.74e-16	0.000405881	0.065011807	0.082026365	0.014426236	0.00199044	1681.263301	0.359027651	0.006730351	-0.002264037	85.00825727	6613.118046	0.000832653	8.051848923	0.004927489	9.85e-13	3.945423459	365.2631435	0.001892038	0.208277801	0.045598428	0.004227267	0.112701863	0.035735151	0.005278215	0.137290652	3.286355523	0.709272682	0.339093988	0.949997297	3.909688213	0.089750223	temp	25.01537212
524	NORTH DIRECTION REEF	-14.75147	145.509544	LTMP	1. GBRclust_1	1	CL	Northern	Midshelf	NA	Wet	1e-12	2.78e-16	2.78e-16	2.73e-16	4.57e-05	0.015063158	0.016161043	0.002840075	0.000391149	1663.392532	0.165930235	0.001892921	0.000598466	74.48829831	6431.851206	0.00112341	7.986810932	0.000519545	9.81e-13	2.072554145	435.9995854	3.17e-05	0.005205558	0.001161118	0.000170777	0.030947698	0.000445307	7.31e-05	0.051385477	2.067610498	0.448203938	0.174798589	0.8057377	2.072098992	0.048094502	temp	29.29086081
525	North Keppel	-23.081611	150.90159	LTMP	1. GBRclust_6	6	CB	Southern	Inshore	NA	Dry	8.61e-12	1.21e-08	2.03e-15	2.76e-16	0.11870362	0.179611619	1.948627566	0.327542313	0.044669115	1746.62401	1.855626434	0.01308324	-0.001581457	84.6079265	6848.923238	0.000915559	8.052246651	0.009241615	9.93e-13	15.57380613	350.1963209	0.017100145	1.418673258	0.316480071	0.15605885	0.486553178	1.20074888	0.040201919	0.298697434	8.159109451	1.774025572	1.442070285	1.428538849	14.35380757	0.241407031	temp	22.09266168
526	North Keppel	-23.081611	150.90159	LTMP	1. GBRclust_6	6	CB	Southern	Inshore	NA	Wet	1.63e-12	1.49e-07	2.07e-14	2.78e-16	0.095457155	0.126048812	0.568152756	0.096278654	0.013159841	1708.049059	2.043052608	0.016655949	0.000256662	74.14511406	6416.684578	0.001346642	7.975156591	0.005975663	1e-12	16.86332319	449.6757583	0.00616461	0.630781069	0.139604655	0.045286673	0.44998299	0.523751628	0.016421201	0.220193008	7.153813766	1.558530323	1.060921675	1.843006478	16.28812333	0.207926066	temp	28.29347858
527	NORTH REEF (NORTH)	-23.178054	151.910947	LTMP	1. GBRclust_3	3	CB	Southern	Offshore	NA	Dry	1e-12	8.41e-13	2.78e-16	2.74e-16	0.002516037	1.3535823	3.778576612	0.665265231	0.091894626	1688.039426	2.262286097	0.00885102	-0.002083739	83.9446732	6717.425607	0.000898458	8.088455338	0.000604122	9.85e-13	21.47617671	330.3571357	0.158738786	9.901251077	2.256579257	1.120014571	0.458054811	5.793531515	0.189919302	0.466946744	9.063555009	1.963835482	1.638699967	1.439834827	15.68169472	0.239423242	temp	23.02311338
528	NORTH REEF (NORTH)	-23.178054	151.910947	LTMP	1. GBRclust_3	3	CB	Southern	Offshore	NA	Wet	1e-12	2.65e-10	3.01e-16	2.72e-16	0.001854754	1.607510353	3.799427638	0.668933873	0.092406617	1668.058356	3.453992204	0.007221239	-1.55e-05	74.40374327	6569.952635	0.001315173	8.013834055	0.001142912	9.78e-13	35.4647771	401.3102694	0.199078386	10.52882299	2.343254252	1.675842011	0.892098254	13.07704898	0.220189913	0.433287231	9.324920097	2.021471568	1.83682919	1.981686668	22.3839795	0.251036654	temp	26.48798728
529	ONE TREE REEF	-23.479851	152.088064	LTMP	1. GBRclust_3	3	CB	Southern	Offshore	NA	Dry	1e-12	2.78e-16	2.78e-16	2.74e-16	0.002671525	1.292875153	1.379609195	0.242899065	0.033551941	1686.215361	2.91502521	0.008556576	-0.002115565	83.72906154	6710.74143	0.000926548	8.102653883	0.001209824	9.85e-13	33.46688431	322.5002269	0.334819932	16.43262901	3.702602056	2.614077789	0.664694548	16.40676713	0.366839413	0.4647593	9.329488519	2.020034521	1.781194873	1.511374951	17.0591611	0.254045786	temp	22.79461232
530	ONE TREE REEF	-23.479851	152.088064	LTMP	1. GBRclust_3	3	CB	Southern	Offshore	NA	Wet	1e-12	2.78e-16	2.78e-16	2.76e-16	0.001381831	1.593639278	1.176522456	0.20714066	0.028614457	1659.387303	4.064822678	0.008085698	-1.53e-05	74.51318978	6604.483958	0.001306057	8.033844546	0.000637416	9.93e-13	41.70175865	385.276672	0.253821013	14.9270081	3.293271637	2.343329492	0.821088528	17.22834564	0.295007247	0.448198202	10.81800489	2.341619098	2.100650402	1.864428588	24.47284887	0.286209416	temp	25.96542665
531	OPAL (2)	-16.201339	145.900351	LTMP	1. GBRclust_2	2	CA	Central	Offshore	NA	Dry	1e-12	2.78e-16	2.78e-16	2.74e-16	0.0003716	0.079313849	0.122439833	0.021538306	0.002971934	1680.655201	0.329470642	0.003275455	-0.002274028	84.4940249	6562.1561	0.000790685	8.072965942	0.001339575	9.85e-13	3.580890269	349.6849815	0.005473001	0.541392219	0.117767837	0.015308277	0.161762873	0.099598814	0.010802454	0.110462056	2.985756509	0.645585095	0.329197309	0.886808017	3.481291381	0.07365996	temp	25.22023764
532	OPAL (2)	-16.201339	145.900351	LTMP	1. GBRclust_2	2	CA	Central	Offshore	NA	Wet	1e-12	2.78e-16	2.78e-16	2.75e-16	1.77e-05	0.009103613	0.008508194	0.00149494	0.000205479	1671.669351	0.083635315	0.000168423	0.000794331	74.86401161	6463.970957	0.00116575	8.015475052	3.64e-05	9.89e-13	1.01093893	413.6780016	3e-05	0.005384581	0.001202049	0.000559883	0.032317285	0.000508043	3.59e-05	0.025869088	1.159212986	0.250945904	0.178749375	0.669642767	1.010430878	0.014496702	temp	29.40700141
533	Palms East	-18.571033	146.497037	LTMP	1. GBRclust_5	5	TO	Central	Inshore	NA	Dry	1e-12	2.78e-16	2.78e-16	2.76e-16	0.00063462	0.056390789	0.011890387	0.002079667	0.000286081	1705.768734	0.839198221	0.008969979	-0.001274206	84.75508119	6670.554955	0.000912776	8.063249731	0.005973462	9.93e-13	8.50790889	356.4339728	0.012675225	0.645336657	0.143650984	0.064499316	0.342559222	0.544394315	0.017334226	0.192821509	5.055594557	1.095297138	0.698081268	1.233805186	7.963514366	0.146471141	temp	24.22727008
534	Palms East	-18.571033	146.497037	LTMP	1. GBRclust_5	5	TO	Central	Inshore	NA	Wet	1e-12	2.78e-16	2.78e-16	2.75e-16	0.000102859	0.035535069	0.00094467	0.000163044	2.18e-05	1679.710946	0.577560407	0.00568869	0.000241213	73.7022145	6322.236855	0.001279956	7.978561519	0.001109174	9.89e-13	5.743624783	449.1765835	0.002335819	0.174769348	0.038329689	0.010939843	0.214966546	0.12699827	0.004406938	0.104658903	3.495628789	0.759303891	0.342389054	1.225027858	5.616626317	0.099869064	temp	29.84556058
535	Palms West	-18.571033	146.497037	LTMP	1. GBRclust_5	5	TO	Central	Inshore	NA	Dry	1e-12	2.78e-16	2.78e-16	2.76e-16	0.00063462	0.056390789	0.011890387	0.002079667	0.000286081	1705.768734	0.839198221	0.008969979	-0.001274206	84.75508119	6670.554955	0.000912776	8.063249731	0.005973462	9.93e-13	8.50790889	356.4339728	0.012675225	0.645336657	0.143650984	0.064499316	0.342559222	0.544394315	0.017334226	0.192821509	5.055594557	1.095297138	0.698081268	1.233805186	7.963514366	0.146471141	temp	24.22727008
536	Palms West	-18.571033	146.497037	LTMP	1. GBRclust_5	5	TO	Central	Inshore	NA	Wet	1e-12	2.78e-16	2.78e-16	2.75e-16	0.000102859	0.035535069	0.00094467	0.000163044	2.18e-05	1679.710946	0.577560407	0.00568869	0.000241213	73.7022145	6322.236855	0.001279956	7.978561519	0.001109174	9.89e-13	5.743624783	449.1765835	0.002335819	0.174769348	0.038329689	0.010939843	0.214966546	0.12699827	0.004406938	0.104658903	3.495628789	0.759303891	0.342389054	1.225027858	5.616626317	0.099869064	temp	29.84556058
537	Pandora	-18.810383	146.431982	LTMP	1. GBRclust_6	6	TO	Central	Inshore	NA	Dry	1e-12	2.78e-16	2.78e-16	2.73e-16	0.000860352	0.06396741	0.009075851	0.001583778	0.000217674	1730.327191	1.059661278	0.01325192	-0.001049667	83.92932467	6623.506499	0.000954487	8.077324122	0.015897266	9.82e-13	9.583030215	351.3710893	0.005831488	0.406208916	0.090072618	0.033557122	0.277839322	0.289086304	0.011305775	0.227404295	5.772143483	1.247705479	0.811244104	1.287313689	9.293943891	0.168523769	temp	24.07332209
538	Pandora	-18.810383	146.431982	LTMP	1. GBRclust_6	6	TO	Central	Inshore	NA	Wet	1e-12	2.78e-16	2.78e-16	2.76e-16	0.000506667	0.05954138	0.002978453	0.000519646	7.05e-05	1697.148038	1.017270311	0.01404181	8.42e-05	72.66014719	6216.126465	0.001302	7.989578719	0.00691593	9.93e-13	8.976519201	442.3877017	0.000704776	0.072601445	0.01610137	0.003514243	0.13741128	0.042484581	0.0019111	0.161426065	4.714433056	1.020363682	0.521717023	1.480791722	8.934034598	0.13377485	temp	30.23197335
539	PANDORA REEF	-18.810383	146.431982	LTMP	1. GBRclust_6	6	TO	Central	Inshore	NA	Dry	1e-12	2.78e-16	2.78e-16	2.73e-16	0.000860352	0.06396741	0.009075851	0.001583778	0.000217674	1730.327191	1.059661278	0.01325192	-0.001049667	83.92932467	6623.506499	0.000954487	8.077324122	0.015897266	9.82e-13	9.583030215	351.3710893	0.005831488	0.406208916	0.090072618	0.033557122	0.277839322	0.289086304	0.011305775	0.227404295	5.772143483	1.247705479	0.811244104	1.287313689	9.293943891	0.168523769	temp	24.07332209
540	PANDORA REEF	-18.810383	146.431982	LTMP	1. GBRclust_6	6	TO	Central	Inshore	NA	Wet	1e-12	2.78e-16	2.78e-16	2.76e-16	0.000506667	0.05954138	0.002978453	0.000519646	7.05e-05	1697.148038	1.017270311	0.01404181	8.42e-05	72.66014719	6216.126465	0.001302	7.989578719	0.00691593	9.93e-13	8.976519201	442.3877017	0.000704776	0.072601445	0.01610137	0.003514243	0.13741128	0.042484581	0.0019111	0.161426065	4.714433056	1.020363682	0.521717023	1.480791722	8.934034598	0.13377485	temp	30.23197335
541	Peak	-23.35336	150.937218	LTMP	1. GBRclust_6	6	CB	Southern	Inshore	NA	Dry	1.26e-11	6.41e-09	9.49e-16	2.78e-16	0.071156224	0.121537811	0.039107976	0.006548263	0.000893871	1762.98285	2.593071613	0.013734466	-0.001863497	82.81528247	6729.625143	0.000923638	8.082292228	0.030446401	1e-12	23.25938062	348.505771	0.080123075	5.409961613	1.220991044	0.805591429	0.839373621	5.965365315	0.15446623	0.376328611	8.903731926	1.92947582	1.767164548	1.61158269	17.29289724	0.263135891	temp	21.81683104
542	Peak	-23.35336	150.937218	LTMP	1. GBRclust_6	6	CB	Southern	Inshore	NA	Wet	1.94e-12	1.24e-07	1.85e-14	2.77e-16	0.033122683	0.138887559	0.03651382	0.00614492	0.000839231	1728.038795	3.031823597	0.022204626	-0.000260548	72.51363187	6267.881915	0.001381447	7.979888289	0.020691682	9.96e-13	24.97371897	460.7750542	0.029808813	2.134604637	0.470235168	0.241709702	0.862614191	2.866284724	0.055537991	0.283756807	8.028062252	1.744233848	1.407890603	2.267123803	22.10495177	0.234446724	temp	28.67916963
543	PEART REEF	-17.470542	146.403847	LTMP	1. GBRclust_4	4	IN	Central	Midshelf	NA	Dry	3.53e-12	1.98e-08	9.3e-15	2.74e-16	0.006282596	0.21490239	0.374190823	0.065529299	0.009036312	1675.563508	0.90004152	0.010252	-0.001582004	84.5932854	6621.432063	0.000810765	8.029688531	0.003535157	9.85e-13	8.862749822	384.0418756	0.016550417	0.973264161	0.220619777	0.078169423	0.33594676	0.625373474	0.024468308	0.222791425	5.114694978	1.110162985	0.726387988	1.260120149	8.237219754	0.14282505	temp	24.61793348
544	PEART REEF	-17.470542	146.403847	LTMP	1. GBRclust_4	4	IN	Central	Midshelf	NA	Wet	1.05e-12	1.14e-07	1.08e-14	2.76e-16	0.000653427	0.035716243	0.027092032	0.004742221	0.00065219	1657.302656	0.212421634	0.002563227	0.00041055	74.30151243	6405.041491	0.001227744	7.948702768	0.000417524	9.93e-13	2.549337049	471.9420494	0.001236709	0.105486637	0.023091202	0.003026372	0.153089077	0.03414496	0.002600527	0.059538556	2.31884458	0.502149104	0.166047024	0.863967166	2.515137942	0.06291433	temp	29.44039409
545	PENRITH REEF	-21.000281	149.889851	LTMP	1. GBRclust_4	4	MK	Southern	Midshelf	NA	Dry	1e-12	9.73e-15	2.78e-16	2.74e-16	0.000374807	0.346702086	0.272736292	0.048004769	0.006629952	1680.734649	1.594657796	0.011027427	-0.001637587	84.8502488	6702.438555	0.000847318	8.056819087	0.005743247	9.85e-13	18.37092835	357.3868899	0.124812234	5.416255712	1.221230603	0.635872381	0.552935724	4.429904557	0.127858624	0.377827998	7.43002725	1.612357787	1.331669356	1.547113373	13.9410184	0.205278597	temp	23.82680934
546	PENRITH REEF	-21.000281	149.889851	LTMP	1. GBRclust_4	4	MK	Southern	Midshelf	NA	Wet	1e-12	2.78e-16	2.78e-16	2.76e-16	0.000124745	0.215013036	0.089555606	0.015761718	0.002176372	1673.309264	1.475751308	0.010909086	0.000768174	75.02085519	6532.749369	0.001244508	7.999768768	0.00241511	9.93e-13	13.4725668	419.5636973	0.018820767	1.349720874	0.295685783	0.114574874	0.449776718	0.864994168	0.024429768	0.25952168	6.263712534	1.352745178	0.951853218	1.653686442	12.60757267	0.160733191	temp	27.90855677
547	POMPEY REEF (NO 1)	-20.921818	150.562393	LTMP	1. GBRclust_4	4	MK	Southern	Midshelf	NA	Dry	1e-12	2.78e-16	2.78e-16	2.74e-16	0.001230664	0.628301943	0.473192136	0.083273375	0.011501592	1661.270543	1.95926415	0.009878281	-0.001390528	84.78304275	6699.052729	0.000866475	8.035379405	0.001365005	9.85e-13	19.82458588	375.3626034	0.130928538	6.977238194	1.580610563	0.898219938	0.512754884	5.187259299	0.13755232	0.394323282	7.939276018	1.725037364	1.446903972	1.518883438	14.63732653	0.21071555	temp	23.8693809
548	POMPEY REEF (NO 1)	-20.921818	150.562393	LTMP	1. GBRclust_4	4	MK	Southern	Midshelf	NA	Wet	1e-12	2.78e-16	2.78e-16	2.77e-16	0.000701599	0.610032096	0.269158557	0.04736872	0.006542792	1644.753681	2.167842014	0.009923058	0.00104105	75.19730962	6571.288187	0.001262313	7.966636577	0.00079869	9.96e-13	17.7321472	449.498098	0.033559991	2.670969076	0.594087364	0.303692807	0.493004901	1.76091469	0.04108561	0.320633782	7.435914424	1.607793753	1.291135257	1.783138135	15.97122779	0.181795504	temp	27.76414546
549	POMPEY REEF (NO 2)	-20.987594	150.532853	LTMP	1. GBRclust_4	4	MK	Southern	Midshelf	NA	Dry	1e-12	2.78e-16	2.78e-16	2.74e-16	0.001786991	0.455931295	0.293828097	0.051694523	0.007139337	1660.635642	1.989631196	0.010647441	-0.001365437	84.83873231	6707.279106	0.000864076	8.024136368	0.002023831	9.85e-13	19.83270152	380.6409569	0.107052726	6.152504382	1.385462028	0.717996279	0.50806758	4.551955112	0.127593448	0.396517503	8.317385315	1.804895595	1.48408945	1.518740401	15.28074638	0.222907122	temp	23.79747931
550	POMPEY REEF (NO 2)	-20.987594	150.532853	LTMP	1. GBRclust_4	4	MK	Southern	Midshelf	NA	Wet	1e-12	2.78e-16	2.78e-16	2.75e-16	0.000876869	0.355240542	0.133394265	0.023473495	0.003242226	1643.465861	2.103721388	0.010490857	0.001040647	75.26729495	6565.719293	0.001266346	7.956861646	0.001076919	9.89e-13	17.20459675	456.6960608	0.023909618	2.084767675	0.459571498	0.216124466	0.487040395	1.359427774	0.032545921	0.304675426	7.382483704	1.596891903	1.243333323	1.780554928	15.84516895	0.183243242	temp	27.84704108
551	REBE REEF	-19.786852	150.158441	LTMP	1. GBRclust_1	1	WH	Southern	Offshore	NA	Dry	1e-12	2.78e-16	2.78e-16	2.75e-16	0.000495532	0.84026556	0.502574632	0.088489232	0.012223897	1671.241338	1.914162078	0.004986979	-0.001610955	84.22255648	6617.364514	0.000880048	8.088410903	0.000250779	9.89e-13	22.90248609	335.7071756	0.222823702	11.59700082	2.640775261	1.778873308	0.531758506	10.96839309	0.236627867	0.330319488	6.314460053	1.369889544	1.19400305	1.564539468	11.93409295	0.159784418	temp	24.39206298
552	REBE REEF	-19.786852	150.158441	LTMP	1. GBRclust_1	1	WH	Southern	Offshore	NA	Wet	1e-12	2.78e-16	2.78e-16	2.75e-16	0.000102901	0.532554742	0.255818741	0.045041962	0.006221794	1668.759545	1.971609544	0.00408288	0.000654626	74.52908148	6538.374294	0.001248863	8.034619637	0.000121657	9.89e-13	24.96847392	388.6941164	0.161332454	8.135733569	1.800808069	1.191475329	0.765315277	8.862188563	0.149254885	0.305608591	7.030450284	1.526186026	1.342722464	1.850559542	16.10628532	0.173683632	temp	27.513279
553	RIB REEF	-18.471248	146.87822	LTMP	1. GBRclust_4	4	TO	Central	Midshelf	NA	Dry	1e-12	2.78e-16	2.78e-16	2.77e-16	0.000570717	0.25325205	0.119206588	0.020971751	0.002894598	1678.596647	1.020718349	0.008120562	-0.001653592	84.61475757	6627.309144	0.000887964	8.059771009	0.002096588	9.96e-13	11.51502051	357.640024	0.049082354	2.528117414	0.568506894	0.299516566	0.45114649	2.173463745	0.058957508	0.249813304	5.341328724	1.157456872	0.858072964	1.405973671	9.341556767	0.146746791	temp	24.56846704
554	RIB REEF	-18.471248	146.87822	LTMP	1. GBRclust_4	4	TO	Central	Midshelf	NA	Wet	1e-12	2.78e-16	2.78e-16	2.74e-16	0.000114521	0.052436	0.023539058	0.004139859	0.00057026	1663.253049	0.326495451	0.002334804	0.000562002	74.62882066	6432.767618	0.001282502	7.976509198	0.000317716	9.85e-13	3.773773988	445.1293702	0.003752132	0.253118288	0.055895572	0.015871264	0.196627867	0.159610987	0.005895002	0.07644518	2.65134786	0.574929824	0.259613416	0.982068373	3.614162865	0.069429328	temp	29.27491812
555	ROXBURGH REEF	-18.432299	147.049838	LTMP	1. GBRclust_4	4	TO	Central	Midshelf	NA	Dry	3.87e-10	1.84e-08	1.02e-12	2.77e-16	0.000403791	0.140095327	0.175734565	0.03092382	0.0042694	1674.982011	0.993159875	0.006396383	-0.001635763	84.65450602	6612.489497	0.000888821	8.063700603	0.000968174	9.96e-13	10.62264965	353.7322104	0.034526111	2.456288802	0.545020646	0.226125823	0.366147178	1.47649796	0.047856853	0.239431584	5.618697759	1.217102546	0.842655408	1.310686038	9.14614623	0.146826132	temp	24.78744047
556	ROXBURGH REEF	-18.432299	147.049838	LTMP	1. GBRclust_4	4	TO	Central	Midshelf	NA	Wet	3.5e-11	1.85e-08	9.73e-14	2.73e-16	3.23e-05	0.02562587	0.020168839	0.003548432	0.000489221	1667.961481	0.257710663	0.000957829	0.000673538	74.89235274	6465.813883	0.001282643	8.003835014	0.000113183	9.81e-13	2.986403343	422.9837676	0.003924168	0.321404819	0.07008724	0.019882332	0.188106959	0.159023055	0.006039085	0.062873147	2.352572584	0.509236735	0.281166775	0.857209421	2.827370626	0.048084825	temp	29.22536592
557	Seaforth	-20.469981	149.037127	LTMP	1. GBRclust_6	6	WH	Southern	Inshore	NA	Dry	1e-12	2.78e-16	2.78e-16	2.75e-16	0.064350334	0.383738792	0.935193226	0.162333341	0.022336673	1725.110203	1.664731725	0.012877114	-0.002278614	84.68526697	6792.879828	0.000800428	8.044452347	0.079689899	9.89e-13	18.75147883	388.5376539	0.111952103	4.986898686	1.115937734	0.655763344	0.726265639	5.087308299	0.139045621	0.335064999	7.420254609	1.612828783	1.317467824	1.553431696	13.63582054	0.218776977	temp	22.72429775
558	Seaforth	-20.469981	149.037127	LTMP	1. GBRclust_6	6	WH	Southern	Inshore	NA	Wet	1e-12	2.78e-16	2.78e-16	2.77e-16	0.037612445	0.277277817	0.48439696	0.084101589	0.011573507	1686.939807	1.833016394	0.02019311	9.45e-05	73.74906737	6361.236897	0.001182428	7.958751096	0.046237358	9.96e-13	18.16402509	478.1845875	0.034902025	2.107326353	0.460368484	0.191547386	0.670225933	2.180426863	0.051671832	0.264085215	6.922976303	1.499295737	1.023416068	1.967740157	15.96927363	0.198070233	temp	28.70412976
559	SLATE REEF	-19.657406	149.916722	LTMP	1. GBRclust_1	1	WH	Southern	Offshore	NA	Dry	1e-12	2.78e-16	2.78e-16	2.73e-16	0.0004303	0.536415101	0.384068228	0.067620186	0.009340544	1672.497944	1.827103342	0.005119028	-0.001829325	84.03921161	6588.385573	0.000880224	8.089541007	0.000537681	9.82e-13	22.83506084	335.7436981	0.189247121	10.30355009	2.351330131	1.628624878	0.589278458	10.32183397	0.21088893	0.331028414	6.405416195	1.392546627	1.218233821	1.604732162	12.51322688	0.165400159	temp	24.45627695
560	SLATE REEF	-19.657406	149.916722	LTMP	1. GBRclust_1	1	WH	Southern	Offshore	NA	Wet	1e-12	2.78e-16	2.78e-16	2.72e-16	6.15e-05	0.155018962	0.052878396	0.009309264	0.001284827	1669.448089	1.250877803	0.002886273	0.000769176	74.85179983	6537.509934	0.001286414	8.030591308	5.71e-05	9.78e-13	14.23726989	393.3264508	0.06609093	3.885788206	0.857523799	0.496553234	0.554491043	3.432626733	0.063076656	0.210388127	5.428974123	1.177461016	0.970659631	1.489829058	10.80464314	0.119666013	temp	27.92090837
561	SMALL LAGOON REEF	-21.869871	152.518833	LTMP	1. GBRclust_4	4	SW	Southern	Midshelf	NA	Dry	1e-12	2.78e-16	2.78e-16	2.76e-16	0.000489032	0.334778996	0.146154378	0.025726298	0.003553308	1667.271134	1.666923431	0.006924962	-0.00190424	83.63741548	6631.718752	0.000943405	8.082348385	0.000250496	9.93e-13	16.23446638	343.5654745	0.09298612	6.516748403	1.483308174	0.716866039	0.411143472	3.779956446	0.118712213	0.343421389	7.103357752	1.536647428	1.251391255	1.447699693	12.45451	0.182879718	temp	23.88958891
562	SMALL LAGOON REEF	-21.869871	152.518833	LTMP	1. GBRclust_4	4	SW	Southern	Midshelf	NA	Wet	1e-12	2.78e-16	2.78e-16	2.74e-16	0.000228738	0.196035912	0.046366449	0.008161715	0.001127219	1655.16076	1.736203715	0.006422788	0.000690333	74.76466548	6552.872098	0.001311003	8.013355019	0.0001221	9.85e-13	14.66422213	414.3617662	0.029425878	2.593161193	0.572306947	0.223678782	0.385226613	1.474423368	0.041689711	0.286403778	7.017789075	1.516811657	1.115507155	1.54396519	13.18979881	0.16489268	temp	27.3945503
563	SNAKE (22088)	-22.018767	152.192597	LTMP	1. GBRclust_4	4	SW	Southern	Midshelf	NA	Dry	1e-12	5.05e-15	2.78e-16	2.75e-16	0.001367478	0.665039422	1.246124338	0.219306591	0.030286381	1662.670857	2.304081814	0.009500729	-0.001853027	83.77033623	6656.301567	0.000937444	8.038735184	0.003788119	9.89e-13	24.28915755	378.2063904	0.153267453	8.617885714	1.903414896	1.18578322	0.561568391	7.481668163	0.166636846	0.396431105	9.270287035	2.00448452	1.672045374	1.488001747	16.80748223	0.243554424	temp	23.60138414
564	SNAKE (22088)	-22.018767	152.192597	LTMP	1. GBRclust_4	4	SW	Southern	Midshelf	NA	Wet	1e-12	1.37e-13	2.78e-16	2.75e-16	0.000722054	0.450420828	0.870686053	0.153222026	0.021160593	1632.897595	1.645271616	0.007269483	0.000566739	75.06757949	6585.281843	0.001324629	7.945112478	0.00158958	9.89e-13	13.44001501	469.2465527	0.028739461	2.774517921	0.603107494	0.24149819	0.343976844	1.405404188	0.040669195	0.235134135	7.118730725	1.536696879	1.047738144	1.346637344	12.03457503	0.167074505	temp	27.18433231
565	Snapper North	-16.296612	145.505183	LTMP	1. GBRclust_5	5	CA	Central	Inshore	NA	Dry	7.73e-05	3.23e-08	3.53e-07	2.76e-16	0.04978029	0.104685684	0.570910861	0.094674918	0.01308686	1716.575445	1.369297389	0.009326388	-0.002238881	83.70452896	6593.939036	0.000727874	8.059171121	0.044563276	9.93e-13	15.42914444	361.8129583	0.047119396	2.361037661	0.534733587	0.327640329	0.718900792	2.73417039	0.064486402	0.286509323	6.322683554	1.379826854	1.109889418	1.662379813	12.69262033	0.185982273	temp	24.370366
566	Snapper North	-16.296612	145.505183	LTMP	1. GBRclust_5	5	CA	Central	Inshore	NA	Wet	6.57e-06	1.53e-08	1.57e-08	2.77e-16	0.004046196	0.045441012	0.014557234	0.00240549	0.000331633	1663.357944	1.245648425	0.005536756	5.91e-05	72.51188195	6247.475202	0.001164473	7.964037074	0.004425818	9.96e-13	13.02063882	461.0295264	0.002377583	0.174759615	0.038732794	0.018975302	0.615669079	0.211670177	0.003948278	0.177982831	5.15644993	1.13033607	0.77971121	1.911329461	12.80841667	0.145887133	temp	30.17203139
567	Snapper South	-16.296612	145.505183	LTMP	1. GBRclust_5	5	CA	Central	Inshore	NA	Dry	7.73e-05	3.23e-08	3.53e-07	2.76e-16	0.04978029	0.104685684	0.570910861	0.094674918	0.01308686	1716.575445	1.369297389	0.009326388	-0.002238881	83.70452896	6593.939036	0.000727874	8.059171121	0.044563276	9.93e-13	15.42914444	361.8129583	0.047119396	2.361037661	0.534733587	0.327640329	0.718900792	2.73417039	0.064486402	0.286509323	6.322683554	1.379826854	1.109889418	1.662379813	12.69262033	0.185982273	temp	24.370366
568	Snapper South	-16.296612	145.505183	LTMP	1. GBRclust_5	5	CA	Central	Inshore	NA	Wet	6.57e-06	1.53e-08	1.57e-08	2.77e-16	0.004046196	0.045441012	0.014557234	0.00240549	0.000331633	1663.357944	1.245648425	0.005536756	5.91e-05	72.51188195	6247.475202	0.001164473	7.964037074	0.004425818	9.96e-13	13.02063882	461.0295264	0.002377583	0.174759615	0.038732794	0.018975302	0.615669079	0.211670177	0.003948278	0.177982831	5.15644993	1.13033607	0.77971121	1.911329461	12.80841667	0.145887133	temp	30.17203139
569	ST CRISPIN REEF	-16.071415	145.838548	LTMP	1. GBRclust_1	1	CA	Central	Offshore	NA	Dry	0.012821372	1.23e-07	0.000257366	2.74e-16	0.000369233	0.105481676	0.328876771	0.057897858	0.007992386	1680.469812	0.369711234	0.003118524	-0.002311557	84.47661442	6562.436639	0.000793394	8.071851988	0.001435241	9.85e-13	4.218436689	350.3846864	0.005582292	0.562142282	0.123352489	0.019307746	0.161699464	0.116443129	0.010999848	0.136264574	3.38682801	0.734428515	0.385683705	0.948391144	4.101963427	0.084783689	temp	25.2222952
570	ST CRISPIN REEF	-16.071415	145.838548	LTMP	1. GBRclust_1	1	CA	Central	Offshore	NA	Wet	0.00275822	6.34e-08	3.12e-05	2.75e-16	1.44e-05	0.011537435	0.014434882	0.002539712	0.000349748	1670.640168	0.118002005	0.000345141	0.000774118	74.82752718	6461.894632	0.001171632	8.011536504	5.31e-05	9.89e-13	1.457372166	416.3535627	0.000102091	0.010491204	0.002299244	0.000721388	0.071095584	0.00177263	9.01e-05	0.034711344	1.460415387	0.316436195	0.205003568	0.789774104	1.455590312	0.021677887	temp	29.37408215
571	TAYLOR REEF	-17.812498	146.573839	LTMP	1. GBRclust_4	4	IN	Central	Midshelf	NA	Dry	1e-12	2.78e-16	2.78e-16	2.75e-16	0.001816891	0.228651489	0.325297917	0.057178266	0.007892493	1678.18838	0.957053302	0.008709404	-0.00161877	84.60842098	6617.671711	0.000827643	8.041849032	0.002043189	9.89e-13	9.666786327	369.0758743	0.019601774	1.225330296	0.278193493	0.10089336	0.363218166	0.740038566	0.029012171	0.242681053	5.36128976	1.164269438	0.801300953	1.309184684	8.926709456	0.147502583	temp	24.70471828
572	TAYLOR REEF	-17.812498	146.573839	LTMP	1. GBRclust_4	4	IN	Central	Midshelf	NA	Wet	1e-12	2.78e-16	2.78e-16	2.74e-16	0.000144875	0.040800575	0.034920585	0.006136719	0.000845945	1659.309621	0.276522556	0.002381465	0.000482177	74.54281981	6423.668636	0.001229999	7.960308539	0.000195585	9.85e-13	3.175160342	463.5383729	0.002343939	0.211869382	0.046448625	0.005929564	0.143384361	0.063470194	0.005075915	0.070048935	2.692880088	0.584001905	0.210482322	0.899175203	3.111645931	0.072424677	temp	29.44032253
573	TERN REEF(20309)	-20.898495	150.033049	LTMP	1. GBRclust_4	4	MK	Southern	Midshelf	NA	Dry	1e-12	2.78e-16	2.78e-16	2.73e-16	0.00029268	0.364538503	0.096297847	0.016950709	0.002340935	1675.489701	1.659619185	0.00985358	-0.001543835	84.92995997	6698.190554	0.000876211	8.048750108	0.002822959	9.82e-13	18.37217143	363.290118	0.128751407	5.531226323	1.258694992	0.696614901	0.569340001	4.682701072	0.129074879	0.368784156	7.1907386	1.563532489	1.318569594	1.563325325	13.68947032	0.197331466	temp	23.95003374
574	TERN REEF(20309)	-20.898495	150.033049	LTMP	1. GBRclust_4	4	MK	Southern	Midshelf	NA	Wet	1e-12	2.78e-16	2.78e-16	2.75e-16	7.33e-05	0.181629737	0.030142973	0.005305145	0.00073178	1665.838661	1.245109392	0.007462292	0.000884404	75.22465072	6540.156623	0.001262723	7.989886938	0.000806155	9.89e-13	10.82159158	427.3246038	0.015382813	1.205549546	0.265187572	0.096534033	0.359140633	0.661164269	0.020364664	0.216696841	5.454034607	1.179077011	0.7954896	1.460003731	10.16042732	0.134976083	temp	28.06605396
575	THETFORD REEF	-16.79965	146.198274	LTMP	1. GBRclust_1	1	CA	Central	Midshelf	NA	Dry	7.33e-11	4.61e-08	5.36e-13	2.78e-16	0.000440302	0.156543599	0.211199431	0.037131448	0.005123279	1678.83521	0.462621442	0.004550942	-0.002001926	84.53081149	6578.17435	0.000813073	8.059586186	0.000892453	1e-12	4.84852521	353.1148474	0.009943828	0.774307066	0.17201003	0.038118992	0.204204788	0.245313753	0.015675966	0.140069752	3.521381828	0.76239884	0.426113226	0.983557968	4.603201483	0.089617104	temp	25.07783265
576	THETFORD REEF	-16.79965	146.198274	LTMP	1. GBRclust_1	1	CA	Central	Midshelf	NA	Wet	1.23e-11	8.51e-08	1.17e-13	2.75e-16	6.23e-05	0.017481963	0.021713664	0.003814518	0.000524945	1668.531801	0.111554741	0.000430296	0.000758706	74.70028305	6448.044871	0.001182148	8.005400233	6.24e-05	9.89e-13	1.337185712	422.8963404	5.1e-05	0.007626312	0.001702563	0.000413499	0.05424087	0.001029086	0.000105391	0.032418151	1.437127223	0.311607598	0.174643305	0.719071998	1.336149645	0.024718342	temp	29.45442973
577	TURNER REEF	-21.698967	152.558969	LTMP	1. GBRclust_1	1	SW	Southern	Offshore	NA	Dry	1e-12	2.78e-16	2.78e-16	2.76e-16	0.000228798	0.295822822	0.080130813	0.014104559	0.001948063	1668.564028	1.715595877	0.006031013	-0.001933616	83.74074454	6628.089646	0.000932651	8.093097384	0.000292279	9.93e-13	18.14395632	337.4541787	0.129376934	7.5712084	1.712453197	0.96399613	0.490834448	5.208718067	0.133792206	0.355950823	7.164594712	1.550594114	1.301396085	1.508673889	12.93523825	0.183032403	temp	23.99505292
578	TURNER REEF	-21.698967	152.558969	LTMP	1. GBRclust_1	1	SW	Southern	Offshore	NA	Wet	1e-12	2.78e-16	2.78e-16	2.76e-16	6.83e-05	0.112398088	0.013340099	0.002347708	0.000322114	1656.829037	1.564664165	0.00410057	0.000723075	74.85217597	6550.071541	0.001317399	8.018159416	9.72e-05	9.93e-13	15.11587621	407.5649231	0.051175258	3.137388666	0.688252496	0.404157563	0.496406397	2.907543795	0.053077929	0.229959985	6.41933398	1.391997632	1.108903509	1.416946291	12.20833243	0.143535152	temp	27.50537895
579	WADE REEF	-21.994176	152.65182	LTMP	1. GBRclust_1	1	SW	Southern	Midshelf	NA	Dry	1e-12	2.78e-16	2.78e-16	2.77e-16	0.000342317	0.351997638	0.238561006	0.042002136	0.005801445	1669.180885	1.951694413	0.005389332	-0.002285732	83.15332378	6598.625112	0.000935642	8.0874705	0.000502673	9.96e-13	19.77481126	330.8362041	0.120202941	8.380331284	1.906167326	0.982355203	0.441756038	5.307641865	0.152803364	0.400461624	8.165994299	1.764980977	1.44940854	1.465439832	14.46716934	0.210017424	temp	23.91418173
580	WADE REEF	-21.994176	152.65182	LTMP	1. GBRclust_1	1	SW	Southern	Midshelf	NA	Wet	1e-12	2.78e-16	2.78e-16	2.74e-16	0.000170073	0.221602481	0.131954613	0.023231788	0.003208624	1660.922822	1.911787146	0.005266355	0.000567788	74.63923386	6551.880234	0.001303471	8.031977187	0.000220503	9.85e-13	17.56267644	396.9538761	0.051553235	3.904333823	0.863727771	0.410499646	0.408014586	2.695101722	0.063140117	0.324126553	8.051319813	1.74120746	1.275572411	1.474537943	14.86757461	0.188921399	temp	27.26525177
581	WRECK ISLAND REEF	-23.318097	151.970058	LTMP	1. GBRclust_3	3	CB	Southern	Offshore	NA	Dry	1e-12	2.78e-16	2.78e-16	2.75e-16	0.002498408	1.827668289	4.75413533	0.837100105	0.115631576	1683.78515	2.32236475	0.008747284	-0.002111755	83.90499785	6721.102751	0.000913328	8.09946647	0.000630309	9.89e-13	23.25297883	328.6057513	0.207944717	11.95758369	2.704119962	1.472301543	0.409845089	8.269474207	0.238463546	0.455399163	9.038068992	1.95489308	1.57577974	1.357350093	14.98240242	0.238664927	temp	22.94794007
582	WRECK ISLAND REEF	-23.318097	151.970058	LTMP	1. GBRclust_3	3	CB	Southern	Offshore	NA	Wet	1e-12	2.78e-16	2.78e-16	2.75e-16	0.001735901	1.817552571	4.039107378	0.711167959	0.098241368	1663.429651	3.253509675	0.008988333	0.000137006	74.54680731	6592.447544	0.001307918	8.025993935	0.000782747	9.89e-13	31.92773274	402.3714618	0.177199916	9.871783096	2.195246746	1.464255692	0.762633803	10.93548445	0.198780105	0.423770013	9.335977978	2.020322639	1.75616369	1.853191934	20.98903211	0.246326238	temp	26.49854195
583	YONGE REEF	-14.574191	145.618436	LTMP	1. GBRclust_2	2	CL	Northern	Offshore	NA	Dry	1e-12	2.78e-16	2.78e-16	2.74e-16	0.000179203	0.115904613	0.115012765	0.020270042	0.002797463	1684.497152	0.36094594	0.001000228	-0.003144331	84.02796379	6509.576197	0.000858503	8.075723488	0.00026435	9.85e-13	5.549425715	347.5167862	0.013173056	0.967306942	0.226699305	0.106672347	0.351352376	0.522485848	0.016781848	0.146485288	2.927724997	0.637765901	0.507829059	1.398065754	5.026939841	0.070077339	temp	25.48689489
584	YONGE REEF	-14.574191	145.618436	LTMP	1. GBRclust_2	2	CL	Northern	Offshore	NA	Wet	1e-12	2.78e-16	2.78e-16	2.76e-16	1.73e-05	0.01827013	0.012187193	0.002144315	0.000295204	1669.745163	0.14556493	0.000723367	0.000747836	74.88366351	6477.888169	0.001114345	8.021061971	9.4e-05	9.93e-13	1.806942723	408.2718008	0.001676836	0.09971902	0.021688109	0.009645907	0.177610884	0.038006671	0.000995038	0.047146252	1.610207332	0.348960386	0.216739052	0.845203859	1.768927734	0.027337863	temp	29.16703076
585	Somerset 2	-10.542864	143.987697	Microbial	6. Coral Sea	1	FN	Northern	Sea	NA	Dry	1e-12	2.78e-16	2.78e-16	2.76e-16	3.42e-07	0.053171536	0.00183442	0.000322738	3.99e-05	1682.635489	0.282446063	0.000208316	-0.001942154	84.78921496	6533.173172	0.000822879	8.076210711	2.08e-05	9.93e-13	4.180923716	348.6782303	0.006697081	0.396515867	0.089628493	0.037234757	0.216099015	0.238926248	0.007404983	0.127292282	3.015993119	0.655512369	0.405327444	0.866411595	3.941997445	0.066271363	Kd_490	0.042039498
586	Somerset 2	-10.542864	143.987697	Microbial	6. Coral Sea	1	FN	Northern	Sea	NA	Wet	1e-12	2.78e-16	2.78e-16	2.72e-16	1.29e-06	0.018949416	0.00017431	2.95e-05	3.55e-06	1664.295217	0.255517546	0.000203398	0.000622866	75.7023581	6566.446741	0.001031712	8.031016436	3.64e-06	9.78e-13	2.18424531	394.3273005	0.013033982	1.070886424	0.236317061	0.109603651	0.094980954	0.405786495	0.009774746	0.049904238	1.718119131	0.372043459	0.277769106	0.606116039	1.778458815	0.022285105	Kd_490	0.03147258
587	BR1	-20.490291	150.075035	Microbial	2. Mackay_midshelf	4	MK	Southern	Midshelf	NA	Dry	1e-12	2.78e-16	2.78e-16	2.75e-16	0.000768632	0.22633536	0.045990547	0.008090685	0.001116995	1664.087428	1.794803394	0.009028999	-0.001430984	85.03226564	6698.656049	0.000880008	8.025612406	0.000857292	9.89e-13	18.57488561	382.0067802	0.11025268	5.658793713	1.269673595	0.748922683	0.560673682	4.786758341	0.116146571	0.341645268	7.330308589	1.59105876	1.330916227	1.549707957	13.78812731	0.196117962	Kd_490	0.081948481
588	BR1	-20.490291	150.075035	Microbial	2. Mackay_midshelf	4	MK	Southern	Midshelf	NA	Wet	1e-12	2.78e-16	2.78e-16	2.77e-16	0.000302536	0.101553179	0.018029842	0.003170412	0.000436638	1651.348401	1.4762962	0.006535316	0.000949774	75.30708036	6542.206503	0.001268567	7.958211422	0.00029085	9.96e-13	11.31510883	455.0830431	0.014700347	1.410435244	0.308526035	0.121525852	0.34754513	0.73762326	0.020545507	0.201695196	5.854238303	1.267695862	0.869052303	1.407509012	10.57748553	0.136066142	Kd_490	0.045207082
589	Bundaberg	-24.553582	153.633012	Microbial	6. Coral Sea	1	CB	Southern	Sea	NA	Dry	3.3e-09	2.76e-08	1.21e-11	2.76e-16	1.13e-06	0.139783985	0.003343302	0.000588635	7.92e-05	1679.355668	0.840158203	0.000587431	-0.005257687	79.71507847	6380.021855	0.000907232	8.086802636	1.59e-05	9.93e-13	9.418261073	312.5045414	0.116328085	7.334292845	1.615053755	0.800071758	0.335426271	3.537041137	0.100670724	0.178577893	4.244189648	0.915863815	0.698496604	1.074377467	5.881219959	0.091557895	Kd_490	0.057912235
590	Bundaberg	-24.553582	153.633012	Microbial	6. Coral Sea	1	CB	Southern	Sea	NA	Wet	4.23e-10	2.06e-08	8.62e-13	2.76e-16	1.13e-07	0.033038013	0.000324984	5.51e-05	4.84e-06	1666.855755	0.342598968	0.000123652	0.000301303	74.59982767	6583.468086	0.001290643	8.07443372	1.6e-06	9.93e-13	1.748423683	358.2669775	0.010085774	1.216145384	0.262602945	0.112654822	0.054803554	0.253574356	0.008645672	0.040077641	1.953083405	0.420409959	0.322572462	0.412393198	1.494849337	0.022327158	Kd_490	0.031090981
591	Cairns	-16.299503	146.063669	Microbial	6. Coral Sea	1	CA	Central	Sea	NA	Dry	1e-12	2.78e-16	2.78e-16	2.76e-16	3.39e-05	0.073165807	0.00282259	0.000496647	6.55e-05	1681.366668	0.318397634	0.000945412	-0.002453024	84.18605175	6523.973326	0.000815872	8.078337314	3.1e-05	9.93e-13	3.333209149	343.4895483	0.016356494	1.161705299	0.258468145	0.075135041	0.179382896	0.350965811	0.018272982	0.103733976	2.656432778	0.575747769	0.348100153	0.827546521	2.982243347	0.054658952	Kd_490	0.044452738
592	Cairns	-16.299503	146.063669	Microbial	6. Coral Sea	1	CA	Central	Sea	NA	Wet	1e-12	2.78e-16	2.78e-16	2.74e-16	1.31e-07	0.006250781	3.88e-05	5.11e-06	4.89e-07	1674.760385	0.025283235	3.16e-05	0.00087199	74.90942884	6477.601341	0.001149243	8.024726387	1.83e-06	9.85e-13	0.483542612	403.2312636	0.000125078	0.017957618	0.003913097	0.002529336	0.021312737	0.001512502	5.72e-05	0.013319109	0.68320792	0.147813633	0.11677605	0.539177749	0.48203011	0.00643571	Kd_490	0.028241164
593	Cairns 2	-16.715098	146.35444	Microbial	6. Coral Sea	1	CA	Central	Sea	NA	Dry	1e-12	2.78e-16	2.78e-16	2.77e-16	1.56e-05	0.079375589	0.003053619	0.000537045	7.15e-05	1680.544547	0.406965309	0.001044843	-0.002179764	84.17246166	6527.82462	0.000828081	8.079364383	2.41e-05	9.96e-13	4.315387341	341.6760216	0.019048518	1.300899875	0.289098738	0.097796146	0.220401998	0.469713074	0.020754768	0.121774282	2.968960064	0.644923405	0.434652691	0.916084655	3.845674263	0.063250493	Kd_490	0.045575355
594	Cairns 2	-16.715098	146.35444	Microbial	6. Coral Sea	1	CA	Central	Sea	NA	Wet	1e-12	2.78e-16	2.78e-16	2.75e-16	3.53e-07	0.006942675	5.5e-05	7.98e-06	7.37e-07	1674.654654	0.036229708	5.01e-05	0.000789284	74.8729233	6476.508403	0.001177431	8.024452242	2.34e-06	9.89e-13	0.547992722	403.1243413	0.000157415	0.022706688	0.004956394	0.003106609	0.026685	0.002462467	0.000143959	0.015320124	0.738842603	0.159781269	0.124796986	0.551015639	0.545530258	0.007401127	Kd_490	0.028354836
595	Channel	-18.571033	146.497037	Microbial	4. Burdekin_Orpheus	5	TO	Central	Inshore	NA	Dry	1e-12	2.78e-16	2.78e-16	2.76e-16	0.00063462	0.056390789	0.011890387	0.002079667	0.000286081	1705.768734	0.839198221	0.008969979	-0.001274206	84.75508119	6670.554955	0.000912776	8.063249731	0.005973462	9.93e-13	8.50790889	356.4339728	0.012675225	0.645336657	0.143650984	0.064499316	0.342559222	0.544394315	0.017334226	0.192821509	5.055594557	1.095297138	0.698081268	1.233805186	7.963514366	0.146471141	Kd_490	0.080808226
596	Channel	-18.571033	146.497037	Microbial	4. Burdekin_Orpheus	5	TO	Central	Inshore	NA	Wet	1e-12	2.78e-16	2.78e-16	2.75e-16	0.000102859	0.035535069	0.00094467	0.000163044	2.18e-05	1679.710946	0.577560407	0.00568869	0.000241213	73.7022145	6322.236855	0.001279956	7.978561519	0.001109174	9.89e-13	5.743624783	449.1765835	0.002335819	0.174769348	0.038329689	0.010939843	0.214966546	0.12699827	0.004406938	0.104658903	3.495628789	0.759303891	0.342389054	1.225027858	5.616626317	0.099869064	Kd_490	0.039602663
597	Coen	-13.860287	144.675899	Microbial	6. Coral Sea	2	CL	Northern	Sea	NA	Dry	1.06e-10	1.89e-08	4.05e-13	2.76e-16	2.8e-05	0.042199254	0.001462241	0.000257286	2.86e-05	1685.016719	0.114217799	0.000331339	-0.003104603	84.21990587	6513.727539	0.000892782	8.076300001	1.56e-05	9.93e-13	1.122874281	347.9970694	0.009050284	0.932739655	0.2052588	0.024596176	0.086220876	0.106358354	0.015768223	0.041022581	1.268428132	0.273623968	0.117580427	0.653132547	1.016515932	0.027071003	Kd_490	0.039573858
598	Coen	-13.860287	144.675899	Microbial	6. Coral Sea	1	CL	Northern	Sea	NA	Wet	8.4e-12	1.04e-08	1.87e-14	2.73e-16	6.15e-06	0.007819086	5.37e-05	7.96e-06	5e-07	1668.278783	0.064182141	0.00014318	0.000782381	74.99193607	6488.643714	0.001110584	8.020498045	1.91e-06	9.81e-13	0.684709834	405.872122	0.000288579	0.060747099	0.013386274	0.007396034	0.028476531	0.00511182	0.000125507	0.018881115	0.903828116	0.195757948	0.139451104	0.565763567	0.679598014	0.009911673	Kd_490	0.029220857
599	Coen 2	-13.891664	144.398202	Microbial	6. Coral Sea	1	CL	Northern	Sea	NA	Dry	0.318386144	4.44e-07	0.013520964	2.77e-16	0.00039557	0.037958674	0.001295372	0.00022776	2.68e-05	1684.777739	0.126920695	0.00122895	-0.002329362	84.74794144	6559.303383	0.000900829	8.066108028	5.38e-05	9.96e-13	1.452419367	354.231935	0.002485833	0.284526704	0.062006457	0.005073761	0.101305299	0.027928165	0.005946088	0.058934171	1.636051343	0.352524052	0.153872267	0.647019355	1.424491196	0.03617379	Kd_490	0.042434036
600	Coen 2	-13.891664	144.398202	Microbial	6. Coral Sea	1	CL	Northern	Sea	NA	Wet	0.223037807	1.95e-07	0.004847574	2.75e-16	1.67e-05	0.009402753	6.53e-05	1e-05	7.34e-07	1666.934149	0.101454051	0.000396512	0.000721347	74.96119391	6475.054375	0.001108395	8.012963454	1.12e-05	9.89e-13	1.024590772	414.1779422	0.000175673	0.030239771	0.006637406	0.003839735	0.030353066	0.002205249	7.39e-05	0.028506525	1.29666868	0.280584347	0.170874698	0.600127963	1.022385517	0.017614456	Kd_490	0.030041021
601	FI	-16.920995	145.996714	Microbial	5. Tully_Marine	5	CA	Central	Inshore	NA	Dry	4.33e-11	3.42e-08	2.95e-13	2.76e-16	0.002554562	0.063970868	0.094362345	0.016436802	0.002265551	1702.803122	0.918026382	0.007655136	-0.002216579	84.69398387	6667.377846	0.000839841	8.065069512	0.013207794	9.93e-13	9.264631977	355.4301939	0.012548976	0.897881743	0.20031166	0.071902082	0.394162678	0.615242252	0.023835591	0.210562055	5.295652477	1.14927032	0.753087775	1.293953864	8.649245457	0.153548978	Kd_490	0.138375994
602	FI	-16.920995	145.996714	Microbial	5. Tully_Marine	5	CA	Central	Inshore	NA	Wet	6.05e-12	1.7e-08	1.82e-14	2.74e-16	0.000470611	0.031285497	0.002567103	0.000445531	6.08e-05	1663.674304	0.720901007	0.004417449	0.000276237	73.46161367	6332.335804	0.001192528	7.975290881	0.001405348	9.85e-13	7.040877595	449.5463377	0.001319392	0.111498915	0.024542248	0.008069869	0.253117866	0.083599299	0.00255841	0.118889001	3.863782229	0.843142435	0.440340503	1.317931869	6.957033739	0.108206925	Kd_490	0.055875751
603	Geoffrey Bay	-19.156705	146.864591	Microbial	4. Burdekin_Magnetic	6	TO	Central	Inshore	NA	Dry	1e-12	2.78e-16	2.78e-16	2.76e-16	0.01270661	0.062571351	0.004004711	0.000664212	8.97e-05	1735.752243	1.276246944	0.013749689	-0.000790186	83.57157305	6593.38789	0.001015775	8.036127882	0.009611395	9.93e-13	10.63573887	369.7411489	0.00309463	0.260907394	0.057586925	0.022565589	0.337752443	0.198413761	0.007286308	0.216253923	6.085996781	1.317454445	0.909695904	1.383034685	10.43726275	0.178657535	Kd_490	0.095829624
604	Geoffrey Bay	-19.156705	146.864591	Microbial	4. Burdekin_Magnetic	6	TO	Central	Inshore	NA	Wet	1e-12	2.78e-16	2.78e-16	2.76e-16	0.007609218	0.056936798	0.001578496	0.000261847	3.47e-05	1693.509659	1.006541128	0.01568277	1.87e-06	72.69523486	6171.157601	0.001360879	7.973957724	0.003494309	9.93e-13	8.852761606	453.8904302	0.000120142	0.014137038	0.003080221	0.000460829	0.058684042	0.006963568	0.000378916	0.147314197	4.657071777	1.008839789	0.501671939	1.503677565	8.845692513	0.133845611	Kd_490	0.052411538
605	GR1	-20.769235	150.374269	Microbial	2. Mackay_midshelf	4	MK	Southern	Midshelf	NA	Dry	1e-12	2.78e-16	2.78e-16	2.73e-16	0.001219632	0.28535108	0.167219955	0.0294196	0.004062948	1660.910426	2.033279429	0.00801121	-0.001485366	84.85591664	6693.239085	0.000888272	8.034114439	0.000641731	9.82e-13	19.90091605	374.6055527	0.084993773	5.658338605	1.283396228	0.72400476	0.50028339	3.966115144	0.104068269	0.405228108	8.524988583	1.849528896	1.583164801	1.54191294	15.93480089	0.221395152	Kd_490	0.082093986
606	GR1	-20.769235	150.374269	Microbial	2. Mackay_midshelf	4	MK	Southern	Midshelf	NA	Wet	1e-12	2.78e-16	2.78e-16	2.76e-16	0.000496649	0.158864148	0.057909826	0.010188605	0.001406785	1646.433509	2.197743806	0.007236869	0.001067865	75.3474451	6567.479653	0.001254073	7.962012723	0.000286573	9.93e-13	17.60358691	452.6716632	0.021977107	2.181504937	0.482006186	0.225884892	0.462047533	1.274092305	0.031860497	0.301665262	7.792492139	1.688876716	1.344986484	1.714691909	16.32949463	0.183531248	Kd_490	0.051770414
607	Heron	-23.443912	151.912015	Microbial	7. Heron	4	CB	Southern	Midshelf	NA	Dry	1e-12	2.78e-16	2.78e-16	2.75e-16	0.004478453	1.714885495	5.28602402	0.930684679	0.12855837	1677.343798	1.733947909	0.010861749	-0.001887004	84.65192011	6810.838072	0.000912165	8.051275363	0.001664991	9.89e-13	14.17217193	359.2992782	0.075816401	6.816026541	1.515984797	0.425593065	0.264978625	2.444098161	0.138307405	0.343038812	8.512540509	1.83647398	1.220240081	1.141469622	11.72579795	0.226668001	Kd_490	0.088178552
608	Heron	-23.443912	151.912015	Microbial	7. Heron	4	CB	Southern	Midshelf	NA	Wet	1e-12	2.78e-16	2.78e-16	2.74e-16	0.003712361	2.14492998	4.959537059	0.873193866	0.120624339	1654.773909	2.332449152	0.013021286	0.000730856	75.32789502	6639.377474	0.001332397	7.97282384	0.001202146	9.85e-13	17.45975997	444.6371943	0.051856564	5.08976811	1.124296712	0.352335338	0.349808836	2.732485603	0.102406195	0.305252277	8.16633405	1.762142281	1.187901019	1.466097352	14.72370008	0.210724813	Kd_490	0.064642346
609	Heron 2	-23.443912	151.912015	Microbial	7. Heron	4	CB	Southern	Midshelf	NA	Dry	1e-12	2.78e-16	2.78e-16	2.75e-16	0.004478453	1.714885495	5.28602402	0.930684679	0.12855837	1677.343798	1.733947909	0.010861749	-0.001887004	84.65192011	6810.838072	0.000912165	8.051275363	0.001664991	9.89e-13	14.17217193	359.2992782	0.075816401	6.816026541	1.515984797	0.425593065	0.264978625	2.444098161	0.138307405	0.343038812	8.512540509	1.83647398	1.220240081	1.141469622	11.72579795	0.226668001	Kd_490	0.088178552
610	Heron 2	-23.443912	151.912015	Microbial	7. Heron	4	CB	Southern	Midshelf	NA	Wet	1e-12	2.78e-16	2.78e-16	2.74e-16	0.003712361	2.14492998	4.959537059	0.873193866	0.120624339	1654.773909	2.332449152	0.013021286	0.000730856	75.32789502	6639.377474	0.001332397	7.97282384	0.001202146	9.85e-13	17.45975997	444.6371943	0.051856564	5.08976811	1.124296712	0.352335338	0.349808836	2.732485603	0.102406195	0.305252277	8.16633405	1.762142281	1.187901019	1.466097352	14.72370008	0.210724813	Kd_490	0.064642346
611	Heron 3	-23.455798	151.928386	Microbial	7. Heron	4	CB	Southern	Midshelf	NA	Dry	1e-12	2.78e-16	2.78e-16	2.73e-16	0.004841568	1.904975231	6.061954039	1.067291365	0.147428006	1674.61567	1.747140993	0.011402604	-0.001880893	84.68890366	6812.690105	0.000913487	8.034882958	0.001940646	9.82e-13	14.40245019	373.5979916	0.070586757	6.329016438	1.413607874	0.410105604	0.286878847	2.440396091	0.133706034	0.333760762	8.447602679	1.824974677	1.236165442	1.172178273	11.95955143	0.227472476	Kd_490	0.088746957
612	Heron 3	-23.455798	151.928386	Microbial	7. Heron	4	CB	Southern	Midshelf	NA	Wet	1e-12	2.78e-16	2.78e-16	2.73e-16	0.003886514	2.752452691	6.296629133	1.108601066	0.15314377	1651.373186	2.394649106	0.013453636	0.000755751	75.34851599	6638.059036	0.00132506	7.958146093	0.00141214	9.81e-13	17.87147935	460.1156783	0.053004868	5.168460405	1.138255389	0.364840385	0.370580627	2.914256973	0.105252659	0.292829891	8.270399213	1.786442845	1.199330259	1.468882812	14.95339373	0.214151939	Kd_490	0.065796263
613	Heron 4	-23.455798	151.928386	Microbial	7. Heron	4	CB	Southern	Midshelf	NA	Dry	1e-12	2.78e-16	2.78e-16	2.73e-16	0.004841568	1.904975231	6.061954039	1.067291365	0.147428006	1674.61567	1.747140993	0.011402604	-0.001880893	84.68890366	6812.690105	0.000913487	8.034882958	0.001940646	9.82e-13	14.40245019	373.5979916	0.070586757	6.329016438	1.413607874	0.410105604	0.286878847	2.440396091	0.133706034	0.333760762	8.447602679	1.824974677	1.236165442	1.172178273	11.95955143	0.227472476	Kd_490	0.088746957
614	Heron 4	-23.455798	151.928386	Microbial	7. Heron	4	CB	Southern	Midshelf	NA	Wet	1e-12	2.78e-16	2.78e-16	2.73e-16	0.003886514	2.752452691	6.296629133	1.108601066	0.15314377	1651.373186	2.394649106	0.013453636	0.000755751	75.34851599	6638.059036	0.00132506	7.958146093	0.00141214	9.81e-13	17.87147935	460.1156783	0.053004868	5.168460405	1.138255389	0.364840385	0.370580627	2.914256973	0.105252659	0.292829891	8.270399213	1.786442845	1.199330259	1.468882812	14.95339373	0.214151939	Kd_490	0.065796263
615	IS10	-21.499782	149.441482	Microbial	2. Mackay_inshore	6	MK	Southern	Inshore	NA	Dry	2.14e-11	2.38e-08	1.14e-13	2.76e-16	2.210563463	0.284917437	1.94905618	0.294255072	0.038846372	1789.578057	3.580268987	0.002755681	-0.003135945	82.46403757	6669.164911	0.000817217	8.020958779	0.116342263	9.93e-13	32.63407538	414.765354	0.136991468	6.630278656	1.510581715	1.34489842	1.152389266	9.672657787	0.194813868	0.470821377	10.98101084	2.391229913	2.348611738	1.706984356	22.82730211	0.328180418	Kd_490	0.284098244
616	IS10	-21.499782	149.441482	Microbial	2. Mackay_inshore	6	MK	Southern	Inshore	NA	Wet	3.01e-12	3.86e-08	1.34e-14	2.77e-16	2.612262071	0.421610514	3.229010016	0.496557234	0.065836562	1719.067571	4.424056271	0.016365285	-0.001146307	71.37930798	6096.789181	0.001069529	7.943294348	0.12464278	9.96e-13	37.8625899	498.8222105	0.07911094	4.359817151	0.979178986	0.66519075	1.373623205	7.785893597	0.116207291	0.357534692	9.363639253	2.054446312	1.88490949	2.606533748	29.78656291	0.278231759	Kd_490	0.325217742
617	IS9	-20.952367	149.078907	Microbial	2. Mackay_inshore	6	MK	Southern	Inshore	NA	Dry	3.59e-12	1.5e-08	6.45e-15	2.74e-16	0.604058877	0.118099026	0.487481156	0.071360623	0.009347615	1768.852555	2.648459503	0.007483656	-0.001880375	81.10772052	6541.30542	0.000874804	8.047355405	0.091313921	9.85e-13	22.46553814	383.9266901	0.047156267	2.903018862	0.656640829	0.499457965	0.9954494	3.804418289	0.083182439	0.374910411	8.985991465	1.959632108	1.851878305	1.696454558	18.59606507	0.267957525	Kd_490	0.338951075
618	IS9	-20.952367	149.078907	Microbial	2. Mackay_inshore	6	MK	Southern	Inshore	NA	Wet	1.04e-12	5.54e-08	5.39e-15	2.76e-16	0.67893455	0.167424179	1.206910634	0.181877682	0.024125857	1710.936614	2.970959206	0.016971134	-0.000701322	70.84383182	6103.849587	0.001154124	7.96579504	0.14677659	9.93e-13	25.57563528	469.3028962	0.022378482	1.330713504	0.29702555	0.18113241	0.997951934	2.195614597	0.034808277	0.284191226	7.79138457	1.706554336	1.426578119	2.418911823	23.17192587	0.230229503	Kd_490	0.419749761
619	MS7	-20.628156	149.720106	Microbial	2. Mackay_midshelf	4	MK	Southern	Midshelf	NA	Dry	1e-12	2.82e-09	5.22e-16	2.77e-16	0.000144281	0.191615503	0.022082337	0.003887069	0.0005364	1681.412174	1.464454935	0.009224404	-0.001549285	85.19595468	6715.090845	0.000870721	8.056299317	0.001552768	9.96e-13	16.48515079	358.1670032	0.103236034	4.780074491	1.069313262	0.52361446	0.530626367	3.805002406	0.111879535	0.324410144	7.108906213	1.540696487	1.200285491	1.462625017	12.68014833	0.194395078	Kd_490	0.084394933
620	MS7	-20.628156	149.720106	Microbial	2. Mackay_midshelf	4	MK	Southern	Midshelf	NA	Wet	1e-12	2.61e-08	2.53e-15	2.77e-16	2.45e-05	0.079861083	0.004523022	0.000794538	0.00010865	1670.784223	0.954720549	0.005387927	0.000940137	75.34395169	6534.984591	0.001281786	7.997237902	0.000313759	9.96e-13	7.96482343	421.5256144	0.010453555	0.955994142	0.208190139	0.055801451	0.253305145	0.388092716	0.016620749	0.158199592	4.754008888	1.028542088	0.602980567	1.190751673	7.57673074	0.11432352	Kd_490	0.04185999
621	MS8	-21.315615	150.304023	Microbial	2. Mackay_midshelf	4	MK	Southern	Midshelf	NA	Dry	1e-12	2.78e-16	2.78e-16	2.75e-16	0.000624654	0.205164715	0.01656672	0.00291579	0.0004022	1672.77521	1.542539833	0.008634988	-0.001679701	84.87865227	6696.492367	0.000863999	8.047487337	0.00275932	9.89e-13	19.85345615	363.6165402	0.169755334	6.45110316	1.434576539	0.889303202	0.658397211	6.139188486	0.139024506	0.341380884	7.405364579	1.606767788	1.32086784	1.530723929	13.71426773	0.200785005	Kd_490	0.097523214
622	MS8	-21.315615	150.304023	Microbial	2. Mackay_midshelf	4	MK	Southern	Midshelf	NA	Wet	1e-12	2.78e-16	2.78e-16	2.75e-16	3.78e-05	0.084726111	0.00292517	0.00051322	6.91e-05	1662.515162	1.065044551	0.005626972	0.000983438	75.37671474	6552.542084	0.001239535	7.984642638	0.000377819	9.89e-13	8.64496854	431.0706285	0.013976044	1.115672453	0.242443667	0.090360693	0.291412396	0.549128546	0.015785239	0.165095754	5.128299098	1.110643901	0.67556586	1.209244779	8.095839973	0.119381974	Kd_490	0.043204916
623	OS1	-20.207281	150.572141	Microbial	2. Mackay_outershelf	3	MK	Southern	Offshore	NA	Dry	1e-12	2.78e-16	2.78e-16	2.71e-16	0.00068848	0.595264553	0.341857935	0.06016517	0.008309887	1669.084826	2.123496894	0.00357661	-0.002214624	83.33525894	6558.63018	0.000878384	8.097396325	0.000491431	9.74e-13	27.63409154	329.6920901	0.247880832	12.27150786	2.81552797	1.962187524	0.739901519	12.43908649	0.263173569	0.397556808	7.606869178	1.655176353	1.47350856	1.674555301	15.19500503	0.203645601	Kd_490	0.080700014
624	OS1	-20.207281	150.572141	Microbial	2. Mackay_outershelf	3	MK	Southern	Offshore	NA	Wet	1e-12	2.78e-16	2.78e-16	2.75e-16	0.000246001	0.521948811	0.242667033	0.042715957	0.005900396	1662.958815	2.359886253	0.004171641	0.00065485	74.55434515	6547.96305	0.001264735	8.047190666	0.000142331	9.89e-13	27.98015633	381.0758889	0.173607706	9.870207802	2.188659629	1.398968313	0.671131409	9.66962804	0.166906367	0.371794991	8.07134926	1.74673708	1.51483285	1.850239668	18.31052839	0.198141735	Kd_490	0.059885307
625	OS2	-20.439234	150.769596	Microbial	2. Mackay_outershelf	4	MK	Southern	Offshore	NA	Dry	1e-12	2.78e-16	2.78e-16	2.74e-16	0.001492352	0.365310446	0.332486564	0.058492825	0.00807842	1661.682034	2.013704994	0.006924973	-0.001417872	84.71399387	6679.330001	0.000880715	8.063192239	0.000318263	9.85e-13	20.20827074	354.8799043	0.126264968	8.037475357	1.838205492	1.069600431	0.518184084	5.587898435	0.143419096	0.389663736	7.82376331	1.699821554	1.461512765	1.55079138	14.62037232	0.201444747	Kd_490	0.077966749
626	OS2	-20.439234	150.769596	Microbial	2. Mackay_outershelf	4	MK	Southern	Offshore	NA	Wet	1e-12	2.78e-16	2.78e-16	2.75e-16	0.000422981	0.223432399	0.069234571	0.012183679	0.001682222	1653.717362	2.789621608	0.006099461	0.000717359	75.0337846	6569.978016	0.001263039	8.014248896	0.000165472	9.89e-13	26.7023685	408.2689385	0.122172527	7.544553541	1.659688687	1.030530241	0.64574816	7.247700164	0.122813082	0.344376046	8.76377551	1.901998043	1.625951219	1.781864912	19.45466838	0.208539677	Kd_490	0.05683008
627	Pioneer Bay	-18.611262	146.482412	Microbial	4. Burdekin_Orpheus	6	TO	Central	Inshore	NA	Dry	1e-12	2.78e-16	2.78e-16	2.76e-16	0.000717695	0.06591651	0.00845253	0.001479202	0.000203635	1708.790369	1.056135763	0.012244316	-0.001461011	84.23861548	6646.145567	0.000913147	8.068710847	0.013908961	9.93e-13	10.34226021	356.2553055	0.016525617	0.733460712	0.162842253	0.091352429	0.438483852	0.768670914	0.019682319	0.229952573	5.510735731	1.192309317	0.847901724	1.397311671	9.573589302	0.160136544	Kd_490	0.108857129
628	Pioneer Bay	-18.611262	146.482412	Microbial	4. Burdekin_Orpheus	6	TO	Central	Inshore	NA	Wet	1e-12	2.78e-16	2.78e-16	2.76e-16	0.000204519	0.04510607	0.00143204	0.000248566	3.36e-05	1681.506419	0.786686077	0.009255767	0.000104649	73.29771123	6290.761512	0.00128405	7.980153034	0.00342713	9.93e-13	7.327613822	448.7038646	0.000679502	0.078630249	0.017162999	0.001854146	0.201735877	0.024614355	0.002129869	0.135912857	4.21744593	0.914157741	0.440471873	1.339632642	7.302999447	0.119909405	Kd_490	0.052088531
629	PR1	-21.030305	150.413085	Microbial	2. Mackay_midshelf	4	MK	Southern	Midshelf	NA	Dry	1e-12	2.78e-16	2.78e-16	2.75e-16	0.001828118	0.32115714	0.183511539	0.032267996	0.00445555	1661.543442	2.038225541	0.010218872	-0.001435893	84.80927346	6703.662542	0.00087448	8.025547348	0.00266724	9.89e-13	20.3473518	381.3497214	0.102373286	5.956615116	1.352042682	0.714914451	0.525945593	4.498594075	0.128981041	0.417973644	8.376541827	1.817111864	1.539208843	1.560637281	15.84875767	0.227384274	Kd_490	0.100377643
630	PR1	-21.030305	150.413085	Microbial	2. Mackay_midshelf	4	MK	Southern	Midshelf	NA	Wet	1e-12	2.78e-16	2.78e-16	2.76e-16	0.00081955	0.205442656	0.103839778	0.018264316	0.002521933	1644.91677	2.000440752	0.009920608	0.00094696	75.25435117	6554.353737	0.001258787	7.9541216	0.001344539	9.93e-13	16.69319041	459.1580031	0.019747886	1.694904324	0.374409804	0.179365247	0.489948219	1.176570618	0.027218643	0.297319913	7.147043719	1.54641692	1.197084055	1.785433285	15.51661977	0.179476905	Kd_490	0.062287335
631	PRC4	-20.432336	150.528495	Microbial	2. Mackay_outershelf	4	MK	Southern	Offshore	NA	Dry	1e-12	2.78e-16	2.78e-16	2.76e-16	0.001101116	0.487928322	0.3787982	0.066675439	0.009209926	1662.888431	1.770822991	0.00610296	-0.001269336	84.62248156	6666.903655	0.000886456	8.060669765	0.000168456	9.93e-13	17.41697514	353.6135378	0.123054161	7.766558075	1.77157573	0.982479491	0.462355935	4.736765283	0.129417511	0.35413273	7.094172318	1.537272697	1.29887947	1.489787638	12.68020983	0.176631014	Kd_490	0.073812631
632	PRC4	-20.432336	150.528495	Microbial	2. Mackay_outershelf	4	MK	Southern	Offshore	NA	Wet	1e-12	2.78e-16	2.78e-16	2.78e-16	0.000528234	0.387028458	0.341691947	0.060148866	0.00830866	1652.424396	2.227727748	0.005963579	0.000898912	75.1429763	6575.597771	0.001251241	7.996860947	9.91e-05	1e-12	18.55265773	419.8274965	0.074234022	5.608079903	1.24033247	0.64332121	0.448502414	3.689627746	0.081098019	0.308630552	7.292408436	1.576828301	1.292532388	1.637322653	14.86302995	0.165598171	Kd_490	0.05241401
633	PRC5	-20.628519	150.669863	Microbial	2. Mackay_outershelf	4	MK	Southern	Offshore	NA	Dry	1e-12	2.78e-16	2.78e-16	2.75e-16	0.00142062	0.427116891	0.384297916	0.067599771	0.009335808	1660.584662	1.857647413	0.007601885	-0.001357089	84.80048205	6688.401328	0.000892595	8.038791415	0.000416788	9.89e-13	17.59734731	367.7810217	0.089434455	6.241050896	1.415842623	0.749103582	0.432131133	3.678148113	0.104864782	0.381828175	7.851273265	1.701039443	1.412974686	1.470964438	13.91919914	0.197992985	Kd_490	0.078997271
634	PRC5	-20.628519	150.669863	Microbial	2. Mackay_outershelf	4	MK	Southern	Offshore	NA	Wet	1e-12	2.78e-16	2.78e-16	2.77e-16	0.000662545	0.32311901	0.236455362	0.041604277	0.005746259	1647.759424	2.297812125	0.007209706	0.000948583	75.20126753	6574.114728	0.001280446	7.971482288	0.00019151	9.96e-13	18.20464854	438.0353403	0.038125409	3.514894802	0.778105229	0.371377264	0.438536335	2.003907299	0.050266975	0.331509554	7.935847129	1.716001841	1.388236895	1.686590732	16.20074122	0.181630466	Kd_490	0.053902563
635	PRC6	-20.741854	150.7981	Microbial	2. Mackay_outershelf	4	MK	Southern	Offshore	NA	Dry	1e-12	2.78e-16	2.78e-16	2.77e-16	0.002972773	0.862699109	1.168550521	0.20554651	0.02838659	1658.099199	1.836915361	0.007104863	-0.001428111	84.64479093	6682.68395	0.000891183	8.035844056	0.001267254	9.96e-13	17.83409773	372.4027396	0.084732728	5.725163618	1.317356754	0.746363391	0.494689852	3.804182562	0.105430358	0.386934697	7.439116229	1.611997767	1.404502323	1.565997062	14.02991518	0.193637909	Kd_490	0.089138783
636	PRC6	-20.741854	150.7981	Microbial	2. Mackay_outershelf	4	MK	Southern	Offshore	NA	Wet	1e-12	2.78e-16	2.78e-16	2.76e-16	0.001286374	0.973311616	0.836029646	0.147110395	0.020319579	1646.390291	2.573017132	0.007550324	0.000786087	75.04139635	6567.37312	0.001291165	7.987396596	0.000656216	9.93e-13	22.48268975	430.5458515	0.073141549	5.227429197	1.170702759	0.652324134	0.580149961	4.162127482	0.086860291	0.364580432	8.011606979	1.736031462	1.493229777	1.885639669	18.32056221	0.196436353	Kd_490	0.063463343
637	RI	-17.222908	146.08869	Microbial	5. Tully_Marine	5	IN	Central	Inshore	NA	Dry	1e-12	2.78e-16	2.78e-16	2.76e-16	0.00093987	0.094023312	0.135316608	0.023556058	0.003249374	1702.918123	0.867398837	0.009943273	-0.001629835	84.57781175	6650.589186	0.000807171	8.067591556	0.013570146	9.93e-13	8.30508577	355.2078755	0.00708762	0.492288195	0.111223468	0.032806573	0.269554758	0.278237329	0.013426217	0.215953294	5.193699471	1.126105448	0.696911848	1.225534393	8.026839049	0.15011669	Kd_490	0.125849682
638	RI	-17.222908	146.08869	Microbial	5. Tully_Marine	5	IN	Central	Inshore	NA	Wet	1e-12	2.78e-16	2.78e-16	2.75e-16	0.00013985	0.035836239	0.01299573	0.002269238	0.000312328	1665.160654	0.555219371	0.004995877	0.00019916	73.67205055	6352.295639	0.001197307	7.974593866	0.00253918	9.89e-13	5.533765502	448.3246326	0.001056232	0.108151883	0.023595814	0.005109467	0.178458877	0.053429064	0.002597631	0.108267895	3.526527032	0.765306907	0.346052695	1.187376808	5.480336321	0.098232208	Kd_490	0.054871672
639	SB13	-20.015874	150.739373	Microbial	2. Mackay_shelfbreak	1	MK	Southern	Offshore	NA	Dry	1e-12	2.78e-16	2.78e-16	2.77e-16	1.23e-05	0.104578347	0.002102998	0.000369738	4.97e-05	1676.475715	1.113580504	0.000542402	-0.002009484	83.54986434	6525.836076	0.000900494	8.095204388	1.72e-05	9.96e-13	12.30736744	329.8851106	0.063618581	3.865754724	0.85856651	0.391406913	0.363465151	2.159871378	0.058711774	0.276848045	6.617259954	1.43383492	1.049163392	1.111802879	10.14749606	0.152040107	Kd_490	0.057280418
640	SB13	-20.015874	150.739373	Microbial	2. Mackay_shelfbreak	1	MK	Southern	Offshore	NA	Wet	1e-12	2.78e-16	2.78e-16	2.72e-16	9.77e-13	0.012842409	0.000118801	1.87e-05	1.57e-06	1676.6831	0.141453423	1.79e-05	0.001197032	74.92824169	6511.479668	0.001296462	8.036465113	8.98e-07	9.78e-13	0.862420732	390.0762301	0.002668823	0.295299173	0.064092503	0.037163706	0.05644067	0.065822577	0.001253254	0.024547487	1.126546563	0.242667793	0.21105531	0.48730403	0.796598151	0.00782205	Kd_490	0.029135013
641	SB14	-20.224295	150.901279	Microbial	2. Mackay_shelfbreak	1	MK	Southern	Offshore	NA	Dry	1e-12	2.78e-16	2.78e-16	2.77e-16	0.00029875	0.111426353	0.002920441	0.000513527	6.9e-05	1674.20723	1.211823306	0.001278229	-0.001787658	83.91013023	6569.704456	0.000892278	8.095610587	3.26e-05	9.96e-13	12.00845161	327.9426425	0.071472943	4.490790535	0.998234618	0.506603444	0.399842188	2.588470604	0.06522485	0.245400943	6.027709267	1.306567723	0.985271637	1.20620556	9.419981043	0.138212335	Kd_490	0.057649377
642	SB14	-20.224295	150.901279	Microbial	2. Mackay_shelfbreak	1	MK	Southern	Offshore	NA	Wet	1e-12	2.78e-16	2.78e-16	2.75e-16	5.58e-07	0.016181559	0.000138948	2.25e-05	2.03e-06	1675.312331	0.190612899	5.27e-05	0.001187367	74.93654897	6518.235392	0.00127211	8.036645436	8.43e-07	9.89e-13	0.978283777	389.570262	0.003914688	0.448292642	0.096967775	0.049477575	0.068752702	0.072840882	0.001958368	0.028886048	1.388554743	0.29921858	0.255072997	0.475821342	0.905442892	0.009627814	Kd_490	0.029861618
643	Shelburne	-11.672982	144.226213	Microbial	6. Coral Sea	2	FN	Northern	Sea	NA	Dry	1e-12	2.78e-16	2.78e-16	2.77e-16	1.4e-07	0.027610129	0.000663961	0.000116514	1.15e-05	1682.570671	0.078071899	4.46e-05	-0.002313898	84.38911251	6515.772826	0.000871974	8.077643875	7.84e-06	9.96e-13	0.81456366	346.1726365	0.007049522	0.809424313	0.175947588	0.010021639	0.065108298	0.063564688	0.016468968	0.030184694	1.099700156	0.237269737	0.080617918	0.579175331	0.750998971	0.025770119	Kd_490	0.037461659
644	Shelburne	-11.672982	144.226213	Microbial	6. Coral Sea	1	FN	Northern	Sea	NA	Wet	1e-12	2.78e-16	2.78e-16	2.76e-16	9.92e-13	0.009940546	6.9e-05	1.09e-05	1.38e-06	1669.119457	0.090128968	1.96e-05	0.000865515	75.50969106	6533.283355	0.001034867	8.02985418	1.88e-06	9.93e-13	1.149404131	396.0981857	0.008244034	0.670609524	0.149595639	0.101644247	0.046890546	0.49441547	0.007207989	0.016041777	0.690667014	0.149891201	0.134274459	0.547847635	0.654988652	0.006375222	Kd_490	0.029119899
645	Somerset	-10.809271	144.124117	Microbial	6. Coral Sea	2	FN	Northern	Sea	NA	Dry	2.74e-11	2.47e-09	7.54e-15	2.76e-16	1.25e-07	0.028434453	0.000714666	0.000125483	1.09e-05	1683.141277	0.124187116	8.14e-05	-0.002042247	84.64937213	6527.438425	0.000834036	8.076686267	9.88e-06	9.93e-13	1.936808305	347.9277014	0.003900602	0.411162817	0.090908754	0.012973936	0.134249922	0.078380659	0.008108646	0.059283616	1.707941513	0.370600469	0.193755946	0.730925875	1.858427634	0.038382944	Kd_490	0.038357407
646	Somerset	-10.809271	144.124117	Microbial	6. Coral Sea	1	FN	Northern	Sea	NA	Wet	2.41e-12	3.34e-08	3.78e-15	2.75e-16	1.5e-07	0.014546559	9.12e-05	1.5e-05	1.61e-06	1665.46451	0.207830537	0.000100582	0.000663311	75.68216142	6554.143511	0.001033663	8.027540603	2.76e-06	9.89e-13	1.855683426	396.6161633	0.009051339	0.766979299	0.171038497	0.109632265	0.095182883	0.482473552	0.007283856	0.035636756	1.357100707	0.29405594	0.233263743	0.599394228	1.373209877	0.015386501	Kd_490	0.030393823
647	Townsville	-19.058511	148.978424	Microbial	6. Coral Sea	1	TO	Central	Sea	NA	Dry	1e-12	2.78e-16	2.78e-16	2.77e-16	9.96e-13	0.112193469	0.00371626	0.000653885	8.82e-05	1677.705488	1.107571184	0.00054427	-0.00249147	83.54611788	6515.333754	0.000878799	8.091620724	4.68e-05	9.96e-13	13.54704284	331.9853381	0.046632318	2.632029607	0.588631023	0.319038126	0.470490876	1.938101276	0.045612081	0.291410462	6.62632191	1.441602234	1.159323961	1.277129194	11.60894152	0.160638163	Kd_490	0.056392716
648	Townsville	-19.058511	148.978424	Microbial	6. Coral Sea	1	TO	Central	Sea	NA	Wet	1e-12	2.78e-16	2.78e-16	2.74e-16	9.85e-13	0.01007143	8.85e-05	1.37e-05	9.37e-07	1676.673785	0.073407285	4.92e-05	0.001069482	74.93886246	6494.589825	0.001298637	8.031228203	1.47e-06	9.85e-13	0.648631484	396.0882678	0.001442979	0.150262696	0.032632077	0.017055007	0.058570562	0.028595461	0.000782213	0.019007701	0.871436011	0.187993163	0.155053942	0.529786817	0.620036023	0.007460327	Kd_490	0.028638733
649	TT1	-18.029998	146.073365	Microbial	5. Tully_Plume	5	IN	Central	Inshore	NA	Dry	1e-12	2.78e-16	2.78e-16	2.74e-16	0.058132527	0.083808181	0.269231263	0.04893462	0.01078849	1640.481413	-0.322665493	9.85e-13	-0.00219971	73.90185248	6154.395479	0.000815205	8.078951623	0.050471477	9.85e-13	17.99906925	325.7647813	0.031657543	1.4277893	0.324759697	0.315728341	1.510127551	2.767735038	0.04183352	0.273279252	6.183980227	1.359695013	1.356361576	2.003712703	15.23131663	0.186766546	Kd_490	0.431189023
650	TT1	-18.029998	146.073365	Microbial	5. Tully_Plume	5	IN	Central	Inshore	NA	Wet	1e-12	2.78e-16	2.78e-16	2.77e-16	0.108965991	0.144665009	0.218345862	0.039674977	0.008740489	1598.168094	2.049454441	0.000279252	-0.000528713	66.21237617	5966.046122	0.001170335	7.984059805	0.049968866	9.96e-13	43.75730547	428.1749121	0.112631077	5.770688925	1.306238061	1.18123062	2.128625431	15.51895207	0.155418857	0.252576027	7.411949538	1.649476074	1.632143428	3.039856936	28.23833267	0.224646364	Kd_490	0.383849968
651	TT2	-17.973998	146.116276	Microbial	5. Tully_Plume	5	IN	Central	Inshore	NA	Dry	1e-12	2.78e-16	2.78e-16	2.75e-16	0.016327723	0.066511421	0.003975087	0.000459811	6.97e-05	1714.845883	1.987817918	0.00095741	-0.001867842	78.76673833	6333.621552	0.000834292	8.061789949	0.01755913	9.89e-13	20.66216549	363.0021838	0.022767908	1.217692226	0.275482908	0.246209293	1.311193516	2.114615098	0.033872518	0.334556784	7.663768218	1.682724863	1.649338213	1.973332821	18.54754094	0.229557681	Kd_490	0.195327275
652	TT2	-17.973998	146.116276	Microbial	5. Tully_Plume	5	IN	Central	Inshore	NA	Wet	1e-12	2.78e-16	2.78e-16	2.76e-16	0.014986504	0.107168878	0.005187492	0.000659057	9.64e-05	1665.293732	3.063437273	0.012575286	-0.000260251	70.09080757	6070.249614	0.001202366	7.959716433	0.013397025	9.93e-13	28.99297988	471.300965	0.040701892	2.589589632	0.57726237	0.350269802	1.209124247	4.356098172	0.064040339	0.266215355	7.641570447	1.683470232	1.434510512	2.6021658	24.63682902	0.224716731	Kd_490	0.130679688
653	TT3	-17.930016	146.143102	Microbial	5. Tully_Plume	5	IN	Central	Inshore	NA	Dry	1e-12	2.78e-16	2.78e-16	2.78e-16	0.014958982	0.062304992	0.010434854	0.00158639	0.000219369	1722.422675	2.022195338	0.005130775	-0.001624108	82.14553943	6527.290285	0.000819659	8.065944583	0.016293445	1e-12	17.95924999	360.1088036	0.014180963	0.858705821	0.193486529	0.139539223	0.933814657	1.16300985	0.023128612	0.322706024	7.601786437	1.664974628	1.501881267	1.778697276	16.79599018	0.225251963	Kd_490	0.180798075
654	TT3	-17.930016	146.143102	Microbial	5. Tully_Plume	5	IN	Central	Inshore	NA	Wet	1e-12	2.78e-16	2.78e-16	2.76e-16	0.003536046	0.066238927	0.001174161	0.000186249	2.44e-05	1669.803448	1.867234588	0.009540487	-0.000107416	72.03860735	6198.59997	0.001221137	7.959259451	0.005585436	9.93e-13	16.55795159	469.6676398	0.007861924	0.632779943	0.140427553	0.05799716	0.620037737	0.662263599	0.015424002	0.212264965	6.227377612	1.36495802	0.950027945	1.994287022	15.89556288	0.179986859	Kd_490	0.087067039
655	TT4	-17.85841	146.278426	Microbial	5. Tully_Marine	5	IN	Central	Inshore	NA	Dry	1e-12	2.78e-16	2.78e-16	2.77e-16	0.000384974	0.070872309	0.015450309	0.002715283	0.000373923	1695.454686	0.860983895	0.009645134	-0.00150807	84.69672827	6656.925293	0.000812784	8.056381297	0.008014618	9.96e-13	8.25732826	362.8378834	0.008339981	0.498452148	0.110773447	0.038055273	0.270616064	0.321776298	0.013487783	0.210949136	5.171891838	1.120901217	0.693070219	1.208946506	7.935551887	0.148928682	Kd_490	0.101337028
656	TT4	-17.85841	146.278426	Microbial	5. Tully_Marine	5	IN	Central	Inshore	NA	Wet	1e-12	2.78e-16	2.78e-16	2.75e-16	0.000126739	0.038089361	0.00148773	0.000259257	3.52e-05	1667.225276	0.682851014	0.00565462	0.000208646	73.78390196	6352.666396	0.001232096	7.971743943	0.002190511	9.89e-13	6.618164863	450.7083004	0.001222754	0.120505858	0.026544882	0.005946066	0.210563047	0.065564501	0.002989648	0.123015983	3.845964545	0.836087193	0.409045837	1.240040465	6.552600359	0.108103128	Kd_490	0.05094519
657	Yongala	-19.307414	147.620413	Microbial	3. Burdekin_Yongala	4	TO	Central	Midshelf	NA	Dry	1e-12	2.78e-16	2.78e-16	2.77e-16	0.000476767	0.099014597	0.093038546	0.016368096	0.002259256	1689.026838	0.94051132	0.010690523	-0.001515816	84.94482405	6692.146932	0.000926574	8.057992095	0.005572651	9.96e-13	8.875233125	356.9674918	0.012629454	0.870601693	0.192896006	0.051431708	0.261744757	0.418965174	0.023498354	0.228823851	5.682860777	1.227824487	0.758534586	1.186913864	8.456254961	0.161570168	Kd_490	0.102492607
658	Yongala	-19.307414	147.620413	Microbial	3. Burdekin_Yongala	4	TO	Central	Midshelf	NA	Wet	1e-12	2.78e-16	2.78e-16	2.75e-16	0.000149003	0.049566561	0.024284956	0.004270401	0.000588551	1678.339811	0.546415556	0.007886868	0.000419687	74.24864714	6390.849207	0.001307942	8.001591557	0.002064407	9.89e-13	5.333093022	421.9241279	0.000621891	0.060204108	0.013190405	0.001720081	0.157161139	0.020422451	0.00157976	0.117064128	3.810663296	0.822765899	0.335468061	1.119359679	5.312654354	0.106860661	Kd_490	0.055429382
659	19131S	-19.756642	149.372149	LTMP	1. GBRclust_4	4	WH	Southern	Midshelf	NA	Dry	1.79e-11	9.37e-08	4.2e-14	2.77e-16	0.002048588	0.771864329	0.880412623	0.154904506	0.021393596	1658.729411	1.761957726	0.010100629	-0.001270365	85.20868936	6713.607989	0.000899187	8.005017274	0.001542861	9.96e-13	17.2651037	397.1919685	0.081936959	5.206484898	1.173974069	0.530259844	0.423964778	3.377526364	0.11193534	0.372554754	7.851136817	1.700246118	1.339692111	1.456840353	13.8875772	0.20888318	Kd_490	0.08965062
660	19131S	-19.756642	149.372149	LTMP	1. GBRclust_4	4	WH	Southern	Midshelf	NA	Wet	2.85e-12	2.41e-07	4.84e-14	2.76e-16	0.000807935	0.702091251	0.524240903	0.0922552	0.01274258	1647.06644	1.806678453	0.010912302	0.000758077	74.84780397	6522.359064	0.001297934	7.947894763	0.000576172	9.93e-13	15.24949989	466.8877511	0.026721821	2.52519724	0.558240405	0.168665283	0.393843179	1.278709727	0.04777732	0.291179635	7.016202002	1.515413365	1.06357054	1.649360694	13.9707901	0.175719314	Kd_490	0.054978205
661	19138S	-19.797666	149.42026	LTMP	1. GBRclust_4	4	WH	Southern	Midshelf	NA	Dry	1e-12	2.78e-16	2.78e-16	2.77e-16	0.001894209	0.672712446	0.742787638	0.130679084	0.01804739	1660.026173	1.798663099	0.009538998	-0.001291534	85.09397844	6703.555158	0.000891727	8.009033885	0.001638447	9.96e-13	18.57624162	393.6137558	0.113174375	5.879449621	1.339065424	0.71007432	0.502653533	4.449749717	0.129784523	0.393717065	7.61286491	1.649326117	1.371389615	1.533908854	14.12649168	0.204728643	Kd_490	0.092456515
662	19138S	-19.797666	149.42026	LTMP	1. GBRclust_4	4	WH	Southern	Midshelf	NA	Wet	1e-12	2.78e-16	2.78e-16	2.73e-16	0.000744571	0.572297857	0.40700587	0.071620788	0.009892213	1647.861682	1.874952384	0.010443103	0.000745982	74.87188916	6524.282256	0.001286599	7.953590811	0.000639099	9.81e-13	16.66961543	462.5124903	0.038853566	3.030401098	0.67428802	0.242512287	0.460995492	1.8139558	0.057417345	0.315423834	7.109807689	1.538386116	1.139273756	1.724730274	14.85565961	0.179056843	Kd_490	0.057068787
663	20104S	-20.0258	149.689928	LTMP	1. GBRclust_4	4	WH	Southern	Midshelf	NA	Dry	1e-12	2.78e-16	2.78e-16	2.74e-16	0.002283461	0.672209114	1.208708175	0.212674326	0.029372389	1662.250231	1.751659397	0.008261167	-0.001493575	84.92121541	6689.582635	0.000872002	8.020819166	0.001473018	9.85e-13	18.41146677	385.7700664	0.111630963	5.621187474	1.282053972	0.760599248	0.529964532	4.783914596	0.120582865	0.359992173	7.295674737	1.585152201	1.32850978	1.544842596	13.62754985	0.195131771	Kd_490	0.089616482
664	20104S	-20.0258	149.689928	LTMP	1. GBRclust_4	4	WH	Southern	Midshelf	NA	Wet	1e-12	2.78e-16	2.78e-16	2.77e-16	0.000956742	0.492868124	0.66622265	0.117245739	0.016194369	1647.761641	1.682396841	0.008977763	0.000789055	75.02811005	6533.401607	0.001293813	7.949665248	0.000520121	9.96e-13	14.32279914	463.6230937	0.022440509	1.981745076	0.438665117	0.165709161	0.432276022	1.165628855	0.035231173	0.261882593	6.466038185	1.398802288	1.029240111	1.663225683	13.15717033	0.159584704	Kd_490	0.053665269
665	20348S	-20.879294	150.941516	LTMP	1. GBRclust_4	4	MK	Southern	Midshelf	NA	Dry	1e-12	2.78e-16	2.78e-16	2.75e-16	0.002526682	0.61369868	0.898933427	0.158047756	0.021822516	1657.627706	1.962400608	0.00811967	-0.001585267	84.57896102	6689.070979	0.000871822	8.02965936	0.001639698	9.89e-13	20.74904165	375.0545838	0.138729681	7.716547089	1.771006963	1.097016169	0.614154192	6.294798043	0.157791513	0.385844135	7.474832617	1.622122123	1.428775812	1.614597295	14.45424355	0.200545374	Kd_490	0.089167504
666	20348S	-20.879294	150.941516	LTMP	1. GBRclust_4	4	MK	Southern	Midshelf	NA	Wet	1e-12	2.78e-16	2.78e-16	2.76e-16	0.001154362	0.626015486	0.635768791	0.111839287	0.01544572	1643.735938	2.779659403	0.008851346	0.000800332	75.02988247	6565.519244	0.001282713	7.972947921	0.000997139	9.93e-13	26.08034117	437.48556	0.117646572	7.176298495	1.587638285	0.940908824	0.672830953	6.662620241	0.127245669	0.369901254	8.405275843	1.818743957	1.567647816	1.893494797	19.41772091	0.209931824	Kd_490	0.066545711
667	20353S	-20.959666	150.922032	LTMP	1. GBRclust_4	4	MK	Southern	Midshelf	NA	Dry	1e-12	2.78e-16	2.78e-16	2.73e-16	0.001374555	0.407644899	0.299612182	0.052701653	0.007277636	1659.507839	1.92799801	0.008953014	-0.001469138	84.7290273	6696.599456	0.000877851	8.035877786	0.001886723	9.82e-13	20.99910266	370.4486522	0.140056499	8.100724038	1.824130129	1.06579398	0.592625467	6.36765184	0.158169568	0.380761468	7.740222746	1.67810993	1.432760728	1.581545557	14.63145075	0.204812005	Kd_490	0.095040702
668	20353S	-20.959666	150.922032	LTMP	1. GBRclust_4	4	MK	Southern	Midshelf	NA	Wet	1e-12	2.78e-16	2.78e-16	2.77e-16	0.000690723	0.415819527	0.163847896	0.028825857	0.003980813	1644.596624	2.516302557	0.009026323	0.000901411	75.09859175	6571.794306	0.001284248	7.975007091	0.001151112	9.96e-13	23.14711794	434.7769625	0.081925819	5.611596185	1.233646741	0.667223768	0.610523615	4.587226724	0.094401678	0.359534501	8.321004357	1.799214666	1.498182934	1.844853085	18.55989118	0.204969912	Kd_490	0.068357279
669	21060S	-21.013466	150.589436	LTMP	1. GBRclust_4	4	MK	Southern	Midshelf	NA	Dry	1e-12	2.78e-16	2.78e-16	2.75e-16	0.001211771	0.554500892	0.181769122	0.031981994	0.004417133	1661.968849	1.99465968	0.00907412	-0.001426683	84.71000181	6691.818997	0.000871036	8.033995009	0.001575051	9.89e-13	20.97040362	373.9700043	0.147873	7.188312948	1.644754112	1.04292419	0.600639302	6.026571107	0.14733253	0.40397344	7.663780893	1.66523407	1.475748337	1.609906298	14.94383252	0.205868905	Kd_490	0.091514212
670	21060S	-21.013466	150.589436	LTMP	1. GBRclust_4	4	MK	Southern	Midshelf	NA	Wet	1e-12	2.78e-16	2.78e-16	2.76e-16	0.000698861	0.443598913	0.117049	0.020598465	0.002845188	1644.646322	2.202611017	0.009009466	0.000986981	75.23011515	6570.101332	0.001272166	7.965392095	0.000849462	9.93e-13	18.85750015	447.2762311	0.038995657	2.900634196	0.645898395	0.346688401	0.568423541	2.087909814	0.046003799	0.335987471	7.35252005	1.590926694	1.339580667	1.896950377	16.76959032	0.181959046	Kd_490	0.060184892
671	21062S	-21.031247	150.849568	LTMP	1. GBRclust_4	4	MK	Southern	Midshelf	NA	Dry	1e-12	2.78e-16	2.78e-16	2.73e-16	0.001321547	0.443026886	0.368308208	0.064806893	0.008950217	1661.483801	1.928029222	0.008899366	-0.001542311	84.586351	6686.96468	0.000873584	8.037702491	0.002613197	9.82e-13	21.60912054	370.4539656	0.163742292	8.054486234	1.828859564	1.136488152	0.613456677	6.849265591	0.166789599	0.39802063	7.72242441	1.675573516	1.449387376	1.596568235	14.75985058	0.207499035	Kd_490	0.103396238
672	21062S	-21.031247	150.849568	LTMP	1. GBRclust_4	4	MK	Southern	Midshelf	NA	Wet	1e-12	2.78e-16	2.78e-16	2.77e-16	0.000637153	0.337301002	0.117859374	0.020738547	0.002864075	1644.934739	2.368038169	0.009124336	0.000952706	75.12587891	6570.152249	0.001286166	7.973203973	0.001263731	9.96e-13	21.33870806	437.9318401	0.069355622	4.683460883	1.032388769	0.5559558	0.587428042	3.753418545	0.078719481	0.343888023	7.978258262	1.725075857	1.420753429	1.815116099	17.58528944	0.196326783	Kd_490	0.068006887
673	21064S	-21.046026	150.77965	LTMP	1. GBRclust_4	4	MK	Southern	Midshelf	NA	Dry	1e-12	2.78e-16	2.78e-16	2.75e-16	0.001269744	0.379824083	0.167969726	0.029558855	0.00408254	1661.80652	1.950394562	0.008959098	-0.001407408	84.72293233	6692.442001	0.00087419	8.037762988	0.002049652	9.89e-13	21.65229438	371.1817284	0.156482825	7.822015125	1.766492271	1.069475315	0.596404596	6.45194549	0.157944197	0.404569429	8.003968241	1.735525063	1.488633431	1.582265762	15.20034883	0.213336313	Kd_490	0.097327501
674	21064S	-21.046026	150.77965	LTMP	1. GBRclust_4	4	MK	Southern	Midshelf	NA	Wet	1e-12	2.78e-16	2.78e-16	2.75e-16	0.000718752	0.28235926	0.063647387	0.011200588	0.00154654	1644.497009	2.272391392	0.008603597	0.000999992	75.2411529	6573.869746	0.00128036	7.970329388	0.001027685	9.89e-13	20.00072094	441.8533195	0.061598214	4.192028822	0.92417815	0.488404157	0.563924236	3.214263021	0.068272985	0.325856793	7.77486983	1.682825048	1.363539975	1.78138212	16.78645785	0.188327173	Kd_490	0.06297217
675	21139S	-21.453206	151.470915	LTMP	1. GBRclust_4	4	MK	Southern	Midshelf	NA	Dry	1e-12	2.78e-16	2.78e-16	2.76e-16	0.001136858	0.377097518	0.090787885	0.015974265	0.002206313	1661.638768	2.06630794	0.007845917	-0.001512942	84.64198552	6689.289333	0.000892567	8.044032161	0.000726469	9.93e-13	21.81952137	367.0110647	0.140066634	7.164472765	1.624526009	1.079149241	0.642327694	6.378167876	0.145801537	0.391281911	7.903015469	1.716784491	1.51963341	1.623956631	15.44135351	0.212082134	Kd_490	0.082233562
676	21139S	-21.453206	151.470915	LTMP	1. GBRclust_4	4	MK	Southern	Midshelf	NA	Wet	1e-12	2.78e-16	2.78e-16	2.73e-16	0.000572609	0.327963357	0.053412372	0.009399641	0.00129802	1643.044505	2.848999463	0.008659007	0.000745886	75.05103498	6569.625417	0.001295595	7.994190705	0.000480835	9.81e-13	27.19031445	420.9174537	0.112609329	6.467208924	1.424430574	0.87087236	0.726868417	6.886250657	0.124590167	0.355997029	8.68336238	1.884749887	1.622766524	1.921858105	20.30406386	0.220963881	Kd_490	0.059371534
677	21187S	-21.409082	151.635876	LTMP	1. GBRclust_4	4	MK	Southern	Midshelf	NA	Dry	1e-12	2.78e-16	2.78e-16	2.76e-16	0.001583752	0.724675245	0.640073655	0.112620097	0.015554015	1661.717127	2.156626945	0.008270275	-0.001268598	84.8454054	6704.313193	0.000887	8.051603637	0.000708533	9.93e-13	20.68335046	359.6770241	0.112903088	7.664855318	1.746658226	0.90393396	0.432941542	4.632182986	0.138799323	0.447437429	9.003260851	1.94967484	1.627348592	1.478788985	16.05116748	0.231193316	Kd_490	0.088907077
678	21187S	-21.409082	151.635876	LTMP	1. GBRclust_4	4	MK	Southern	Midshelf	NA	Wet	1e-12	2.78e-16	2.78e-16	2.75e-16	0.000937969	0.736524176	0.578838487	0.101867469	0.014070557	1646.886557	2.868704231	0.008473587	0.000798537	75.07187315	6582.920981	0.001306568	8.009048474	0.000551813	9.89e-13	24.89445824	406.5545043	0.082924072	6.008760049	1.334078181	0.671246429	0.512887865	4.902968455	0.110405859	0.402712628	9.3758155	2.027015402	1.645863132	1.738427259	19.99148991	0.230388364	Kd_490	0.06424051
679	21245S	-21.295729	152.439229	LTMP	1. GBRclust_4	4	SW	Southern	Midshelf	NA	Dry	1e-12	2.78e-16	2.78e-16	2.75e-16	0.001277283	0.510486391	0.114266995	0.020102572	0.002776213	1665.480307	1.765087804	0.006255864	-0.001623955	84.23732105	6649.255507	0.000904607	8.073656625	0.000691779	9.89e-13	18.4926464	340.7166258	0.149896027	8.400814344	1.92034246	1.06267225	0.516747937	6.166056964	0.1694195	0.340964372	6.599387695	1.430186598	1.220167325	1.554095437	12.32658941	0.172724542	Kd_490	0.078041245
680	21245S	-21.295729	152.439229	LTMP	1. GBRclust_4	4	SW	Southern	Midshelf	NA	Wet	1e-12	2.78e-16	2.78e-16	2.76e-16	0.000243478	0.257484442	0.039096251	0.006879464	0.000949353	1656.541653	1.73849727	0.004902305	0.000647648	74.66337941	6543.895298	0.00131759	8.023642124	0.000207801	9.93e-13	16.04346369	398.3035865	0.070793066	4.548905566	1.003207348	0.478464824	0.41672161	3.476591791	0.079481634	0.268855608	6.81879401	1.474128647	1.091091321	1.427938997	12.56687193	0.156463026	Kd_490	0.050337395
681	21278S	-21.100407	152.53803	LTMP	1. GBRclust_1	1	SW	Southern	Midshelf	NA	Dry	1e-12	2.78e-16	2.78e-16	2.75e-16	0.005233462	0.44480255	0.980632689	0.171909978	0.02371568	1666.637336	1.422647313	0.004261951	-0.001834352	83.94168823	6631.450133	0.000887275	8.061044157	0.001489555	9.89e-13	14.16379222	333.8994193	0.081673615	6.310363331	1.435539736	0.617954551	0.321838806	3.385440119	0.115129867	0.293461198	7.002108615	1.515527904	1.068056612	1.257578846	10.77830312	0.178658158	Kd_490	0.085532804
682	21278S	-21.100407	152.53803	LTMP	1. GBRclust_1	1	SW	Southern	Midshelf	NA	Wet	1e-12	2.78e-16	2.78e-16	2.77e-16	0.002768928	0.235366778	0.600406812	0.105336863	0.014535415	1661.56856	0.750720241	0.003267361	0.000680692	74.42350482	6502.22541	0.001290031	8.019326801	0.000623772	9.96e-13	6.669056807	404.4913878	0.008198249	0.985365438	0.216360279	0.052390948	0.189191031	0.268068029	0.015304358	0.151163897	4.945448435	1.066800216	0.569387315	1.046474521	6.400907554	0.111182979	Kd_490	0.050330817
683	21296S	-21.328826	152.562131	LTMP	1. GBRclust_1	1	SW	Southern	Offshore	NA	Dry	1e-12	2.78e-16	2.78e-16	2.71e-16	0.001087336	0.373870359	0.108336621	0.019061133	0.002632397	1665.789111	1.747998812	0.006075466	-0.001821322	84.05527221	6640.18402	0.00090477	8.066337089	0.000557386	9.74e-13	18.88112744	339.388587	0.147206818	8.418748119	1.915745843	1.06645827	0.521487134	6.128152351	0.163169602	0.350167759	6.962694851	1.512062608	1.264698439	1.534287661	12.75297496	0.1811923	Kd_490	0.077286086
684	21296S	-21.328826	152.562131	LTMP	1. GBRclust_1	1	SW	Southern	Offshore	NA	Wet	1e-12	2.78e-16	2.78e-16	2.75e-16	0.00019668	0.156566615	0.098131556	0.017267482	0.002383401	1656.11003	1.535952177	0.003883978	0.000690349	74.72283877	6538.585394	0.00131167	8.023127979	0.000200914	9.89e-13	13.73757364	401.8568945	0.047686545	3.436164686	0.756121677	0.341002724	0.365834385	2.473686397	0.058876277	0.230067139	6.446536842	1.39438502	1.00479255	1.289429123	11.26388261	0.144111484	Kd_490	0.047010788
685	21302S	-21.419785	152.575646	LTMP	1. GBRclust_1	1	SW	Southern	Offshore	NA	Dry	1e-12	2.78e-16	2.78e-16	2.75e-16	0.000278465	0.24267723	0.026704532	0.004700359	0.000648983	1664.970357	1.801638973	0.006129554	-0.00178542	84.15445651	6646.379555	0.000907821	8.069544298	0.000212579	9.89e-13	19.09941328	341.2891625	0.135910875	7.925630097	1.781391882	0.997123885	0.514760366	5.752843493	0.145190732	0.351026412	7.530721137	1.631013178	1.329828366	1.492681425	13.34656974	0.192157995	Kd_490	0.0736719
686	21302S	-21.419785	152.575646	LTMP	1. GBRclust_1	1	SW	Southern	Offshore	NA	Wet	1e-12	2.78e-16	2.78e-16	2.73e-16	3.88e-05	0.102078414	0.002568824	0.000451555	6.02e-05	1653.673049	1.548939602	0.003508072	0.000743799	74.83583916	6548.725807	0.001313667	8.024328903	4.69e-05	9.81e-13	12.95414752	403.5132271	0.042284432	3.293078856	0.721682846	0.317296793	0.333068625	2.281035674	0.054672421	0.210368616	6.447111814	1.396264077	0.986876224	1.184590125	10.67311189	0.139901454	Kd_490	0.043440216
687	21529S	-21.857737	152.176052	LTMP	1. GBRclust_4	4	SW	Southern	Midshelf	NA	Dry	1e-12	4.74e-14	2.78e-16	2.77e-16	0.001539753	0.524917703	0.570939677	0.100455417	0.01387331	1657.561013	1.971146223	0.009937442	-0.001474706	84.42998211	6690.848975	0.000920417	8.004508104	0.002926363	9.96e-13	19.16842625	397.2946868	0.096762486	5.776599373	1.312178377	0.761526601	0.504190481	4.400220304	0.118634433	0.400683916	7.948405294	1.718613988	1.457719826	1.535028216	14.76820584	0.213750003	Kd_490	0.102208222
688	21529S	-21.857737	152.176052	LTMP	1. GBRclust_4	4	SW	Southern	Midshelf	NA	Wet	1e-12	3.07e-13	2.78e-16	2.76e-16	0.000852585	0.541682338	0.513665739	0.090386291	0.012483591	1632.810842	2.382993166	0.011020677	0.000488173	74.70911943	6552.003701	0.001322121	7.938838944	0.001810263	9.93e-13	20.53915605	469.4998695	0.045732866	3.46230293	0.766756631	0.393852528	0.576476095	2.679573108	0.061417948	0.357612049	7.972567198	1.721450118	1.420376392	1.856468729	17.85958285	0.204019682	Kd_490	0.072036608
689	21550S	-21.957893	152.308364	LTMP	1. GBRclust_4	4	SW	Southern	Midshelf	NA	Dry	1e-12	2.78e-16	2.78e-16	2.74e-16	0.001562795	0.519066943	0.593464726	0.104414223	0.014419547	1661.125151	2.010021649	0.00893647	-0.001774457	83.91665395	6659.236738	0.000936318	8.035201828	0.001294117	9.85e-13	20.3808907	381.2374846	0.113803189	6.755499573	1.541416469	0.945468916	0.556446966	5.550121163	0.138936981	0.394160873	7.811908515	1.692798641	1.461200683	1.568099524	14.83076941	0.209895753	Kd_490	0.087133643
690	21550S	-21.957893	152.308364	LTMP	1. GBRclust_4	4	SW	Southern	Midshelf	NA	Wet	1e-12	2.78e-16	2.78e-16	2.75e-16	0.000910265	0.403479746	0.406930109	0.071604806	0.009889191	1639.073151	2.166010418	0.010029485	0.000569264	74.8915282	6563.384758	0.001332664	7.951250435	0.000869303	9.89e-13	18.71897916	465.6929074	0.041791532	3.324336885	0.733810189	0.376232753	0.54988088	2.492407076	0.055535314	0.317465374	7.485228165	1.618022615	1.312272327	1.789578836	16.22657195	0.187901673	Kd_490	0.05938737
691	21558S	-21.543095	152.547369	LTMP	1. GBRclust_1	1	SW	Southern	Offshore	NA	Dry	1e-12	2.78e-16	2.78e-16	2.74e-16	0.000224133	0.270107816	0.046305994	0.008151381	0.00112579	1664.230988	1.699441156	0.006548099	-0.001793215	84.13727368	6645.476046	0.00091823	8.059440818	0.00018622	9.85e-13	17.3435994	353.8865466	0.104356027	6.367937411	1.44329451	0.811420311	0.473370985	4.360103159	0.111751947	0.348401936	7.215525826	1.567582307	1.297665776	1.494069922	12.98349626	0.185653308	Kd_490	0.071876592
692	21558S	-21.543095	152.547369	LTMP	1. GBRclust_1	1	SW	Southern	Offshore	NA	Wet	1e-12	2.78e-16	2.78e-16	2.76e-16	5.13e-05	0.107336057	0.004403775	0.000774641	0.000105447	1651.584303	1.784100872	0.004431551	0.000678499	74.81485261	6547.540805	0.001313093	8.009773303	6.3e-05	9.93e-13	16.1246364	409.736993	0.049107502	3.463036464	0.760498726	0.407803983	0.451947573	2.977485331	0.058650257	0.241153294	6.994721221	1.517323476	1.175362223	1.392958407	13.14715102	0.157800935	Kd_490	0.045539303
693	21591S	-21.020635	150.381171	LTMP	1. GBRclust_4	4	MK	Southern	Midshelf	NA	Dry	1e-12	2.78e-16	2.78e-16	2.76e-16	0.001694214	0.634660508	0.381681833	0.067141732	0.009272177	1662.48372	1.988689807	0.010441248	-0.001462351	84.71892431	6699.718791	0.00087281	8.026884446	0.003111993	9.93e-13	19.76256863	379.1979001	0.119727895	6.295877155	1.44012843	0.790076471	0.528060774	4.865167907	0.138365126	0.411432187	7.893265254	1.71152078	1.455447857	1.558550324	14.8974006	0.214276143	Kd_490	0.103376323
694	21591S	-21.020635	150.381171	LTMP	1. GBRclust_4	4	MK	Southern	Midshelf	NA	Wet	1e-12	2.78e-16	2.78e-16	2.77e-16	0.000907216	0.53975595	0.290973776	0.05119403	0.00706998	1647.600077	1.940154114	0.011144185	0.000864517	75.06403604	6549.780429	0.001258109	7.95896742	0.00179943	9.96e-13	16.22449473	454.3257873	0.025949362	1.977227163	0.438734756	0.216824987	0.496460629	1.402618268	0.032306983	0.308513035	6.810734097	1.470738944	1.147325721	1.80227446	14.8218764	0.172569315	Kd_490	0.069248033
695	22084S	-21.995086	152.461947	LTMP	1. GBRclust_4	4	SW	Southern	Midshelf	NA	Dry	1e-12	2.78e-16	2.78e-16	2.75e-16	0.001135855	0.756870928	1.092809487	0.19233195	0.026563639	1664.969667	1.678581071	0.00854533	-0.001960582	83.67756608	6642.173459	0.000938029	8.050998507	0.001235227	9.89e-13	15.68693883	359.5056638	0.076374134	5.642576711	1.274735537	0.588901507	0.395401456	3.306234631	0.105551565	0.329362003	7.313106359	1.581009026	1.228416951	1.394853782	12.38070412	0.190551736	Kd_490	0.083978894
696	22084S	-21.995086	152.461947	LTMP	1. GBRclust_4	4	SW	Southern	Midshelf	NA	Wet	1e-12	2.78e-16	2.78e-16	2.77e-16	0.000734078	0.707970518	0.77768734	0.136878105	0.018906162	1646.819579	1.888636475	0.009752677	0.000660305	74.88817994	6559.848521	0.001318551	7.967745665	0.000778171	9.96e-13	14.99583017	448.4713765	0.022829642	2.2847619	0.505192479	0.184270193	0.413959506	1.229172472	0.039091492	0.277393716	7.033303693	1.519000188	1.119941525	1.619175025	13.76665772	0.173231709	Kd_490	0.057791598
697	AGINCOURT REEFS (NO 1)	-16.035454	145.868986	LTMP	1. GBRclust_2	2	CA	Central	Offshore	NA	Dry	1e-12	2.78e-16	2.78e-16	2.73e-16	0.00010291	0.103945482	0.099510333	0.017548426	0.00242211	1681.209878	0.371607127	0.002089646	-0.002430366	84.27595856	6539.092442	0.000803285	8.075933888	0.000763207	9.82e-13	4.668299116	346.1836413	0.009688987	0.749695861	0.167565651	0.049869266	0.269178603	0.267073223	0.01321776	0.13264634	2.950274902	0.641899482	0.439522586	1.160730859	4.401225901	0.070262898	Kd_490	0.060167959
698	AGINCOURT REEFS (NO 1)	-16.035454	145.868986	LTMP	1. GBRclust_2	2	CA	Central	Offshore	NA	Wet	1e-12	2.78e-16	2.78e-16	2.75e-16	6.35e-07	0.010688293	0.004158078	0.000730705	0.000100269	1672.181005	0.091369886	0.000227787	0.0008173	74.89318818	6470.041273	0.0011721	8.01896793	2.14e-05	9.89e-13	1.126393008	409.7578286	0.000137309	0.013458578	0.002943725	0.001283217	0.080802904	0.002700116	9.98e-05	0.028655511	1.195035233	0.258773232	0.180774228	0.714834283	1.123692895	0.015811869	Kd_490	0.029999512
699	ARLINGTON REEF	-16.642715	146.1073	LTMP	1. GBRclust_1	1	CA	Central	Midshelf	NA	Dry	1e-12	2.78e-16	2.78e-16	2.76e-16	0.002448872	0.179544257	0.307872661	0.053979821	0.007444712	1678.776389	0.47399595	0.006164082	-0.002137308	84.61799047	6593.801624	0.000809793	8.055580912	0.002265626	9.93e-13	4.711573923	358.4593838	0.005372538	0.499113832	0.109915899	0.014401406	0.176333623	0.113456202	0.011837483	0.140526424	3.654297924	0.790373369	0.40509014	0.962088142	4.598092626	0.097974273	Kd_490	0.075035834
700	ARLINGTON REEF	-16.642715	146.1073	LTMP	1. GBRclust_1	1	CA	Central	Midshelf	NA	Wet	1e-12	2.78e-16	2.78e-16	2.73e-16	0.000296211	0.029109616	0.05446548	0.009535392	0.001313082	1667.410949	0.132260024	0.000783752	0.000735487	74.6284508	6440.549545	0.001185979	7.999388591	0.000147778	9.81e-13	1.64797951	428.0782096	6.04e-05	0.007722283	0.001717983	0.000307692	0.067302688	0.001293862	0.000128742	0.040272157	1.718061568	0.372279663	0.186112366	0.78502755	1.646672144	0.032535945	Kd_490	0.0326278
701	BORDER ISLAND REEF (NO 1)	-20.169743	149.030634	LTMP	1. GBRclust_5	5	WH	Southern	Inshore	NA	Dry	1.85e-12	2.13e-08	2.37e-15	2.76e-16	0.002547624	0.073378294	0.010287724	0.00180206	0.000247957	1694.44657	1.172423081	0.009509162	-0.001589143	85.49007549	6779.994121	0.000876969	8.039607541	0.004577288	9.93e-13	11.83379258	360.4221842	0.028020581	1.78998815	0.39471232	0.134956872	0.368547677	1.126559576	0.047858662	0.262327094	6.815140226	1.476141806	0.984081964	1.262458597	10.70691003	0.19687854	Kd_490	0.082718887
702	BORDER ISLAND REEF (NO 1)	-20.169743	149.030634	LTMP	1. GBRclust_5	5	WH	Southern	Inshore	NA	Wet	1e-12	4.91e-08	4.52e-15	2.77e-16	0.001197816	0.054754686	0.001451667	0.000252425	3.42e-05	1677.57598	1.06859295	0.008498152	0.00064084	74.81137562	6457.491527	0.001267642	7.982033601	0.001747657	9.96e-13	10.02505272	433.4564816	0.010311466	0.879707971	0.190944364	0.05056054	0.301316035	0.545517096	0.020372787	0.165156182	5.373933042	1.165739872	0.624655881	1.382701702	9.479369395	0.150157669	Kd_490	0.047797699
703	BOULT REEF	-23.751893	152.268987	LTMP	1. GBRclust_3	3	CB	Southern	Offshore	NA	Dry	1e-12	2.78e-16	2.78e-16	2.76e-16	0.000426145	0.9272261	0.838371178	0.147639957	0.020394542	1679.766128	2.648127101	0.005015187	-0.002900262	82.32387934	6592.289955	0.000923821	8.107782346	0.000190824	9.93e-13	29.63860426	315.5444373	0.303760759	16.63229852	3.744246433	2.575287264	0.514905647	14.76251767	0.322647346	0.430268188	8.738700493	1.888608358	1.622312452	1.410032925	14.87608637	0.220286231	Kd_490	0.090598843
704	BOULT REEF	-23.751893	152.268987	LTMP	1. GBRclust_3	3	CB	Southern	Offshore	NA	Wet	1e-12	2.78e-16	2.78e-16	2.72e-16	0.000188392	0.932881152	0.534063306	0.094041717	0.01299125	1659.113632	3.382343743	0.00509607	-9.59e-05	74.59611403	6635.730703	0.001291801	8.049536225	0.000117405	9.78e-13	32.55977943	366.7177474	0.191861791	11.91960626	2.63525805	1.736082151	0.582066202	11.75463557	0.216008197	0.451818227	10.48963539	2.267163335	1.922779394	1.584146494	20.80514308	0.256426908	Kd_490	0.066282313
705	BROOMFIELD REEF	-23.251932	151.942863	LTMP	1. GBRclust_3	3	CB	Southern	Offshore	NA	Dry	1e-12	2.78e-16	2.78e-16	2.69e-16	0.002965306	1.955407724	6.143111551	1.081649511	0.149411856	1682.579499	2.070215539	0.009402766	-0.002075036	84.01478255	6732.171296	0.000908831	8.093460555	0.000667531	9.67e-13	19.00923978	334.8662931	0.136062308	9.251885977	2.096777436	0.938265619	0.354760959	5.013834557	0.177787622	0.425681433	8.823698272	1.914592594	1.471538552	1.303118783	13.99393828	0.232704046	Kd_490	0.089574875
706	BROOMFIELD REEF	-23.251932	151.942863	LTMP	1. GBRclust_3	3	CB	Southern	Offshore	NA	Wet	1e-12	2.78e-16	2.78e-16	2.75e-16	0.002196971	2.255685201	5.617992889	0.989151886	0.136641653	1663.514553	3.365080529	0.008760117	0.000177763	74.55600977	6585.862467	0.001321642	8.015828129	0.001026806	9.89e-13	33.05944563	408.547267	0.175421127	9.808711974	2.178527535	1.441283401	0.801582174	11.24768423	0.201357857	0.425059246	9.515089512	2.059148106	1.790613753	1.893233367	21.80676137	0.252782845	Kd_490	0.071166723
707	CARTER REEF	-14.520454	145.581892	LTMP	1. GBRclust_2	2	CL	Northern	Offshore	NA	Dry	1e-12	2.78e-16	2.78e-16	2.74e-16	0.000144797	0.078449429	0.095983759	0.016924564	0.002335594	1684.615888	0.312359386	0.000779862	-0.002994893	84.15850018	6513.355173	0.000855934	8.076111894	0.000171132	9.85e-13	4.482287763	347.7251321	0.011397047	0.958760894	0.217690861	0.076625539	0.259226151	0.362304164	0.015441177	0.12429921	2.75013152	0.596709484	0.426877439	1.180004683	4.11998358	0.062966595	Kd_490	0.048647759
708	CARTER REEF	-14.520454	145.581892	LTMP	1. GBRclust_2	2	CL	Northern	Offshore	NA	Wet	1e-12	2.78e-16	2.78e-16	2.74e-16	1.16e-05	0.0110027	0.009172492	0.001614207	0.000222241	1670.289925	0.12062573	0.000459375	0.00076787	74.90559207	6480.07173	0.001105418	8.023785546	7.59e-05	9.85e-13	1.428484618	405.9598006	0.000909013	0.064617018	0.014003113	0.006271412	0.128592408	0.018107176	0.000512816	0.036531791	1.388192094	0.301037341	0.195750707	0.759936553	1.410364365	0.021066471	Kd_490	0.032462827
709	CENTIPEDE REEF	-18.727682	147.553136	LTMP	1. GBRclust_4	4	TO	Central	Midshelf	NA	Dry	2.71e-10	1.65e-08	8.14e-13	2.77e-16	0.000196394	0.127247578	0.044864309	0.007897012	0.001089935	1671.842127	0.978737464	0.006460619	-0.001547271	84.80648415	6631.072631	0.000898312	8.052897119	0.000501006	9.96e-13	10.256887	360.8650891	0.035096623	2.209126552	0.490989145	0.19669345	0.366457662	1.275593101	0.043996377	0.238078777	5.593736947	1.210885101	0.844264428	1.304350002	8.981292257	0.14495295	Kd_490	0.064928498
710	CENTIPEDE REEF	-18.727682	147.553136	LTMP	1. GBRclust_4	4	TO	Central	Midshelf	NA	Wet	2.32e-11	8.49e-09	3.92e-14	2.74e-16	8.43e-06	0.018608551	0.003162942	0.000555028	7.57e-05	1669.268599	0.173758861	0.00055856	0.000699716	74.85967795	6475.021718	0.00131144	8.009635123	4.35e-05	9.85e-13	1.822178782	414.488008	0.002023269	0.184431265	0.04001848	0.006902924	0.114086919	0.053664861	0.003725982	0.042675264	1.888133372	0.40789714	0.21073752	0.680361593	1.768513859	0.035472712	Kd_490	0.030774343
711	CHICKEN REEF	-18.650346	147.716257	LTMP	1. GBRclust_1	1	TO	Central	Offshore	NA	Dry	1.45e-11	2.8e-08	6.47e-14	2.76e-16	0.000131839	0.147650463	0.156335869	0.027520836	0.00379961	1674.158119	0.878074572	0.004579403	-0.001556302	84.70446716	6618.104594	0.000894411	8.070138594	0.000358018	9.93e-13	9.227829717	346.6075174	0.037009158	2.571020678	0.57613891	0.224658057	0.342478646	1.317911651	0.045452636	0.214944225	5.086855599	1.100474031	0.776857457	1.262751711	7.909908586	0.124484807	Kd_490	0.061470888
712	CHICKEN REEF	-18.650346	147.716257	LTMP	1. GBRclust_1	1	TO	Central	Offshore	NA	Wet	2.7e-12	7.23e-08	1.9e-14	2.67e-16	2e-06	0.017220634	0.013444541	0.002365115	0.00032557	1671.474762	0.149033402	0.000201528	0.000820397	74.95665185	6481.355553	0.001293844	8.015216227	1.8e-05	9.63e-13	1.403237205	408.9114344	0.001895111	0.164671546	0.035944659	0.008310971	0.106172215	0.047999237	0.002465369	0.035640627	1.650947814	0.356545843	0.223740805	0.596720529	1.355234252	0.023294514	Kd_490	0.030258174
713	CHINAMAN REEF(22102)	-22.00242	152.656602	LTMP	1. GBRclust_1	1	SW	Southern	Midshelf	NA	Dry	1e-12	2.78e-16	2.78e-16	2.77e-16	0.000340818	0.337359976	0.240543857	0.04235109	0.00584968	1669.256694	1.96645504	0.005357143	-0.002302118	83.1580504	6599.222045	0.000934124	8.089110597	0.000483371	9.96e-13	20.05178957	330.3892941	0.124031333	8.588276218	1.948225744	1.013293283	0.449169409	5.496076069	0.155738358	0.400211146	8.184135805	1.768457884	1.457501018	1.46878186	14.55571252	0.210197116	Kd_490	0.080547911
714	CHINAMAN REEF(22102)	-22.00242	152.656602	LTMP	1. GBRclust_1	1	SW	Southern	Midshelf	NA	Wet	1e-12	2.78e-16	2.78e-16	2.74e-16	0.000148021	0.197446887	0.097025062	0.017082153	0.002359063	1661.364889	1.917337019	0.005085261	0.000561692	74.63517693	6551.473064	0.001303784	8.035450026	0.000197148	9.85e-13	17.90611358	395.8351773	0.055689169	4.072222695	0.898618903	0.443395873	0.424893341	2.954380715	0.065877406	0.321399101	8.062700951	1.74375321	1.288103961	1.471751935	14.95173288	0.188472091	Kd_490	0.052887913
715	DAVIES REEF	-18.812466	147.663691	LTMP	1. GBRclust_4	4	TO	Central	Midshelf	NA	Dry	2.89e-11	3.33e-08	1.78e-13	2.77e-16	0.000259067	0.164598745	0.143207402	0.025207929	0.003480818	1670.893376	1.11503785	0.007504587	-0.001513267	84.79619863	6637.611731	0.000902445	8.049656536	0.000810529	9.96e-13	11.95809798	364.9923686	0.043780939	2.574825121	0.574601766	0.261331237	0.427932555	1.750672227	0.053551642	0.265691363	5.849385933	1.266415064	0.955045766	1.409416062	10.20740174	0.153733094	Kd_490	0.070193456
716	DAVIES REEF	-18.812466	147.663691	LTMP	1. GBRclust_4	4	TO	Central	Midshelf	NA	Wet	4.69e-12	4.77e-08	2.34e-14	2.74e-16	1.96e-05	0.023767428	0.01362884	0.002397235	0.000330319	1667.264651	0.209112872	0.000910844	0.000683854	74.82645883	6472.785396	0.00132157	8.002134641	5.32e-05	9.85e-13	2.268795613	419.5571639	0.003978356	0.32333831	0.070117831	0.01457869	0.131817703	0.125112472	0.006572985	0.051558136	2.168382811	0.468523753	0.222060024	0.725922472	2.143673885	0.045003994	Kd_490	0.031578321
717	DIP REEF	-18.400839	147.45003	LTMP	1. GBRclust_1	1	TO	Central	Offshore	NA	Dry	9.73e-12	4.91e-08	4.04e-14	2.76e-16	6.39e-05	0.182872373	0.176032996	0.03100775	0.004280611	1677.923188	0.953120101	0.002347531	-0.001814903	84.14004752	6555.198684	0.000880434	8.084297445	0.000367597	9.93e-13	11.3456524	337.3005514	0.047487857	2.655562204	0.60087009	0.383559224	0.449309096	2.39994093	0.049784149	0.232813589	5.113927655	1.10994678	0.891962916	1.389332161	8.945691569	0.123362643	Kd_490	0.061116863
718	DIP REEF	-18.400839	147.45003	LTMP	1. GBRclust_1	1	TO	Central	Offshore	NA	Wet	2.01e-12	1.12e-07	1.61e-14	2.74e-16	2.53e-06	0.014861345	0.018404969	0.003239649	0.000446177	1673.409048	0.093960519	0.000107871	0.000852749	74.98365772	6486.838726	0.001299169	8.024114884	9.12e-06	9.85e-13	1.197457388	405.2400848	0.001978513	0.168561585	0.036847533	0.014156561	0.156746136	0.065130784	0.001919644	0.029268135	1.157567759	0.250278927	0.185598234	0.6822871	1.132313973	0.014765521	Kd_490	0.029458261
719	EAST CAY REEF	-21.465108	152.572114	LTMP	1. GBRclust_1	1	SW	Southern	Offshore	NA	Dry	1e-12	2.78e-16	2.78e-16	2.74e-16	0.000220435	0.365687649	0.055764428	0.009815599	0.001355666	1665.38238	1.801097357	0.00617794	-0.001834536	83.95151712	6632.935764	0.000911005	8.068126785	0.00024125	9.85e-13	19.17150667	345.2454903	0.133713366	7.319582518	1.671345284	0.997674892	0.521556124	5.53334679	0.13659819	0.377227302	7.446991089	1.616964522	1.363857495	1.535810619	13.6381598	0.193531874	Kd_490	0.074643185
720	EAST CAY REEF	-21.465108	152.572114	LTMP	1. GBRclust_1	1	SW	Southern	Offshore	NA	Wet	1e-12	2.78e-16	2.78e-16	2.76e-16	3.82e-05	0.120575469	0.006804115	0.001197065	0.000163156	1652.779415	1.605430201	0.003566914	0.000715368	74.81413436	6547.398622	0.001318604	8.020594563	5.58e-05	9.93e-13	13.84433197	405.1771167	0.042981933	3.164930247	0.698085404	0.342817525	0.380055355	2.471172545	0.053066732	0.218899416	6.434400314	1.394870149	1.047728273	1.260361766	11.37315938	0.140709538	Kd_490	0.043806101
721	ERSKINE REEF	-23.502585	151.767457	LTMP	1. GBRclust_4	4	CB	Southern	Offshore	NA	Dry	1e-12	2.78e-16	2.78e-16	2.76e-16	0.008173592	1.196480778	5.880834793	1.035343201	0.143007494	1695.142704	1.40849107	0.013654048	-0.002147066	84.71762717	6825.356711	0.000913313	8.069010646	0.009313197	9.93e-13	12.14328729	342.740123	0.056190198	3.536712151	0.798029224	0.29796102	0.322618217	2.018020454	0.092053062	0.305113767	6.86992988	1.483830741	1.022081862	1.213029901	10.1195582	0.195021924	Kd_490	0.108612837
722	ERSKINE REEF	-23.502585	151.767457	LTMP	1. GBRclust_4	4	CB	Southern	Offshore	NA	Wet	1e-12	2.78e-16	2.78e-16	2.75e-16	0.005426051	1.543700555	6.046300881	1.064457886	0.147036483	1665.450871	1.713008994	0.015151397	0.000890392	75.29409669	6614.266468	0.001321645	7.97538143	0.003959618	9.89e-13	12.9546514	434.3717749	0.019741118	1.640921776	0.365549826	0.11153587	0.343199284	0.937367541	0.037257554	0.26813007	6.568861161	1.416223538	0.91436394	1.503242675	12.00905605	0.176338415	Kd_490	0.076930236
723	FAIRFAX ISLANDS REEF	-23.847771	152.364601	LTMP	1. GBRclust_3	3	CB	Southern	Offshore	NA	Dry	1e-12	2.78e-16	2.78e-16	2.75e-16	0.000377887	0.983390289	1.019273436	0.179500024	0.024796408	1678.818735	2.742282616	0.004799568	-0.003162042	82.17680951	6584.419881	0.000923659	8.107305763	0.000298639	9.89e-13	29.93306214	315.0661961	0.319273163	16.10339438	3.635743081	2.605141882	0.525414259	14.73824363	0.320449723	0.45532659	8.802859935	1.904075033	1.662916525	1.436323641	15.19481837	0.224572226	Kd_490	0.093267535
724	FAIRFAX ISLANDS REEF	-23.847771	152.364601	LTMP	1. GBRclust_3	3	CB	Southern	Offshore	NA	Wet	1e-12	2.78e-16	2.78e-16	2.73e-16	0.000177575	0.740981956	0.652322866	0.114869223	0.015868483	1658.546095	3.243955071	0.00453428	-0.000211705	74.55089038	6633.264776	0.001305498	8.050744519	0.000212003	9.81e-13	31.55513295	363.9284967	0.189972216	11.56125984	2.553231991	1.73993102	0.604851193	11.75923787	0.21423661	0.419455967	9.778793473	2.112327638	1.845835355	1.601238283	19.79589479	0.240140443	Kd_490	0.065224267
725	FEATHER REEF	-17.52515	146.389246	LTMP	1. GBRclust_4	4	IN	Central	Midshelf	NA	Dry	1e-12	2.78e-16	2.78e-16	2.76e-16	0.005544271	0.254950449	0.553779495	0.09697712	0.013372639	1675.637319	0.972077821	0.011817084	-0.001614522	84.57535721	6628.826537	0.00080831	8.014742273	0.004948947	9.93e-13	9.524430616	392.580624	0.018260137	1.071190627	0.240077571	0.089106425	0.338778457	0.747902787	0.027552872	0.22692394	5.418569628	1.175922944	0.76725745	1.260681284	8.776444104	0.153142501	Kd_490	0.084978829
726	FEATHER REEF	-17.52515	146.389246	LTMP	1. GBRclust_4	4	IN	Central	Midshelf	NA	Wet	1e-12	2.78e-16	2.78e-16	2.77e-16	0.001229446	0.047249668	0.074726718	0.01307542	0.001801158	1657.706582	0.223871498	0.003342928	0.000358786	74.16806247	6399.131382	0.001240634	7.95106758	0.000517666	9.96e-13	2.449320829	470.0873115	0.000643215	0.067262981	0.014618358	0.001183492	0.101560579	0.013836729	0.001724684	0.059057743	2.331546155	0.504339414	0.157673109	0.839593982	2.435374258	0.064329824	Kd_490	0.035804563
727	Fitzroy East	-16.920995	145.996714	LTMP	1. GBRclust_5	5	CA	Central	Inshore	NA	Dry	4.33e-11	3.42e-08	2.95e-13	2.76e-16	0.002554562	0.063970868	0.094362345	0.016436802	0.002265551	1702.803122	0.918026382	0.007655136	-0.002216579	84.69398387	6667.377846	0.000839841	8.065069512	0.013207794	9.93e-13	9.264631977	355.4301939	0.012548976	0.897881743	0.20031166	0.071902082	0.394162678	0.615242252	0.023835591	0.210562055	5.295652477	1.14927032	0.753087775	1.293953864	8.649245457	0.153548978	Kd_490	0.138375994
728	Fitzroy East	-16.920995	145.996714	LTMP	1. GBRclust_5	5	CA	Central	Inshore	NA	Wet	6.05e-12	1.7e-08	1.82e-14	2.74e-16	0.000470611	0.031285497	0.002567103	0.000445531	6.08e-05	1663.674304	0.720901007	0.004417449	0.000276237	73.46161367	6332.335804	0.001192528	7.975290881	0.001405348	9.85e-13	7.040877595	449.5463377	0.001319392	0.111498915	0.024542248	0.008069869	0.253117866	0.083599299	0.00255841	0.118889001	3.863782229	0.843142435	0.440340503	1.317931869	6.957033739	0.108206925	Kd_490	0.055875751
729	FITZROY ISLAND REEF	-16.925289	145.988948	LTMP	1. GBRclust_5	5	CA	Central	Inshore	NA	Dry	3.7e-11	3.23e-08	2.42e-13	2.76e-16	0.002023413	0.071656272	0.096996416	0.016892843	0.002329777	1705.360734	0.949974682	0.007447029	-0.002265316	84.63988623	6664.83314	0.000839864	8.067550948	0.014364548	9.93e-13	9.552390483	354.7687779	0.013787027	0.956037745	0.214372096	0.08192365	0.416080235	0.691037638	0.025485957	0.217643361	5.338567693	1.158140571	0.775933502	1.317382984	8.861246154	0.154755374	Kd_490	0.1528083
730	FITZROY ISLAND REEF	-16.925289	145.988948	LTMP	1. GBRclust_5	5	CA	Central	Inshore	NA	Wet	5.3e-12	1.81e-08	1.69e-14	2.76e-16	0.000402719	0.032982135	0.004809615	0.000838196	0.000115048	1663.604938	0.739399696	0.004508517	0.000268318	73.45027789	6331.578376	0.00119885	7.975525985	0.001634479	9.93e-13	7.211840985	449.2748887	0.001447874	0.119798758	0.026404059	0.009204492	0.266532449	0.094243506	0.002739235	0.121314871	3.892294393	0.849364981	0.450208859	1.340974797	7.1173603	0.109107508	Kd_490	0.057843484
731	Fitzroy West	-16.920995	145.996714	LTMP	1. GBRclust_5	5	CA	Central	Inshore	NA	Dry	4.33e-11	3.42e-08	2.95e-13	2.76e-16	0.002554562	0.063970868	0.094362345	0.016436802	0.002265551	1702.803122	0.918026382	0.007655136	-0.002216579	84.69398387	6667.377846	0.000839841	8.065069512	0.013207794	9.93e-13	9.264631977	355.4301939	0.012548976	0.897881743	0.20031166	0.071902082	0.394162678	0.615242252	0.023835591	0.210562055	5.295652477	1.14927032	0.753087775	1.293953864	8.649245457	0.153548978	Kd_490	0.138375994
732	Fitzroy West	-16.920995	145.996714	LTMP	1. GBRclust_5	5	CA	Central	Inshore	NA	Wet	6.05e-12	1.7e-08	1.82e-14	2.74e-16	0.000470611	0.031285497	0.002567103	0.000445531	6.08e-05	1663.674304	0.720901007	0.004417449	0.000276237	73.46161367	6332.335804	0.001192528	7.975290881	0.001405348	9.85e-13	7.040877595	449.5463377	0.001319392	0.111498915	0.024542248	0.008069869	0.253117866	0.083599299	0.00255841	0.118889001	3.863782229	0.843142435	0.440340503	1.317931869	6.957033739	0.108206925	Kd_490	0.055875751
733	FORE AND AFT REEF	-18.470025	147.051028	LTMP	1. GBRclust_4	4	TO	Central	Midshelf	NA	Dry	2.39e-11	1.99e-08	1.09e-13	2.78e-16	0.000382275	0.183941429	0.135901808	0.023912757	0.003301522	1673.947987	1.102935248	0.007324983	-0.001734579	84.62000447	6612.69803	0.00088946	8.059579037	0.001314923	1e-12	11.86483391	358.4408265	0.042679828	2.774497414	0.621711899	0.265082899	0.394857829	1.811363935	0.058497465	0.272399082	5.838303134	1.264229667	0.919780236	1.392353383	10.05346953	0.155979383	Kd_490	0.07421795
734	FORE AND AFT REEF	-18.470025	147.051028	LTMP	1. GBRclust_4	4	TO	Central	Midshelf	NA	Wet	2.98e-12	2.45e-08	9.42e-15	2.74e-16	3.64e-05	0.031469484	0.01989874	0.003500573	0.000482628	1667.245778	0.299376019	0.001180003	0.000643458	74.86366506	6464.938579	0.001286638	8.000621549	0.000143061	9.85e-13	3.357332304	424.8235351	0.004738463	0.386670773	0.084562659	0.021991939	0.184572969	0.183148953	0.007568544	0.07359713	2.637981227	0.571069648	0.301643331	0.862780518	3.174171742	0.056279982	Kd_490	0.03326522
735	FORK REEF	-18.601351	147.573165	LTMP	1. GBRclust_4	4	TO	Central	Offshore	NA	Dry	2.33e-11	4.64e-08	1.36e-13	2.73e-16	0.000156496	0.112370796	0.107870537	0.01899041	0.002621992	1672.725411	0.870070195	0.005160256	-0.001533664	84.74520646	6618.949748	0.000895681	8.059503218	0.000255939	9.82e-13	8.878533582	354.940859	0.028295625	2.225369867	0.496630482	0.162072788	0.283090896	0.95336699	0.040397341	0.223791394	5.383099194	1.16413685	0.757509497	1.206164993	7.925149525	0.134809165	Kd_490	0.060352477
736	FORK REEF	-18.601351	147.573165	LTMP	1. GBRclust_4	4	TO	Central	Offshore	NA	Wet	4.3e-12	8.39e-08	3.11e-14	2.72e-16	3.31e-06	0.017125072	0.012904927	0.002270037	0.000312892	1671.100869	0.156951114	0.000282404	0.000711113	74.95130849	6482.104907	0.00130421	8.01737698	3.53e-05	9.78e-13	1.63990711	409.4652893	0.002231061	0.187736247	0.040879713	0.009698413	0.122500072	0.068922453	0.003197866	0.039624147	1.748765757	0.377694494	0.225941114	0.649654346	1.570971148	0.027141396	Kd_490	0.03056867
737	Franklands West	-17.222908	146.08869	LTMP	1. GBRclust_5	5	IN	Central	Inshore	NA	Dry	1e-12	2.78e-16	2.78e-16	2.76e-16	0.00093987	0.094023312	0.135316608	0.023556058	0.003249374	1702.918123	0.867398837	0.009943273	-0.001629835	84.57781175	6650.589186	0.000807171	8.067591556	0.013570146	9.93e-13	8.30508577	355.2078755	0.00708762	0.492288195	0.111223468	0.032806573	0.269554758	0.278237329	0.013426217	0.215953294	5.193699471	1.126105448	0.696911848	1.225534393	8.026839049	0.15011669	Kd_490	0.125849682
738	Franklands West	-17.222908	146.08869	LTMP	1. GBRclust_5	5	IN	Central	Inshore	NA	Wet	1e-12	2.78e-16	2.78e-16	2.75e-16	0.00013985	0.035836239	0.01299573	0.002269238	0.000312328	1665.160654	0.555219371	0.004995877	0.00019916	73.67205055	6352.295639	0.001197307	7.974593866	0.00253918	9.89e-13	5.533765502	448.3246326	0.001056232	0.108151883	0.023595814	0.005109467	0.178458877	0.053429064	0.002597631	0.108267895	3.526527032	0.765306907	0.346052695	1.187376808	5.480336321	0.098232208	Kd_490	0.054871672
739	GANNETT CAY REEF	-21.975024	152.480292	LTMP	1. GBRclust_4	4	SW	Southern	Midshelf	NA	Dry	1e-12	2.78e-16	2.78e-16	2.76e-16	0.00099371	0.650493255	0.906566672	0.159545838	0.022034847	1665.842376	1.697182772	0.008420174	-0.001940364	83.6168252	6635.248498	0.000940151	8.059790587	0.001235205	9.93e-13	16.37959613	352.7487576	0.085386899	5.998224066	1.344775763	0.672434863	0.446340173	3.852332921	0.111097243	0.320016729	7.237136651	1.565758442	1.243289909	1.428924797	12.52726321	0.188575592	Kd_490	0.084427489
740	GANNETT CAY REEF	-21.975024	152.480292	LTMP	1. GBRclust_4	4	SW	Southern	Midshelf	NA	Wet	1e-12	2.78e-16	2.78e-16	2.75e-16	0.000682699	0.651817392	0.869346811	0.15300511	0.021133213	1649.521011	1.933283141	0.009758468	0.000654495	74.8718577	6559.286296	0.001317487	7.982818141	0.000831516	9.89e-13	15.71558813	436.9682361	0.026301437	2.467119244	0.542789064	0.218520087	0.462412646	1.472867922	0.041401442	0.274403537	7.149333398	1.545518292	1.165321591	1.651515594	14.2427154	0.175932123	Kd_490	0.059078764
741	GREEN ISLAND REEF	-16.768723	145.968612	LTMP	1. GBRclust_4	4	CA	Central	Inshore	NA	Dry	3.38e-11	6.12e-08	2.5e-13	2.77e-16	0.001972177	0.119243925	0.158980885	0.027886233	0.003846314	1682.864424	0.677028928	0.008832072	-0.002315431	84.83581344	6642.606392	0.000819087	8.042246464	0.008120044	9.96e-13	6.680743689	375.947755	0.007312951	0.513135574	0.115111766	0.030296463	0.239527592	0.254884379	0.013693316	0.183725799	4.450974527	0.963591587	0.561048394	1.132209792	6.425822225	0.126106637	Kd_490	0.113614089
742	GREEN ISLAND REEF	-16.768723	145.968612	LTMP	1. GBRclust_4	4	CA	Central	Inshore	NA	Wet	5.94e-12	5.82e-08	2.73e-14	2.76e-16	0.000827776	0.024885796	0.020141121	0.003528276	0.000485559	1661.626147	0.216992518	0.002260049	0.000513064	74.11959133	6389.059539	0.001194667	7.970054682	0.00102111	9.93e-13	2.603933693	453.6028674	0.000161572	0.019299528	0.004233531	0.000395129	0.082325321	0.004478881	0.00047539	0.057639999	2.228697941	0.48353161	0.175653166	0.939954077	2.599443844	0.059238241	Kd_490	0.041064934
743	GRUB REEF(18077)	-18.610438	147.43442	LTMP	1. GBRclust_4	4	TO	Central	Midshelf	NA	Dry	5.6e-11	2.96e-08	3.35e-13	2.77e-16	0.000165722	0.157466007	0.124925851	0.021990873	0.003035507	1674.648994	0.966748001	0.004968712	-0.001659207	84.59855808	6607.838137	0.000889487	8.068985222	0.000560321	9.96e-13	10.76578021	350.3194562	0.045090854	2.728373516	0.611700397	0.298275183	0.402281884	1.859182463	0.051566941	0.237414846	5.330002295	1.154275026	0.852666319	1.34955376	8.906575863	0.134885784	Kd_490	0.065510583
744	GRUB REEF(18077)	-18.610438	147.43442	LTMP	1. GBRclust_4	4	TO	Central	Midshelf	NA	Wet	7.05e-12	3.11e-08	2.78e-14	2.72e-16	5.2e-06	0.017992167	0.015523305	0.002730806	0.000376112	1670.934421	0.142372072	0.000322933	0.000742886	74.926141	6480.975028	0.001295146	8.017698743	2.74e-05	9.78e-13	1.429415605	410.094128	0.002371199	0.197951248	0.043163972	0.011130748	0.094752767	0.078102595	0.003514071	0.035274654	1.554362117	0.335596149	0.207044427	0.598270359	1.351293033	0.02349823	Kd_490	0.030018845
745	HASTINGS REEF	-16.50505	146.019338	LTMP	1. GBRclust_1	1	CA	Central	Midshelf	NA	Dry	1e-12	2.78e-16	2.78e-16	2.72e-16	0.00071503	0.069580533	0.076228182	0.01338992	0.001846784	1679.76555	0.403196588	0.004656192	-0.002211474	84.60290107	6579.806828	0.000801753	8.065868124	0.001869956	9.78e-13	4.3576215	353.5459068	0.005565745	0.528362253	0.115782739	0.015521396	0.174429318	0.112203159	0.011614395	0.134433813	3.314509907	0.716597265	0.382283715	0.970698211	4.245418113	0.086010039	Kd_490	0.077776993
746	HASTINGS REEF	-16.50505	146.019338	LTMP	1. GBRclust_1	1	CA	Central	Midshelf	NA	Wet	1e-12	2.78e-16	2.78e-16	2.76e-16	3.77e-05	0.009839606	0.009674687	0.001697571	0.000233383	1670.146934	0.097041405	0.000256174	0.000810491	74.80166273	6455.411462	0.0011663	8.00848486	3.82e-05	9.93e-13	1.17311921	420.0879179	3.79e-05	0.005694303	0.001270657	0.000492476	0.047887879	0.00091434	4.85e-05	0.029840156	1.314559283	0.28455304	0.186321207	0.679789055	1.17220046	0.018013171	Kd_490	0.030770048
747	Havannah	-18.835076	146.556544	LTMP	1. GBRclust_6	6	TO	Central	Inshore	NA	Dry	1e-12	2.78e-16	2.78e-16	2.76e-16	0.000350473	0.06866328	0.007634276	0.001340829	0.000183999	1720.734854	0.955307151	0.011829028	-0.00111404	84.39453877	6666.314822	0.000964916	8.077000204	0.01464403	9.93e-13	9.354893659	350.814132	0.011133973	0.569369656	0.126022897	0.060453244	0.407869861	0.507390881	0.015401473	0.217296711	5.33633621	1.153888213	0.786356766	1.350003411	8.847502561	0.155185144	Kd_490	0.115306271
748	Havannah	-18.835076	146.556544	LTMP	1. GBRclust_6	6	TO	Central	Inshore	NA	Wet	1e-12	2.78e-16	2.78e-16	2.74e-16	0.000104686	0.047733876	0.001373958	0.000239741	3.18e-05	1692.885818	0.743098776	0.009994701	0.000199403	73.35250932	6281.348982	0.001304702	7.99041567	0.004240135	9.85e-13	6.843653835	440.6463815	0.000348459	0.034398534	0.007535329	0.001423064	0.172566027	0.017785735	0.000899181	0.127053107	3.896676482	0.844273071	0.413344539	1.336004379	6.825868032	0.110273402	Kd_490	0.056897721
749	HAVANNAH REEF	-18.827538	146.534621	LTMP	1. GBRclust_6	6	TO	Central	Inshore	NA	Dry	1e-12	2.78e-16	2.78e-16	2.74e-16	0.000381294	0.066511556	0.011458962	0.00201222	0.000276977	1722.38696	0.996654641	0.01264158	-0.001124346	84.25764508	6657.130585	0.000964111	8.075145948	0.014966745	9.85e-13	9.6988718	352.3064293	0.01123713	0.577400792	0.128023403	0.064378895	0.387252638	0.539380765	0.015647439	0.223797333	5.50808732	1.190652629	0.812324301	1.351876569	9.159491012	0.160297656	Kd_490	0.118371313
750	HAVANNAH REEF	-18.827538	146.534621	LTMP	1. GBRclust_6	6	TO	Central	Inshore	NA	Wet	1e-12	2.78e-16	2.78e-16	2.77e-16	0.000145529	0.048089052	0.002096091	0.000366309	4.97e-05	1692.942444	0.787433851	0.010575777	0.000185447	73.26654536	6273.705168	0.001308586	7.988034307	0.00460935	9.96e-13	7.267809924	442.8929792	0.000412728	0.041448127	0.009075334	0.001725684	0.182175833	0.022028887	0.001070389	0.133892885	4.020409667	0.8707162	0.438139172	1.376042288	7.245780992	0.113439775	Kd_490	0.059275815
751	HAYMAN ISLAND REEF	-20.056245	148.901555	LTMP	1. GBRclust_5	5	WH	Southern	Inshore	NA	Dry	3.34e-12	5.51e-09	2.74e-15	2.75e-16	0.002640608	0.240995901	0.262613196	0.046130478	0.006366815	1693.140919	1.221071662	0.009980326	-0.001711496	85.21145021	6741.226434	0.00087751	8.055893874	0.009878929	9.89e-13	13.78809427	358.5822366	0.05210552	2.744017348	0.61613663	0.255661692	0.462485931	1.860033195	0.068740941	0.333416321	6.953875852	1.506559	1.129763969	1.41604774	11.92773848	0.195606076	Kd_490	0.121288569
752	HAYMAN ISLAND REEF	-20.056245	148.901555	LTMP	1. GBRclust_5	5	WH	Southern	Inshore	NA	Wet	1.01e-12	2.59e-09	5.14e-16	2.75e-16	0.002166297	0.194097593	0.121312911	0.02130905	0.002940619	1674.447432	0.94449764	0.009886868	0.00060703	74.67837973	6470.595555	0.001260852	7.991071088	0.005335613	9.89e-13	10.17182723	429.9577572	0.026750206	1.61162085	0.35097018	0.109115734	0.384276891	1.108079719	0.035653971	0.198155887	5.310760177	1.145651591	0.618115473	1.367462644	9.063350978	0.143886894	Kd_490	0.075719886
753	HEDLEY REEF	-17.220641	146.470264	LTMP	1. GBRclust_1	1	IN	Central	Offshore	NA	Dry	3.95e-11	1.59e-08	1.66e-13	2.75e-16	0.000534336	0.101005769	0.181001576	0.03182667	0.004392365	1676.471727	0.630217741	0.005555054	-0.001602924	84.60382549	6592.222861	0.00083768	8.051572158	0.001708313	9.89e-13	6.815899846	359.293795	0.016196115	1.059704616	0.238216934	0.08077591	0.276435407	0.504772199	0.020884331	0.178002608	4.288619302	0.929067123	0.577406327	1.127217036	6.311110381	0.111868939	Kd_490	0.073749667
754	HEDLEY REEF	-17.220641	146.470264	LTMP	1. GBRclust_1	1	IN	Central	Offshore	NA	Wet	4.2e-12	1.82e-08	1.23e-14	2.7e-16	2.79e-05	0.013067753	0.009215713	0.001618731	0.000222654	1666.518776	0.13221208	0.000463967	0.000636612	74.66639618	6444.093161	0.001205543	7.993199888	8.2e-05	9.74e-13	1.593611603	431.6543621	0.000267317	0.028030819	0.006110297	0.000727982	0.06004678	0.005589138	0.000560102	0.038426245	1.731766185	0.375180973	0.178590669	0.715508868	1.587990506	0.033744113	Kd_490	0.031264213
755	HELIX REEF	-18.624974	147.300307	LTMP	1. GBRclust_4	4	TO	Central	Midshelf	NA	Dry	1.57e-09	2.33e-08	6.09e-12	2.77e-16	0.000114936	0.110458908	0.018203053	0.003202582	0.000441027	1676.008183	0.924109348	0.005194191	-0.001667074	84.65533521	6608.691941	0.000888212	8.072428884	0.000836435	9.96e-13	10.06785836	347.9906379	0.043595851	2.46058816	0.546879048	0.247190857	0.425944917	1.530459848	0.044597684	0.223084902	5.174678408	1.121299646	0.813784354	1.322512997	8.537398477	0.131572599	Kd_490	0.067268439
756	HELIX REEF	-18.624974	147.300307	LTMP	1. GBRclust_4	4	TO	Central	Midshelf	NA	Wet	1.31e-10	1.38e-08	2.61e-13	2.73e-16	4.28e-06	0.017376276	0.000775429	0.0001346	1.79e-05	1669.949594	0.188342564	0.000521662	0.00072045	74.90476374	6474.057584	0.001290107	8.010463191	5.54e-05	9.81e-13	1.88532933	414.6782254	0.001646238	0.171438955	0.037237917	0.006513985	0.117193745	0.042687716	0.003110934	0.042486304	1.898075797	0.410428475	0.220661278	0.710025028	1.842641506	0.034884397	Kd_490	0.030757314
757	High East	-17.148848	146.010059	LTMP	1. GBRclust_5	5	IN	Central	Inshore	NA	Dry	1e-12	2.78e-16	2.78e-16	2.78e-16	0.005722279	0.063642841	0.133260356	0.019506424	0.002778219	1712.536482	1.330250014	0.005647183	-0.001675783	83.98589315	6630.769806	0.000835239	8.070177367	0.018118538	1e-12	13.23864196	353.6597983	0.02208029	1.39180247	0.314229152	0.155026525	0.597281932	1.290976475	0.037167671	0.257294204	6.356348	1.386413156	1.055225631	1.51328167	11.94734272	0.18593506	Kd_490	0.224992604
758	High East	-17.148848	146.010059	LTMP	1. GBRclust_5	5	IN	Central	Inshore	NA	Wet	1e-12	2.78e-16	2.78e-16	2.75e-16	0.000462199	0.036591536	0.011181033	0.001711515	0.000240864	1664.069911	0.852039571	0.003548567	0.000126595	73.45590887	6333.42537	0.001210258	7.975203907	0.002436456	9.89e-13	8.211964897	448.556573	0.002116753	0.193877113	0.042722754	0.014619453	0.314319023	0.150216715	0.004455226	0.132321369	4.171873666	0.910634559	0.512669704	1.454632399	8.061631263	0.116499468	Kd_490	0.076347808
759	High West	-17.148848	146.010059	LTMP	1. GBRclust_5	5	IN	Central	Inshore	NA	Dry	1e-12	2.78e-16	2.78e-16	2.78e-16	0.005722279	0.063642841	0.133260356	0.019506424	0.002778219	1712.536482	1.330250014	0.005647183	-0.001675783	83.98589315	6630.769806	0.000835239	8.070177367	0.018118538	1e-12	13.23864196	353.6597983	0.02208029	1.39180247	0.314229152	0.155026525	0.597281932	1.290976475	0.037167671	0.257294204	6.356348	1.386413156	1.055225631	1.51328167	11.94734272	0.18593506	Kd_490	0.224992604
760	High West	-17.148848	146.010059	LTMP	1. GBRclust_5	5	IN	Central	Inshore	NA	Wet	1e-12	2.78e-16	2.78e-16	2.75e-16	0.000462199	0.036591536	0.011181033	0.001711515	0.000240864	1664.069911	0.852039571	0.003548567	0.000126595	73.45590887	6333.42537	0.001210258	7.975203907	0.002436456	9.89e-13	8.211964897	448.556573	0.002116753	0.193877113	0.042722754	0.014619453	0.314319023	0.150216715	0.004455226	0.132321369	4.171873666	0.910634559	0.512669704	1.454632399	8.061631263	0.116499468	Kd_490	0.076347808
761	HORSESHOE	-22.021898	152.618012	LTMP	1. GBRclust_4	4	SW	Southern	Midshelf	NA	Dry	1e-12	2.78e-16	2.78e-16	2.77e-16	0.000316135	0.29122086	0.100738546	0.017735701	0.002449702	1667.952446	1.812628985	0.005960204	-0.002215916	83.28510191	6610.991977	0.000939241	8.087683563	0.000286149	9.96e-13	17.82877738	335.4997229	0.106335853	7.684551304	1.740634011	0.818559952	0.414610737	4.371101719	0.137935366	0.373633106	7.80039892	1.685117579	1.34854827	1.433855223	13.45767572	0.199301674	Kd_490	0.075567496
762	HORSESHOE	-22.021898	152.618012	LTMP	1. GBRclust_4	4	SW	Southern	Midshelf	NA	Wet	1e-12	2.78e-16	2.78e-16	2.74e-16	0.000147062	0.169665618	0.073172819	0.012882612	0.001778881	1658.59941	1.816027897	0.005839835	0.000592055	74.74980554	6559.256232	0.001313573	8.019473406	0.000127917	9.85e-13	15.10156451	406.383124	0.038211419	3.335225398	0.733024189	0.292164508	0.363558531	1.881531242	0.051798403	0.2862973	7.504851373	1.620796763	1.13436856	1.426093056	13.22003324	0.174609716	Kd_490	0.049448407
763	HOSKYN ISLANDS REEF	-23.796629	152.301094	LTMP	1. GBRclust_3	3	CB	Southern	Offshore	NA	Dry	1e-12	2.78e-16	2.78e-16	2.77e-16	0.00042678	0.885166895	0.796141501	0.140202988	0.019367993	1679.010504	2.71028634	0.00528834	-0.002792182	82.50005435	6613.623467	0.000919788	8.110219193	0.000218354	9.96e-13	28.78481899	314.6987658	0.300657211	16.23303914	3.657517072	2.48946224	0.478358319	13.99343204	0.315227971	0.443030923	8.733037735	1.886359644	1.617910629	1.399087937	14.79138358	0.220849532	Kd_490	0.09135793
764	HOSKYN ISLANDS REEF	-23.796629	152.301094	LTMP	1. GBRclust_3	3	CB	Southern	Offshore	NA	Wet	1e-12	2.78e-16	2.78e-16	2.75e-16	0.000167329	0.857061473	0.457081605	0.080486974	0.011119008	1658.929385	3.477322689	0.005315902	-0.000118819	74.62083519	6639.361831	0.001294752	8.051198641	0.000145245	9.89e-13	33.02973175	365.3084406	0.204041481	12.33334884	2.720319231	1.793728601	0.591742957	12.11644609	0.226760076	0.456430524	10.42136329	2.249213607	1.924377996	1.608941254	20.91328359	0.256652208	Kd_490	0.067314674
765	HYDE REEF	-19.740059	150.080578	LTMP	1. GBRclust_1	1	WH	Southern	Offshore	NA	Dry	1e-12	2.78e-16	2.78e-16	2.71e-16	0.000372698	0.619332252	0.312617679	0.055041476	0.007603359	1671.848497	1.940523239	0.004821304	-0.001708316	84.25037945	6616.021832	0.000878291	8.090089199	0.000251418	9.74e-13	24.27129668	333.9517835	0.23582971	12.14734281	2.764955759	1.942221762	0.561900824	12.19072558	0.249512155	0.326373109	6.270775814	1.36335718	1.19518469	1.588325422	12.08057117	0.159897208	Kd_490	0.076636567
766	HYDE REEF	-19.740059	150.080578	LTMP	1. GBRclust_1	1	WH	Southern	Offshore	NA	Wet	1e-12	2.78e-16	2.78e-16	2.76e-16	5.65e-05	0.194595718	0.068082779	0.011986542	0.001654976	1669.629734	1.41803948	0.002754472	0.00079886	74.86065984	6539.067465	0.001265676	8.032996717	5.32e-05	9.93e-13	16.30527723	391.2528099	0.085738705	4.924901606	1.085301601	0.661739303	0.570491564	4.717333987	0.081948497	0.220664984	5.695159478	1.2351134	1.038674615	1.525874987	11.58794326	0.125099975	Kd_490	0.045779081
767	JENKINS REEF	-21.952583	152.607611	LTMP	1. GBRclust_4	4	SW	Southern	Midshelf	NA	Dry	1e-12	2.78e-16	2.78e-16	2.78e-16	0.000343649	0.445560973	0.396606259	0.069825386	0.009644834	1669.012595	1.831767662	0.005680215	-0.002143443	83.24538708	6602.447203	0.000938206	8.089819762	0.000413763	1e-12	18.42611883	332.9574672	0.109542559	7.752070899	1.754994399	0.893857157	0.41403119	4.808914003	0.138949808	0.379153726	7.852198677	1.695906494	1.362254647	1.436258344	13.61720481	0.200565523	Kd_490	0.077794217
768	JENKINS REEF	-21.952583	152.607611	LTMP	1. GBRclust_4	4	SW	Southern	Midshelf	NA	Wet	1e-12	2.78e-16	2.78e-16	2.75e-16	0.000200437	0.314174309	0.243660711	0.042898263	0.005925473	1660.904108	1.854290239	0.005329192	0.000591413	74.64647255	6551.721126	0.00130373	8.030748337	0.000234379	9.89e-13	17.24158891	395.3006403	0.049735423	3.811958547	0.842951356	0.390996189	0.391374599	2.501926329	0.060600561	0.336361706	7.98664415	1.723450347	1.265597948	1.499007004	14.73966092	0.186148275	Kd_490	0.054277931
769	JOHN BREWER REEF	-18.623193	147.083574	LTMP	1. GBRclust_4	4	TO	Central	Midshelf	NA	Dry	1.04e-10	2.32e-08	4.67e-13	2.76e-16	0.000343947	0.259110639	0.173631422	0.030550019	0.004217935	1676.163656	1.044748138	0.009552492	-0.001689717	84.66903031	6635.051975	0.000894603	8.049791378	0.001829428	9.93e-13	10.74123372	361.9428465	0.041320561	2.457047519	0.550754634	0.181715814	0.367429047	1.312085281	0.056201764	0.263691944	5.663304952	1.227815043	0.858225922	1.339180915	9.429142597	0.155384322	Kd_490	0.077118868
770	JOHN BREWER REEF	-18.623193	147.083574	LTMP	1. GBRclust_4	4	TO	Central	Midshelf	NA	Wet	1.03e-11	1.13e-08	2.01e-14	2.75e-16	3.66e-05	0.045992664	0.032603416	0.005734796	0.000790233	1666.574761	0.278994416	0.002062988	0.000614985	74.6794275	6450.665131	0.001286942	7.995392674	0.000189874	9.89e-13	3.090519049	428.1267794	0.002417025	0.226629147	0.049460606	0.007795645	0.160203258	0.076071939	0.005102686	0.07073062	2.566766473	0.554932615	0.233923739	0.911764858	3.014442333	0.063439783	Kd_490	0.033807933
771	KELSO REEF	-18.420908	146.97722	LTMP	1. GBRclust_4	4	TO	Central	Midshelf	NA	Dry	7.06e-11	2.14e-08	3.21e-13	2.77e-16	0.000385151	0.192904196	0.203256803	0.035768065	0.004938143	1675.641165	0.968614168	0.006452609	-0.001731223	84.61675143	6611.608224	0.000881884	8.061715387	0.00136252	9.96e-13	10.21406353	354.9271297	0.035780456	2.30255797	0.51766998	0.226427124	0.364435027	1.484142374	0.046606384	0.238282483	5.338004553	1.156117429	0.811589555	1.28841222	8.729919589	0.140241409	Kd_490	0.070350254
772	KELSO REEF	-18.420908	146.97722	LTMP	1. GBRclust_4	4	TO	Central	Midshelf	NA	Wet	6.65e-12	1.2e-08	1.42e-14	2.74e-16	4.15e-05	0.029592617	0.03049781	0.005366028	0.00074023	1666.815162	0.240881912	0.001003954	0.000644987	74.85257941	6458.739607	0.001284242	7.997919124	0.000131238	9.85e-13	2.510429527	428.1325199	0.002434527	0.229942797	0.050287202	0.009975426	0.12717609	0.072649965	0.004501285	0.05731357	2.337530554	0.505797963	0.241431193	0.781518757	2.437766688	0.049525935	Kd_490	0.032057101
773	Keppels South	-23.208751	150.971955	LTMP	1. GBRclust_6	6	CB	Southern	Inshore	NA	Dry	1.13e-11	5.73e-09	8.33e-16	2.73e-16	0.025175103	0.095183915	0.145364893	0.025134969	0.003454502	1750.265115	1.824421665	0.014091542	-0.001546943	84.83693623	6860.920708	0.000920316	8.079249239	0.005951796	9.82e-13	15.20646753	346.2804391	0.02352576	1.989289109	0.446500253	0.184015871	0.439526472	1.411953061	0.057075295	0.308198478	8.07596613	1.751321259	1.373181933	1.39734915	13.79335651	0.237920636	Kd_490	0.085062484
774	Keppels South	-23.208751	150.971955	LTMP	1. GBRclust_6	6	CB	Southern	Inshore	NA	Wet	1.85e-12	1.61e-07	2.29e-14	2.73e-16	0.017321474	0.095988655	0.046588855	0.008049302	0.001105291	1714.271504	2.09461411	0.018144388	0.000493886	74.6088548	6460.043303	0.001352561	7.985380069	0.003307104	9.81e-13	17.31704285	446.7020475	0.009421754	0.891782246	0.197112148	0.069166042	0.47603675	0.769699688	0.022702039	0.24411166	7.297608654	1.585881403	1.091296438	1.848190638	16.54497995	0.210415628	Kd_490	0.054167058
775	King	-17.758697	146.144519	LTMP	1. GBRclust_6	6	IN	Central	Inshore	NA	Dry	1e-12	2.78e-16	2.78e-16	2.77e-16	0.135531139	0.225672408	1.130055232	0.176991343	0.023646397	1715.0648	2.082228112	0.005242769	-0.002211275	81.986629	6512.394968	0.00081125	8.030670638	0.028550459	9.96e-13	18.09087775	387.9442378	0.021386814	1.181675267	0.268840553	0.201938767	0.884430626	1.672958608	0.032721113	0.311905166	7.462882835	1.633584337	1.456408339	1.752684904	16.41360903	0.221806325	Kd_490	0.185801617
776	King	-17.758697	146.144519	LTMP	1. GBRclust_6	6	IN	Central	Inshore	NA	Wet	1e-12	2.78e-16	2.78e-16	2.75e-16	0.045025187	0.122346439	0.248733125	0.038459707	0.005116729	1661.223701	2.119016579	0.013791514	-6.84e-05	71.80542427	6174.795483	0.001226573	7.951785468	0.006446302	9.89e-13	17.91862529	483.9138884	0.010295506	0.68699523	0.153737214	0.081806893	0.636896423	0.891054543	0.016187285	0.219399417	6.395883652	1.401596805	1.005190881	2.10115812	17.02101928	0.185266302	Kd_490	0.078807065
777	KNIFE REEF	-18.571536	147.576696	LTMP	1. GBRclust_4	4	TO	Central	Offshore	NA	Dry	1.28e-11	5.01e-08	5.93e-14	2.77e-16	0.000133479	0.117492828	0.118197901	0.020810728	0.002873487	1674.115927	0.850553254	0.004843742	-0.001535511	84.71538595	6615.063307	0.000896189	8.06868927	0.000272819	9.96e-13	8.745276664	349.4749568	0.02685042	2.113374432	0.471934918	0.160722377	0.284627827	0.929884671	0.037698665	0.223054868	5.261480586	1.137124339	0.752576491	1.214159741	7.815374452	0.1304749	Kd_490	0.060533533
778	KNIFE REEF	-18.571536	147.576696	LTMP	1. GBRclust_4	4	TO	Central	Offshore	NA	Wet	2.43e-12	6.25e-08	1.22e-14	2.69e-16	2.85e-06	0.015550909	0.016493208	0.002901649	0.000399776	1671.707208	0.146454173	0.000216429	0.000765229	74.96279553	6483.101261	0.001298914	8.018704814	1.86e-05	9.7e-13	1.49866453	408.1901133	0.001755591	0.162440294	0.035349281	0.007455719	0.111353181	0.043462436	0.002496885	0.037249991	1.662892335	0.359142789	0.22330177	0.634768061	1.455189284	0.024113469	Kd_490	0.030325651
779	LADY MUSGRAVE REEF	-23.883261	152.419921	LTMP	1. GBRclust_3	3	CB	Southern	Offshore	NA	Dry	1e-12	2.78e-16	2.78e-16	2.72e-16	0.000445763	1.077704984	1.075931889	0.189489436	0.026176723	1677.248798	2.600084162	0.005250758	-0.002764163	82.59405714	6626.777506	0.000923378	8.106028191	0.000245665	9.78e-13	25.88933462	315.7488522	0.247127559	14.38374259	3.252137377	2.105734941	0.42282197	11.43213098	0.270251334	0.440272503	8.889663929	1.92586506	1.60044309	1.329605348	14.45720254	0.223042045	Kd_490	0.089461861
780	LADY MUSGRAVE REEF	-23.883261	152.419921	LTMP	1. GBRclust_3	3	CB	Southern	Offshore	NA	Wet	1e-12	2.78e-16	2.78e-16	2.77e-16	0.000202883	1.222843385	1.057176857	0.186159174	0.025717823	1657.563146	3.468649325	0.005379897	-0.000223934	74.54543729	6629.209416	0.001308018	8.05096595	0.000245682	9.96e-13	32.6186354	367.0602673	0.197456763	11.81201165	2.618250237	1.771365122	0.627439481	12.19308609	0.225782815	0.432270728	9.81003781	2.117600781	1.845887846	1.65643698	20.42554172	0.246850768	Kd_490	0.066942971
781	LANGFORD-BIRD REEF	-20.076449	148.869918	LTMP	1. GBRclust_5	5	WH	Southern	Inshore	NA	Dry	5.07e-12	6.18e-09	5.04e-15	2.74e-16	0.003494905	0.139503122	0.126685125	0.022243266	0.003069305	1694.335069	1.249617294	0.009441743	-0.001820684	85.20692087	6739.771941	0.000874522	8.061082485	0.011716086	9.85e-13	14.47871971	359.3098885	0.062161696	2.86043354	0.634910827	0.302068081	0.523044535	2.275985267	0.070626336	0.326016068	6.958346369	1.505137948	1.153343998	1.451017031	12.20222473	0.19480354	Kd_490	0.12489347
782	LANGFORD-BIRD REEF	-20.076449	148.869918	LTMP	1. GBRclust_5	5	WH	Southern	Inshore	NA	Wet	1.1e-12	6.35e-09	1.02e-15	2.75e-16	0.001604586	0.077513155	0.034792371	0.00610801	0.000842102	1674.204261	0.820831095	0.007376606	0.000565812	74.87780173	6473.403139	0.001261993	7.993194793	0.004310263	9.89e-13	8.70157809	430.1278484	0.017077083	1.097853957	0.238139132	0.071184055	0.321023435	0.712635217	0.023677473	0.171505423	5.003699642	1.080431299	0.548739407	1.268327023	7.988569214	0.134225799	Kd_490	0.06699645
783	LINNET REEF	-14.785484	145.349611	LTMP	1. GBRclust_5	5	CL	Northern	Inshore	NA	Dry	1e-12	2.78e-16	2.78e-16	2.77e-16	0.002664334	0.118613153	0.170455507	0.029797787	0.004106367	1684.275236	0.561859083	0.010584964	-0.001860879	85.60211407	6696.026711	0.000832601	8.033561266	0.016863521	9.96e-13	5.976655361	380.7738793	0.003527683	0.194931459	0.042888057	0.014222088	0.271144153	0.122372836	0.00501568	0.170770579	3.975105253	0.856876021	0.507171124	1.183168257	5.854271814	0.111467106	Kd_490	0.230402473
784	LINNET REEF	-14.785484	145.349611	LTMP	1. GBRclust_5	5	CL	Northern	Inshore	NA	Wet	1e-12	2.78e-16	2.78e-16	2.73e-16	0.000720797	0.028597501	0.040351874	0.007048916	0.000970232	1657.874246	0.231544589	0.004590516	0.000487038	74.11431745	6384.650659	0.001129438	7.962379032	0.001628034	9.81e-13	2.838137819	459.645332	2.73e-07	0.000337071	9.61e-05	6.88e-06	0.006068648	1.67e-05	7.14e-06	0.065461523	2.463805129	0.534234752	0.190263355	0.92473788	2.838108436	0.065060296	Kd_490	0.073342519
785	LITTLE KELSO REEF	-18.46072	147.004626	LTMP	1. GBRclust_4	4	TO	Central	Midshelf	NA	Dry	2e-09	2.36e-08	7.03e-12	2.77e-16	0.00038865	0.143680445	0.150219581	0.0264349	0.00364974	1674.270117	1.122646205	0.007622431	-0.00175857	84.60593366	6612.664143	0.000884484	8.057695217	0.001448922	9.96e-13	12.36168726	359.3817678	0.043066483	2.840554565	0.633305689	0.284037245	0.424050081	1.999449296	0.059584532	0.263341524	5.934823431	1.28640078	0.94132414	1.398008133	10.3622262	0.15919454	Kd_490	0.073832087
786	LITTLE KELSO REEF	-18.46072	147.004626	LTMP	1. GBRclust_4	4	TO	Central	Midshelf	NA	Wet	1.75e-10	1.56e-08	4.11e-13	2.72e-16	4.31e-05	0.026974374	0.017117797	0.003011156	0.000415118	1666.508282	0.337021468	0.001350723	0.000631895	74.82957573	6460.279163	0.001283959	7.998416224	0.000115442	9.78e-13	3.795266621	427.8320205	0.005487967	0.432122029	0.094088645	0.027044438	0.187078028	0.24495515	0.008613891	0.07572496	2.776342668	0.600769562	0.310764496	0.870953982	3.55030459	0.062314753	Kd_490	0.033268709
787	LIZARD ISLAND	-14.687217	145.456786	LTMP	1. GBRclust_4	4	CL	Northern	Midshelf	NA	Dry	1e-12	2.78e-16	2.78e-16	2.76e-16	0.002486902	0.096323014	0.244145565	0.042900547	0.005919436	1680.368277	0.3683726	0.007767719	-0.001969157	85.32169052	6640.958885	0.000832762	8.041960661	0.00710729	9.93e-13	3.933363391	369.8496635	0.001297498	0.133874378	0.028946925	0.003148272	0.114922859	0.027565844	0.003460236	0.123366126	3.338967814	0.718636867	0.335715232	0.93109939	3.905792519	0.09101593	Kd_490	0.158305881
788	LIZARD ISLAND	-14.687217	145.456786	LTMP	1. GBRclust_4	4	CL	Northern	Midshelf	NA	Wet	1e-12	2.78e-16	2.78e-16	2.74e-16	0.001258552	0.018071936	0.024752324	0.00434624	0.000598639	1661.760872	0.17415478	0.001963182	0.000603578	74.48930397	6419.302252	0.001126826	7.981289926	0.000545067	9.85e-13	2.44039408	440.5678277	1.01e-05	0.002263576	0.000526502	6.53e-05	0.025039364	0.000182116	3.65e-05	0.05211439	2.191411601	0.476447517	0.19306873	0.896166205	2.440205454	0.052427557	Kd_490	0.046654487
[truncated: 3,884 more rows]
