# Supplementary material for: Spatial patterns of microbial communities across surface waters of the Great Barrier Reef
Source: Commun Biol. 2020 Aug 14;3:442. doi: 10.1038/s42003-020-01166-y (PMC7428009; doi:10.1038/s42003-020-01166-y)
Supplement: Supplementary file 4 — Supplementary Data 2 [file 42003_2020_1166_MOESM4_ESM.csv]

	Row.names	Date	Season	Depth	Region	Location	Overall	Lat	Long	Season2	location	lat_lon	Season3	salt	temp	Kd_490	Chl_a_sum	DIC	DIN	DIP	DOR_C	DOR_N	DOR_P	NH4	NO3	TC	TN	TP	env_taxa_cor	Clust	ClustSeason	Observed	Chao1	se.chao1	Shannon
1	102.100.100/21690	21/10/12	Dry	5	Coral Sea	5. Coral Sea	6. CoralSea_6. Somerset	-10.8068	144.12098	NA	6. Coral Sea	-10.8068 144.12098	Dry	35.07404757	26.12901764	0.035273783	0.147449588	23022	0.063917035	0.045336572	251.1964569	44.0131518	6.894288063	0.027821975	0.036095057	23307.89583	49.56252035	7.71295627	X	2	2_Dry	3281	4792.48943089431	109.201042253508	6.03421244882233
2	102.100.100/21692	21/10/12	Dry	5	Coral Sea	5. Coral Sea	6. CoralSea_5. Shelburne	-11.67618	144.22622	NA	6. Coral Sea	-11.67618 144.22622	Dry	35.05018271	26.24130135	0.032361005	0.087325131	23000.54362	0.048142926	0.033344275	251.8389231	44.11640422	6.905887286	0.032568409	0.015574517	23283.7526	49.12320709	7.642302195	X	2	2_Dry	2999	4304.03092783505	98.7717764740064	5.64926722651788
3	102.100.100/21694	22/10/12	Dry	5	Coral Sea	5. Coral Sea	6. CoralSea_4. Coen	-13.85525	144.6757	NA	6. Coral Sea	-13.85525 144.6757	Dry	35.07934835	26.20498029	0.03152492	0.068571632	22844.12891	0.061139427	0.009566544	255.351827	44.67338308	6.975925763	0.036093892	0.025045536	23127.8418	49.38055547	7.599140167	X	2	2_Dry	3402	4860.8453125	104.933367473854	6.21236048916213
4	102.100.100/21696	23/10/12	Dry	5	Coral Sea	5. Coral Sea	6. CoralSea_3. Cairns	-16.29925	146.06018	NA	6. Coral Sea	-16.29925 146.06018	Dry	35.13964287	25.81124245	0.03206791	0.07879664	23074.89714	0.050373551	0.029276464	250.6393433	43.97092565	6.894635995	0.040181606	0.010191944	23356.92513	48.97947693	7.625051339	X	1	1_Dry	3239	4410.24294670846	88.3652691485115	6.14830199241584
5	102.100.100/21702	03/08/13	Dry	5	Coral Sea	5. Coral Sea	6. CoralSea_6. Somerset	-10.54188	143.98418	NA	6. Coral Sea	-10.54188 143.98418	Dry	35.19846752	25.12400948	0.053382094	0.450920423	23086.80729	1.48047781	0.325768699	251.7770691	44.09968821	6.881720225	0.041018924	1.439458847	23397.52474	55.6047732	8.55595843	X	1	1_Dry	3381	4916.51415797317	107.779481229539	6.07748762574164
6	102.100.100/21704	04/08/13	Dry	5	Coral Sea	5. Coral Sea	6. CoralSea_4. Coen	-13.8939	144.39577	NA	6. Coral Sea	-13.8939 144.39577	Dry	35.19366455	25.19486184	0.044305791	0.131117155	23147.15625	0.526568924	0.126871382	268.0290476	46.6807607	7.204782804	0.032195898	0.494373017	23443.87109	51.96735255	7.984895865	X	1	1_Dry	3337	5010.66099071207	116.727165883983	5.88095008801567
7	102.100.100/21706	05/08/13	Dry	5	Coral Sea	5. Coral Sea	6. CoralSea_3. Cairns	-16.71875	146.35648	NA	6. Coral Sea	-16.71875 146.35648	Dry	35.22027212	25.15786462	0.031535913	0.031200065	23183.00326	0.046837178	0.00292661	251.502889	44.05763117	6.86966912	0.039261514	0.007575663	23447.92904	46.23176829	7.148922284	X	1	1_Dry	3219	4914.30449251248	120.522582692415	5.62924592131589
8	102.100.100/21708	06/08/13	Dry	5	Coral Sea	5. Coral Sea	6. CoralSea_2. Townsville	-19.05628	148.97592	NA	6. Coral Sea	-19.05628 148.97592	Dry	35.36546416	24.06880339	0.051928923	0.354773343	22862.3125	1.452757637	0.240207806	259.7911174	45.55298996	7.096037547	0.041879281	1.41087838	23193.20313	59.00309753	8.919351578	X	1	1_Dry	3432	5000.48725637181	109.803190274176	6.22670512944883
9	102.100.100/21710	08/08/13	Dry	5	Coral Sea	5. Coral Sea	6. CoralSea_1. Bundaberg	-24.55175	153.6313	NA	6. Coral Sea	-24.55175 153.6313	Dry	35.39970742	23.65879745	0.051255571	0.346551706	23016.51758	0.193114857	0.075285596	254.2860413	44.6413854	6.973145008	0.030856046	0.162258814	23333.00846	54.7977155	8.399781545	X	1	1_Dry	3465	5158.95	118.186072487642	6.18374400001862
10	102.100.100/21978	03/08/11	Dry	10	Burdekin	4. Yongala	3. Burdekin_Yongala	-19.3085	147.6184	Dry	4. Burdekin_Yongala	-19.3085 147.6184	Dry	35.54767985	22.15994528	0.062229875	0.335927109	23129.7793	0.396855185	0.458431304	451.3268127	80.0868988	11.67977746	0.079870907	0.316984276	23668.22721	95.16282399	14.20431455	X	4	4_Dry	2779	3657.56640625	75.1003999729733	6.14157347715739
11	102.100.100/21979	22/08/11	Dry	10	Burdekin	4. Yongala	3. Burdekin_Yongala	-19.3085	147.6184	Dry	4. Burdekin_Yongala	-19.3085 147.6184	Dry	35.67508083	22.45371429	0.059009076	0.303779433	23155.6276	0.408705652	0.463824709	425.4301351	75.07603709	11.02840042	0.052605932	0.356099725	23666.38672	89.84294383	13.51448504	X	4	4_Dry	2543	3257.67091295117	65.4847895511812	6.11820315659091
12	102.100.100/34200	02/12/11	Wet	10	Burdekin	4. Yongala	3. Burdekin_Yongala	-19.3085	147.6184	Wet	4. Burdekin_Yongala	-19.3085 147.6184	Wet	35.5686361	27.98621212	0.035231542	0.075223076	22801.45833	0.044293152	0.591931631	392.6109924	68.44397227	10.12268925	0.03075791	0.013535241	23231.16992	74.49871572	11.60149193	X	4	4_Wet	1981	2566.01749271137	61.1767592689702	5.69782605374148
13	102.100.100/34204	21/01/12	Wet	10	Burdekin	4. Yongala	3. Burdekin_Yongala	-19.3085	147.6184	Wet	4. Burdekin_Yongala	-19.3085 147.6184	Wet	34.95156844	29.01650604	0.03391377	0.086323194	22742.41797	0.050154999	0.289288074	376.6602783	65.27881114	9.712954839	0.035614726	0.014540274	23153.54167	70.88910929	10.81969738	X	4	4_Wet	1947	2364.84149855908	47.0915571642532	5.78022141361906
14	102.100.100/34208	14/02/12	Wet	10	Burdekin	4. Yongala	3. Burdekin_Yongala	-19.3085	147.6184	Wet	4. Burdekin_Yongala	-19.3085 147.6184	Wet	33.7529806	31.22998744	0.100744024	0.093082679	22519.36198	0.102857068	0.563787838	405.5269063	69.34521484	10.00204213	0.057498367	0.045358699	22959.07161	75.10263062	11.39323076	X	4	4_Wet	1771	2310.18360655738	59.3185086184196	5.1970899737097
15	102.100.100/34749	31/07/11	Dry	10	Burdekin	4. Yongala	3. Burdekin_Yongala	-19.3085	147.6184	Dry	4. Burdekin_Yongala	-19.3085 147.6184	Dry	35.49236902	22.14591323	0.065959903	0.363568763	23115.34766	0.362369041	0.625456433	506.8921509	90.22422791	12.93539206	0.078183035	0.284186006	23712.37956	105.7422714	15.72308699	X	4	4_Dry	2505	3345.09977827051	75.142746056169	6.00794773224352
16	102.100.100/34753	26/09/12	Dry	10	Burdekin	4. Yongala	3. Burdekin_Yongala	-19.3085	147.6184	Dry	4. Burdekin_Yongala	-19.3085 147.6184	Dry	35.52831221	25.9740848	0.033642266	0.091694084	22993.54232	0.078244018	0.456521958	387.3298747	65.73933029	9.70087115	0.057967186	0.020276833	23420.77083	72.39524333	11.12072817	X	4	4_Dry	2311	3126	75.5446614977801	5.84288631731268
17	102.100.100/34765	06/12/12	Wet	10	Burdekin	4. Yongala	3. Burdekin_Yongala	-19.3085	147.6184	Wet	4. Burdekin_Yongala	-19.3085 147.6184	Wet	36.03723245	28.72745543	0.037481261	0.117420834	22563.15755	0.06018076	0.310250302	368.9707133	61.48210017	9.108426094	0.036502786	0.023677973	22970.47721	67.73466237	10.3248469	X	4	4_Wet	2136	2767.96261682243	61.1259650774061	5.46447624183468
18	102.100.100/34769	19/01/13	Wet	10	Burdekin	4. Yongala	3. Burdekin_Yongala	-19.3085	147.6184	Wet	4. Burdekin_Yongala	-19.3085 147.6184	Wet	35.48034498	29.69605152	0.031029468	0.054874598	22798.88411	0.060349248	0.152431821	327.2787069	55.3893191	8.346485774	0.049062964	0.011286284	23157.51628	60.58709335	9.23868529	X	4	4_Wet	1998	2622.72	62.809134162352	5.35027425974899
19	102.100.100/35557	19/02/13	Wet	10	Burdekin	4. Yongala	3. Burdekin_Yongala	-19.3085	147.6184	Wet	4. Burdekin_Yongala	-19.3085 147.6184	Wet	34.77006208	29.17647621	0.052313815	0.217180942	22791.69531	0.08683116	0.245385076	343.8271993	58.4030749	8.722096443	0.036970495	0.049860666	23180.47135	65.76437124	9.998246193	X	4	4_Wet	2523	3432	79.7809267111051	5.7906789334244
20	102.100.100/35573	04/07/13	Dry	10	Burdekin	4. Yongala	3. Burdekin_Yongala	-19.3085	147.6184	Dry	4. Burdekin_Yongala	-19.3085 147.6184	Dry	35.28607591	23.56244561	0.063527466	0.328698933	22904.07096	0.461604247	0.225738347	500.4162292	84.866834	12.12447389	0.083770618	0.377833615	23472.5625	97.0099767	13.93123213	X	4	4_Dry	2919	4106.76022304833	93.8031618700474	6.01786844123439
21	102.100.100/35577	23/07/13	Dry	10	Burdekin	4. Yongala	3. Burdekin_Yongala	-19.3085	147.6184	Dry	4. Burdekin_Yongala	-19.3085 147.6184	Dry	35.39429071	23.20765495	0.047018052	0.224485005	22925.81055	0.167810082	0.113879109	496.7006531	84.3459727	11.91594601	0.042593053	0.12521703	23477.52669	93.8089625	13.31254609	X	4	4_Dry	3078	4108.46374367622	81.6205500508546	6.16008840631178
22	X34848	26/02/16	Wet	2	Burdekin	1. Geoffrey Bay	4. Burdekin_1. Geoffrey Bay	NA	NA	NA	4. Burdekin_Magnetic	-19.156 146.8622	Wet	35.50501723	31.67912481	0.07033738	0.226105794	23112.45052	0.151268587	1.204316775	536.6038818	88.04889425	12.67082405	0.052224883	0.0990437	23705.94336	97.57547251	15.24510034	X	6	6_Wet	1176	1467.08108108108	40.1878830532914	4.40423403258875
23	X34849	26/02/16	Wet	2	Burdekin	1. Geoffrey Bay	4. Burdekin_1. Geoffrey Bay	NA	NA	NA	4. Burdekin_Magnetic	-19.156 146.8622	Wet	35.50501723	31.67912481	0.07033738	0.226105794	23112.45052	0.151268587	1.204316775	536.6038818	88.04889425	12.67082405	0.052224883	0.0990437	23705.94336	97.57547251	15.24510034	X	6	6_Wet	1171	1648.60335195531	62.881292695596	4.29434435751588
24	X34850	26/02/16	Wet	2	Burdekin	1. Geoffrey Bay	4. Burdekin_1. Geoffrey Bay	NA	NA	NA	4. Burdekin_Magnetic	-19.156 146.8622	Wet	35.50501723	31.67912481	0.07033738	0.226105794	23112.45052	0.151268587	1.204316775	536.6038818	88.04889425	12.67082405	0.052224883	0.0990437	23705.94336	97.57547251	15.24510034	X	6	6_Wet	1269	1655.49082568807	50.2580456006975	4.57761373149444
25	X34851	30/03/16	Wet	2	Burdekin	1. Geoffrey Bay	4. Burdekin_1. Geoffrey Bay	NA	NA	NA	4. Burdekin_Magnetic	-19.156 146.8622	Wet	34.05592638	30.41458286	0.108809782	0.207307458	23120.35156	0.253000379	1.459428271	532.3476766	87.87286631	12.62234974	0.062009541	0.190990845	23707.27409	97.34206899	15.40439638	X	6	6_Wet	1187	1633.0396039604	57.471443422226	4.34082983538404
26	X34852	30/03/16	Wet	2	Burdekin	1. Geoffrey Bay	4. Burdekin_1. Geoffrey Bay	NA	NA	NA	4. Burdekin_Magnetic	-19.156 146.8622	Wet	34.05592638	30.41458286	0.108809782	0.207307458	23120.35156	0.253000379	1.459428271	532.3476766	87.87286631	12.62234974	0.062009541	0.190990845	23707.27409	97.34206899	15.40439638	X	6	6_Wet	1158	1577.00480769231	54.2501898932671	4.09330666313957
27	X34853	30/03/16	Wet	2	Burdekin	1. Geoffrey Bay	4. Burdekin_1. Geoffrey Bay	NA	NA	NA	4. Burdekin_Magnetic	-19.156 146.8622	Wet	34.05592638	30.41458286	0.108809782	0.207307458	23120.35156	0.253000379	1.459428271	532.3476766	87.87286631	12.62234974	0.062009541	0.190990845	23707.27409	97.34206899	15.40439638	X	6	6_Wet	1166	1675.66666666667	67.168035252042	4.31918433224392
28	X34854	22/04/16	Wet	2	Burdekin	1. Geoffrey Bay	4. Burdekin_1. Geoffrey Bay	NA	NA	NA	4. Burdekin_Magnetic	-19.156 146.8622	Wet	34.2799103	28.20171944	0.081426139	0.281097223	23126.69727	0.212823788	1.424139102	606.0253499	99.53346761	14.10358747	0.059438929	0.153384859	23794.41992	110.2019221	17.03654798	X	6	6_Wet	1641	2135.59813084112	54.7021810193018	5.05962232191821
29	X34855	22/04/16	Wet	2	Burdekin	1. Geoffrey Bay	4. Burdekin_1. Geoffrey Bay	NA	NA	NA	4. Burdekin_Magnetic	-19.156 146.8622	Wet	34.2799103	28.20171944	0.081426139	0.281097223	23126.69727	0.212823788	1.424139102	606.0253499	99.53346761	14.10358747	0.059438929	0.153384859	23794.41992	110.2019221	17.03654798	X	6	6_Wet	1702	2327.1821192053	66.7935622165879	4.9440444318267
30	X34856	22/04/16	Wet	2	Burdekin	1. Geoffrey Bay	4. Burdekin_1. Geoffrey Bay	NA	NA	NA	4. Burdekin_Magnetic	-19.156 146.8622	Wet	34.2799103	28.20171944	0.081426139	0.281097223	23126.69727	0.212823788	1.424139102	606.0253499	99.53346761	14.10358747	0.059438929	0.153384859	23794.41992	110.2019221	17.03654798	X	6	6_Wet	1746	2181.12465373961	48.067893882738	5.03431691514123
31	X34857	02/05/16	Dry	2	Burdekin	2. Pioneer Bay	4. Burdekin_2. Pioneer Bay	NA	NA	NA	4. Burdekin_Orpheus	-18.6107 146.4868	Dry	34.78930118	27.74335006	0.044869305	0.234933039	23499.48242	0.126545923	0.660528104	637.3187256	107.90979	15.5435365	0.048082168	0.078463754	24189.57813	116.7519353	17.47997665	X	6	6_Dry	1643	2350.31034482759	74.5203896626333	4.72582892307918
32	X34858	02/05/16	Dry	2	Burdekin	2. Pioneer Bay	4. Burdekin_2. Pioneer Bay	NA	NA	NA	4. Burdekin_Orpheus	-18.6107 146.4868	Dry	34.78930118	27.74335006	0.044869305	0.234933039	23499.48242	0.126545923	0.660528104	637.3187256	107.90979	15.5435365	0.048082168	0.078463754	24189.57813	116.7519353	17.47997665	X	6	6_Dry	1629	2280.99667774086	69.1077778666262	4.72363931619453
33	X34859	02/05/16	Dry	2	Burdekin	2. Pioneer Bay	4. Burdekin_2. Pioneer Bay	NA	NA	NA	4. Burdekin_Orpheus	-18.6107 146.4868	Dry	34.78930118	27.74335006	0.044869305	0.234933039	23499.48242	0.126545923	0.660528104	637.3187256	107.90979	15.5435365	0.048082168	0.078463754	24189.57813	116.7519353	17.47997665	X	6	6_Dry	1454	2135.04918032787	76.126313079341	4.55395698369584
34	X34860	04/05/16	Dry	2	Burdekin	3. Channel	4. Burdekin_3. Channel	NA	NA	NA	4. Burdekin_Orpheus	-18.5743 146.4964	Dry	34.67226134	27.68280845	0.057837782	0.332576772	23398.83854	1.171643138	0.920012951	571.7683309	97.48445892	14.14444669	0.073514396	1.098128719	24029.22396	108.6924718	16.48497136	X	5	5_Dry	1244	1693.43127962085	57.0924472501058	4.54696595421566
35	X34861	04/05/16	Dry	2	Burdekin	3. Channel	4. Burdekin_3. Channel	NA	NA	NA	4. Burdekin_Orpheus	-18.5743 146.4964	Dry	34.67226134	27.68280845	0.057837782	0.332576772	23398.83854	1.171643138	0.920012951	571.7683309	97.48445892	14.14444669	0.073514396	1.098128719	24029.22396	108.6924718	16.48497136	X	5	5_Dry	1314	1795.77027027027	59.4315641577182	4.65379895795014
36	X34862	04/05/16	Dry	2	Burdekin	3. Channel	4. Burdekin_3. Channel	NA	NA	NA	4. Burdekin_Orpheus	-18.5743 146.4964	Dry	34.67226134	27.68280845	0.057837782	0.332576772	23398.83854	1.171643138	0.920012951	571.7683309	97.48445892	14.14444669	0.073514396	1.098128719	24029.22396	108.6924718	16.48497136	X	5	5_Dry	1309	1742.125	54.518813317042	4.70921137865029
37	X34863	08/06/16	Dry	2	Burdekin	1. Geoffrey Bay	4. Burdekin_1. Geoffrey Bay	NA	NA	NA	4. Burdekin_Magnetic	-19.156 146.8622	Dry	35.31078614	25.43978659	0.083525558	0.298125178	23512.89974	0.35829861	1.601742705	758.1676025	124.1862132	17.53961309	0.088072273	0.270226359	24340.05794	136.377182	20.8294754	X	6	6_Dry	1291	1744.04504504505	56.6216713732165	4.54367073992949
38	X34864	08/06/16	Dry	2	Burdekin	1. Geoffrey Bay	4. Burdekin_1. Geoffrey Bay	NA	NA	NA	4. Burdekin_Magnetic	-19.156 146.8622	Dry	35.31078614	25.43978659	0.083525558	0.298125178	23512.89974	0.35829861	1.601742705	758.1676025	124.1862132	17.53961309	0.088072273	0.270226359	24340.05794	136.377182	20.8294754	X	6	6_Dry	1266	1630.80861244019	48.6159361787187	4.54916578289905
39	X34865	08/06/16	Dry	2	Burdekin	1. Geoffrey Bay	4. Burdekin_1. Geoffrey Bay	NA	NA	NA	4. Burdekin_Magnetic	-19.156 146.8622	Dry	35.31078614	25.43978659	0.083525558	0.298125178	23512.89974	0.35829861	1.601742705	758.1676025	124.1862132	17.53961309	0.088072273	0.270226359	24340.05794	136.377182	20.8294754	X	6	6_Dry	1276	1725.04545454545	56.3739558840091	4.55058193845127
40	X36308	01/08/16	Dry	2	Burdekin	1. Geoffrey Bay	4. Burdekin_1. Geoffrey Bay	NA	NA	NA	4. Burdekin_Magnetic	-19.156 146.8622	Dry	35.33149746	24.43972834	0.066277942	0.184728632	23587.11068	0.167156845	1.515512586	725.2417806	120.3521423	17.11279869	0.045345242	0.121811604	24371.18945	130.4698232	20.06400871	X	6	6_Dry	1152	1386.0495049505	34.8944891364228	4.42141481784584
41	X36309	01/08/16	Dry	2	Burdekin	1. Geoffrey Bay	4. Burdekin_1. Geoffrey Bay	NA	NA	NA	4. Burdekin_Magnetic	-19.156 146.8622	Dry	35.33149746	24.43972834	0.066277942	0.184728632	23587.11068	0.167156845	1.515512586	725.2417806	120.3521423	17.11279869	0.045345242	0.121811604	24371.18945	130.4698232	20.06400871	X	6	6_Dry	1290	1593.10714285714	41.3528266829816	4.76307105656947
42	X36310	01/08/16	Dry	2	Burdekin	1. Geoffrey Bay	4. Burdekin_1. Geoffrey Bay	NA	NA	NA	4. Burdekin_Magnetic	-19.156 146.8622	Dry	35.33149746	24.43972834	0.066277942	0.184728632	23587.11068	0.167156845	1.515512586	725.2417806	120.3521423	17.11279869	0.045345242	0.121811604	24371.18945	130.4698232	20.06400871	X	6	6_Dry	1282	1621.42248062016	43.4361245213353	4.31722880130155
43	X36311	10/10/16	Dry	2	Burdekin	1. Geoffrey Bay	4. Burdekin_1. Geoffrey Bay	NA	NA	NA	4. Burdekin_Magnetic	-19.156 146.8622	Dry	35.70285008	27.22492417	0.053460384	0.191458086	23267.11198	0.121882598	1.351750493	665.5621338	109.7654317	15.62811534	0.043030735	0.078851859	23992.07031	119.8087438	18.41865985	X	6	6_Dry	1258	1532.17721518987	37.7529007978471	4.58769331165834
44	X36312	10/10/16	Dry	2	Burdekin	1. Geoffrey Bay	4. Burdekin_1. Geoffrey Bay	NA	NA	NA	4. Burdekin_Magnetic	-19.156 146.8622	Dry	35.70285008	27.22492417	0.053460384	0.191458086	23267.11198	0.121882598	1.351750493	665.5621338	109.7654317	15.62811534	0.043030735	0.078851859	23992.07031	119.8087438	18.41865985	X	6	6_Dry	1276	1559.97530864198	38.5217348518018	4.62035127017295
45	X36313	10/10/16	Dry	2	Burdekin	1. Geoffrey Bay	4. Burdekin_1. Geoffrey Bay	NA	NA	NA	4. Burdekin_Magnetic	-19.156 146.8622	Dry	35.70285008	27.22492417	0.053460384	0.191458086	23267.11198	0.121882598	1.351750493	665.5621338	109.7654317	15.62811534	0.043030735	0.078851859	23992.07031	119.8087438	18.41865985	X	6	6_Dry	1197	1428.93832599119	33.6454821940265	4.43824011647515
46	X36314	09/11/16	Wet	2	Burdekin	2. Pioneer Bay	4. Burdekin_2. Pioneer Bay	NA	NA	NA	4. Burdekin_Orpheus	-18.6107 146.4868	Wet	35.46355746	28.78140004	0.030956681	0.066463314	23293.23112	0.108264136	0.581846019	470.5743306	80.88753255	11.87556585	0.087865022	0.020399112	23801.48633	87.29335785	13.36961142	X	6	6_Wet	1283	1585.26293103448	40.8841416082799	4.79136669031092
47	X36315	09/11/16	Wet	2	Burdekin	2. Pioneer Bay	4. Burdekin_2. Pioneer Bay	NA	NA	NA	4. Burdekin_Orpheus	-18.6107 146.4868	Wet	35.46355746	28.78140004	0.030956681	0.066463314	23293.23112	0.108264136	0.581846019	470.5743306	80.88753255	11.87556585	0.087865022	0.020399112	23801.48633	87.29335785	13.36961142	X	6	6_Wet	1346	1668.08661417323	41.9049951577363	4.76514328311293
48	X36316	09/11/16	Wet	2	Burdekin	2. Pioneer Bay	4. Burdekin_2. Pioneer Bay	NA	NA	NA	4. Burdekin_Orpheus	-18.6107 146.4868	Wet	35.46355746	28.78140004	0.030956681	0.066463314	23293.23112	0.108264136	0.581846019	470.5743306	80.88753255	11.87556585	0.087865022	0.020399112	23801.48633	87.29335785	13.36961142	X	6	6_Wet	1202	1573.83823529412	49.6790784680963	4.56763416779279
49	X36317	10/11/16	Wet	2	Burdekin	3. Channel	4. Burdekin_3. Channel	NA	NA	NA	4. Burdekin_Orpheus	-18.5743 146.4964	Wet	35.46250274	28.57442893	0.035154115	0.140127932	23217.5599	0.181901271	0.622418682	449.4088949	77.44272614	11.41515827	0.074741757	0.107159513	23714.54557	85.57702891	13.18482812	X	5	5_Wet	1292	1735.33333333333	54.841024642426	4.77591649219441
50	X36318	10/11/16	Wet	2	Burdekin	3. Channel	4. Burdekin_3. Channel	NA	NA	NA	4. Burdekin_Orpheus	-18.5743 146.4964	Wet	35.46250274	28.57442893	0.035154115	0.140127932	23217.5599	0.181901271	0.622418682	449.4088949	77.44272614	11.41515827	0.074741757	0.107159513	23714.54557	85.57702891	13.18482812	X	5	5_Wet	1187	1454.37656903766	36.9629200182363	4.71552978081803
51	X36319	10/11/16	Wet	2	Burdekin	3. Channel	4. Burdekin_3. Channel	NA	NA	NA	4. Burdekin_Orpheus	-18.5743 146.4964	Wet	35.46250274	28.57442893	0.035154115	0.140127932	23217.5599	0.181901271	0.622418682	449.4088949	77.44272614	11.41515827	0.074741757	0.107159513	23714.54557	85.57702891	13.18482812	X	5	5_Wet	1228	1595.03125	47.9189449825721	4.77213350849563
52	X36320	22/11/16	Wet	2	Burdekin	1. Geoffrey Bay	4. Burdekin_1. Geoffrey Bay	NA	NA	NA	4. Burdekin_Magnetic	-19.156 146.8622	Wet	36.1409857	28.78185765	0.064125702	0.203063165	23482.15169	0.150876914	0.83858788	619.7294108	102.5475388	14.69176451	0.048237558	0.10263936	24162.02148	112.7187246	16.96981621	X	6	6_Wet	1239	1553.73214285714	42.5625784511902	4.36509448224957
53	X36321	22/11/16	Wet	2	Burdekin	1. Geoffrey Bay	4. Burdekin_1. Geoffrey Bay	NA	NA	NA	4. Burdekin_Magnetic	-19.156 146.8622	Wet	36.1409857	28.78185765	0.064125702	0.203063165	23482.15169	0.150876914	0.83858788	619.7294108	102.5475388	14.69176451	0.048237558	0.10263936	24162.02148	112.7187246	16.96981621	X	6	6_Wet	1229	1557.81278538813	44.2869184404384	4.45537292311737
54	X36322	22/11/16	Wet	2	Burdekin	1. Geoffrey Bay	4. Burdekin_1. Geoffrey Bay	NA	NA	NA	4. Burdekin_Magnetic	-19.156 146.8622	Wet	36.1409857	28.78185765	0.064125702	0.203063165	23482.15169	0.150876914	0.83858788	619.7294108	102.5475388	14.69176451	0.048237558	0.10263936	24162.02148	112.7187246	16.96981621	X	6	6_Wet	1258	1526.15879828326	37.2866042696707	4.62638083303045
55	X36323	21/12/16	Wet	2	Burdekin	1. Geoffrey Bay	4. Burdekin_1. Geoffrey Bay	NA	NA	NA	4. Burdekin_Magnetic	-19.156 146.8622	Wet	36.08795669	29.91333371	0.05172411	0.182189922	23419.77669	0.147851765	0.729311228	578.3865153	96.35742696	13.88334274	0.047875557	0.099976208	24050.06901	105.1937459	15.86195564	X	6	6_Wet	1588	2030.53086419753	50.0925647436168	4.57130192256393
56	X36324	21/12/16	Wet	2	Burdekin	1. Geoffrey Bay	4. Burdekin_1. Geoffrey Bay	NA	NA	NA	4. Burdekin_Magnetic	-19.156 146.8622	Wet	36.08795669	29.91333371	0.05172411	0.182189922	23419.77669	0.147851765	0.729311228	578.3865153	96.35742696	13.88334274	0.047875557	0.099976208	24050.06901	105.1937459	15.86195564	X	6	6_Wet	1418	1794.89824561404	45.8346039748952	4.48064194798039
57	X36325	21/12/16	Wet	2	Burdekin	1. Geoffrey Bay	4. Burdekin_1. Geoffrey Bay	NA	NA	NA	4. Burdekin_Magnetic	-19.156 146.8622	Wet	36.08795669	29.91333371	0.05172411	0.182189922	23419.77669	0.147851765	0.729311228	578.3865153	96.35742696	13.88334274	0.047875557	0.099976208	24050.06901	105.1937459	15.86195564	X	6	6_Wet	1471	1880.16666666667	48.408136689563	4.60020068100977
58	X36326	20/02/17	Wet	2	Burdekin	1. Geoffrey Bay	4. Burdekin_1. Geoffrey Bay	NA	NA	NA	4. Burdekin_Magnetic	-19.156 146.8622	Wet	34.98400646	30.60897708	0.032416711	0.100896887	23175.31771	0.109535987	0.703223685	514.1971842	84.9106191	12.17694823	0.074153539	0.035382447	23726.65365	91.23409017	13.78094451	X	6	6_Wet	1245	1596.00465116279	46.8137539799471	4.71520836877359
59	X36327	20/02/17	Wet	2	Burdekin	1. Geoffrey Bay	4. Burdekin_1. Geoffrey Bay	NA	NA	NA	4. Burdekin_Magnetic	-19.156 146.8622	Wet	34.98400646	30.60897708	0.032416711	0.100896887	23175.31771	0.109535987	0.703223685	514.1971842	84.9106191	12.17694823	0.074153539	0.035382447	23726.65365	91.23409017	13.78094451	X	6	6_Wet	1308	1806.34761904762	62.0409349634997	4.64334139630483
60	X36328	20/02/17	Wet	2	Burdekin	1. Geoffrey Bay	4. Burdekin_1. Geoffrey Bay	NA	NA	NA	4. Burdekin_Magnetic	-19.156 146.8622	Wet	34.98400646	30.60897708	0.032416711	0.100896887	23175.31771	0.109535987	0.703223685	514.1971842	84.9106191	12.17694823	0.074153539	0.035382447	23726.65365	91.23409017	13.78094451	X	6	6_Wet	1266	1671.94170403587	51.8896935591906	4.60166878430165
61	X36329	18/03/17	Wet	2	Burdekin	1. Geoffrey Bay	4. Burdekin_1. Geoffrey Bay	NA	NA	NA	4. Burdekin_Magnetic	-19.156 146.8622	Wet	34.91081068	31.17134481	0.046959875	0.208341946	22866.86328	0.186955325	0.840009749	544.190328	88.72586568	12.66072528	0.061749477	0.125205852	23463.52279	97.7076238	14.76304817	X	6	6_Wet	1348	1708.53979238754	44.1477628993263	4.42959819785579
62	X36330	18/03/17	Wet	2	Burdekin	1. Geoffrey Bay	4. Burdekin_1. Geoffrey Bay	NA	NA	NA	4. Burdekin_Magnetic	-19.156 146.8622	Wet	34.91081068	31.17134481	0.046959875	0.208341946	22866.86328	0.186955325	0.840009749	544.190328	88.72586568	12.66072528	0.061749477	0.125205852	23463.52279	97.7076238	14.76304817	X	6	6_Wet	1187	1588.55555555556	51.913972744316	4.34273728881802
63	X36331	18/03/17	Wet	2	Burdekin	1. Geoffrey Bay	4. Burdekin_1. Geoffrey Bay	NA	NA	NA	4. Burdekin_Magnetic	-19.156 146.8622	Wet	34.91081068	31.17134481	0.046959875	0.208341946	22866.86328	0.186955325	0.840009749	544.190328	88.72586568	12.66072528	0.061749477	0.125205852	23463.52279	97.7076238	14.76304817	X	6	6_Wet	1160	1599.17061611374	56.0630172622166	4.21729248905687
64	X36332	08/05/17	Dry	2	Burdekin	3. Channel	4. Burdekin_3. Channel	NA	NA	NA	4. Burdekin_Orpheus	-18.5743 146.4964	Dry	34.80566963	26.33260184	0.094304564	0.333497316	23089.78906	0.615373949	0.78484873	495.3775024	84.74636332	12.30321725	0.160806701	0.454567244	23642.76693	95.2515564	14.48929787	X	5	5_Dry	1176	1529.47894736842	48.715273004268	4.23604616954213
65	X36333	08/05/17	Dry	2	Burdekin	3. Channel	4. Burdekin_3. Channel	NA	NA	NA	4. Burdekin_Orpheus	-18.5743 146.4964	Dry	34.80566963	26.33260184	0.094304564	0.333497316	23089.78906	0.615373949	0.78484873	495.3775024	84.74636332	12.30321725	0.160806701	0.454567244	23642.76693	95.2515564	14.48929787	X	5	5_Dry	1249	1634.35714285714	49.7661417640075	4.36798212138301
66	X36334	08/05/17	Dry	2	Burdekin	3. Channel	4. Burdekin_3. Channel	NA	NA	NA	4. Burdekin_Orpheus	-18.5743 146.4964	Dry	34.80566963	26.33260184	0.094304564	0.333497316	23089.78906	0.615373949	0.78484873	495.3775024	84.74636332	12.30321725	0.160806701	0.454567244	23642.76693	95.2515564	14.48929787	X	5	5_Dry	1308	1639.81124497992	43.0919256066757	4.47494455698695
67	X36335	06/05/17	Dry	2	Burdekin	2. Pioneer Bay	4. Burdekin_2. Pioneer Bay	NA	NA	NA	4. Burdekin_Orpheus	-18.6107 146.4868	Dry	34.66489453	26.37989908	0.121659564	0.300283045	23150.4668	0.252572199	0.761114518	495.4208171	84.44691467	12.20713679	0.091780552	0.160791645	23699.02474	93.85999552	14.27315521	X	6	6_Dry	1519	2034.15753424658	57.9485724218715	4.73724428224215
68	X36336	06/05/17	Dry	2	Burdekin	2. Pioneer Bay	4. Burdekin_2. Pioneer Bay	NA	NA	NA	4. Burdekin_Orpheus	-18.6107 146.4868	Dry	34.66489453	26.37989908	0.121659564	0.300283045	23150.4668	0.252572199	0.761114518	495.4208171	84.44691467	12.20713679	0.091780552	0.160791645	23699.02474	93.85999552	14.27315521	X	6	6_Dry	1469	1907.61075949367	50.0843258042409	4.53512693480416
69	X36337	06/05/17	Dry	2	Burdekin	2. Pioneer Bay	4. Burdekin_2. Pioneer Bay	NA	NA	NA	4. Burdekin_Orpheus	-18.6107 146.4868	Dry	34.66489453	26.37989908	0.121659564	0.300283045	23150.4668	0.252572199	0.761114518	495.4208171	84.44691467	12.20713679	0.091780552	0.160791645	23699.02474	93.85999552	14.27315521	X	6	6_Dry	1351	1628.32203389831	36.0361174025767	4.43160537275067
