# Supplementary material for: Spatial patterns of microbial communities across surface waters of the Great Barrier Reef
Source: Commun Biol. 2020 Aug 14;3:442. doi: 10.1038/s42003-020-01166-y (PMC7428009; doi:10.1038/s42003-020-01166-y)
Supplement: Supplementary file 5 — Supplementary Data 3 [file 42003_2020_1166_MOESM5_ESM.csv]

	Family	Clust	Season3	MEAN
1	Actinobacteria; OCS155	1	Dry	2.326
2	Actinobacteria; OCS155	2	Dry	1.36133333333333
3	Actinobacteria; OCS155	4	Dry	3.13133333333333
4	Actinobacteria; OCS155	4	Wet	5.43333333333333
5	Actinobacteria; OCS155	5	Dry	5.252
6	Actinobacteria; OCS155	5	Wet	5.52
7	Actinobacteria; OCS155	6	Dry	5.1624
8	Actinobacteria; OCS155	6	Wet	5.486
9	Bacteria_unclassified; Bacteria_unclassified	1	Dry	0.947333333333333
10	Bacteria_unclassified; Bacteria_unclassified	2	Dry	0.932
11	Bacteria_unclassified; Bacteria_unclassified	4	Dry	1.18333333333333
12	Bacteria_unclassified; Bacteria_unclassified	4	Wet	1.256
13	Bacteria_unclassified; Bacteria_unclassified	5	Dry	0.978666666666667
14	Bacteria_unclassified; Bacteria_unclassified	5	Wet	1.04
15	Bacteria_unclassified; Bacteria_unclassified	6	Dry	1.016
16	Bacteria_unclassified; Bacteria_unclassified	6	Wet	1.20516666666667
17	Bacteroidetes; Cryomorphaceae	1	Dry	0.388666666666667
18	Bacteroidetes; Cryomorphaceae	2	Dry	0.301333333333333
19	Bacteroidetes; Cryomorphaceae	4	Dry	0.583333333333333
20	Bacteroidetes; Cryomorphaceae	4	Wet	0.957333333333333
21	Bacteroidetes; Cryomorphaceae	5	Dry	2.60466666666667
22	Bacteroidetes; Cryomorphaceae	5	Wet	12.0466666666667
23	Bacteroidetes; Cryomorphaceae	6	Dry	2.37866666666667
24	Bacteroidetes; Cryomorphaceae	6	Wet	2.9485
25	Bacteroidetes; Flammeovirgaceae	1	Dry	0.865333333333333
26	Bacteroidetes; Flammeovirgaceae	2	Dry	0.592
27	Bacteroidetes; Flammeovirgaceae	4	Dry	0.555333333333333
28	Bacteroidetes; Flammeovirgaceae	4	Wet	1.14133333333333
29	Bacteroidetes; Flammeovirgaceae	5	Dry	0.597333333333333
30	Bacteroidetes; Flammeovirgaceae	5	Wet	0.853333333333333
31	Bacteroidetes; Flammeovirgaceae	6	Dry	0.497333333333333
32	Bacteroidetes; Flammeovirgaceae	6	Wet	0.826833333333333
33	Bacteroidetes; Flavobacteriaceae	1	Dry	5.932
34	Bacteroidetes; Flavobacteriaceae	2	Dry	4.15733333333333
35	Bacteroidetes; Flavobacteriaceae	4	Dry	5.36
36	Bacteroidetes; Flavobacteriaceae	4	Wet	5.134
37	Bacteroidetes; Flavobacteriaceae	5	Dry	6.27133333333333
38	Bacteroidetes; Flavobacteriaceae	5	Wet	16.148
39	Bacteroidetes; Flavobacteriaceae	6	Dry	7.4232
40	Bacteroidetes; Flavobacteriaceae	6	Wet	8.08316666666667
41	Bacteroidetes; NS9_marine_group	1	Dry	0.802666666666667
42	Bacteroidetes; NS9_marine_group	2	Dry	0.626666666666667
43	Bacteroidetes; NS9_marine_group	4	Dry	0.519333333333333
44	Bacteroidetes; NS9_marine_group	4	Wet	0.178
45	Bacteroidetes; NS9_marine_group	5	Dry	0
46	Bacteroidetes; NS9_marine_group	5	Wet	0
47	Bacteroidetes; NS9_marine_group	6	Dry	0
48	Bacteroidetes; NS9_marine_group	6	Wet	0
49	Cyanobacteria; Cyanobacteria_unclassified	1	Dry	0.0626666666666667
50	Cyanobacteria; Cyanobacteria_unclassified	2	Dry	0.0333333333333333
51	Cyanobacteria; Cyanobacteria_unclassified	4	Dry	0.25
52	Cyanobacteria; Cyanobacteria_unclassified	4	Wet	0.455333333333333
53	Cyanobacteria; Cyanobacteria_unclassified	5	Dry	1.16933333333333
54	Cyanobacteria; Cyanobacteria_unclassified	5	Wet	1.37466666666667
55	Cyanobacteria; Cyanobacteria_unclassified	6	Dry	1.3816
56	Cyanobacteria; Cyanobacteria_unclassified	6	Wet	1.43066666666667
57	Cyanobacteria; Oxyphotobacteria_unclassified	1	Dry	1.17466666666667
58	Cyanobacteria; Oxyphotobacteria_unclassified	2	Dry	0.844
59	Cyanobacteria; Oxyphotobacteria_unclassified	4	Dry	1.22333333333333
60	Cyanobacteria; Oxyphotobacteria_unclassified	4	Wet	0.972666666666667
61	Cyanobacteria; Oxyphotobacteria_unclassified	5	Dry	0
62	Cyanobacteria; Oxyphotobacteria_unclassified	5	Wet	0
63	Cyanobacteria; Oxyphotobacteria_unclassified	6	Dry	0
64	Cyanobacteria; Oxyphotobacteria_unclassified	6	Wet	0
65	Cyanobacteria; Prochlorococcaceae	1	Dry	26.0786666666667
66	Cyanobacteria; Prochlorococcaceae	2	Dry	28.5906666666667
67	Cyanobacteria; Prochlorococcaceae	4	Dry	13.452
68	Cyanobacteria; Prochlorococcaceae	4	Wet	5.89333333333333
69	Cyanobacteria; Prochlorococcaceae	5	Dry	1.09
70	Cyanobacteria; Prochlorococcaceae	5	Wet	1.972
71	Cyanobacteria; Prochlorococcaceae	6	Dry	1.316
72	Cyanobacteria; Prochlorococcaceae	6	Wet	1.24283333333333
73	Cyanobacteria; Synechococcaceae	1	Dry	3.17466666666667
74	Cyanobacteria; Synechococcaceae	2	Dry	1.54933333333333
75	Cyanobacteria; Synechococcaceae	4	Dry	10.0953333333333
76	Cyanobacteria; Synechococcaceae	4	Wet	18.844
77	Cyanobacteria; Synechococcaceae	5	Dry	35.9606666666667
78	Cyanobacteria; Synechococcaceae	5	Wet	20.0533333333333
79	Cyanobacteria; Synechococcaceae	6	Dry	35.8362666666667
80	Cyanobacteria; Synechococcaceae	6	Wet	34.3053333333333
81	Marinimicrobia_(SAR406_clade); A714017	1	Dry	0.738666666666667
82	Marinimicrobia_(SAR406_clade); A714017	2	Dry	0.758666666666667
83	Marinimicrobia_(SAR406_clade); A714017	4	Dry	1.33266666666667
84	Marinimicrobia_(SAR406_clade); A714017	4	Wet	1.66466666666667
85	Marinimicrobia_(SAR406_clade); A714017	5	Dry	1.264
86	Marinimicrobia_(SAR406_clade); A714017	5	Wet	1.53333333333333
87	Marinimicrobia_(SAR406_clade); A714017	6	Dry	1.15253333333333
88	Marinimicrobia_(SAR406_clade); A714017	6	Wet	1.32616666666667
89	Marinimicrobia_(SAR406_clade)_unclassified	1	Dry	0.927333333333333
90	Marinimicrobia_(SAR406_clade)_unclassified	2	Dry	0.772
91	Marinimicrobia_(SAR406_clade)_unclassified	4	Dry	0.737333333333333
92	Marinimicrobia_(SAR406_clade)_unclassified	4	Wet	0.734
93	Marinimicrobia_(SAR406_clade)_unclassified	5	Dry	0
94	Marinimicrobia_(SAR406_clade)_unclassified	5	Wet	0
95	Marinimicrobia_(SAR406_clade)_unclassified	6	Dry	0
96	Marinimicrobia_(SAR406_clade)_unclassified	6	Wet	0
97	Proteobacteria; AEGEAN-169_marine_group	1	Dry	0.803333333333333
98	Proteobacteria; AEGEAN-169_marine_group	2	Dry	1.056
99	Proteobacteria; AEGEAN-169_marine_group	4	Dry	0.406666666666667
100	Proteobacteria; AEGEAN-169_marine_group	4	Wet	0.226666666666667
101	Proteobacteria; AEGEAN-169_marine_group	5	Dry	0
102	Proteobacteria; AEGEAN-169_marine_group	5	Wet	0
103	Proteobacteria; AEGEAN-169_marine_group	6	Dry	0
104	Proteobacteria; AEGEAN-169_marine_group	6	Wet	0
105	Proteobacteria; Alphaproteobacteria_unclassified	1	Dry	2.60066666666667
106	Proteobacteria; Alphaproteobacteria_unclassified	2	Dry	3.16133333333333
107	Proteobacteria; Alphaproteobacteria_unclassified	4	Dry	4.29333333333333
108	Proteobacteria; Alphaproteobacteria_unclassified	4	Wet	3.39866666666667
109	Proteobacteria; Alphaproteobacteria_unclassified	5	Dry	2.10266666666667
110	Proteobacteria; Alphaproteobacteria_unclassified	5	Wet	3.30933333333333
111	Proteobacteria; Alphaproteobacteria_unclassified	6	Dry	2.29386666666667
112	Proteobacteria; Alphaproteobacteria_unclassified	6	Wet	2.319
113	Proteobacteria; Deltaproteobacteria_unclassified	1	Dry	0.340666666666667
114	Proteobacteria; Deltaproteobacteria_unclassified	2	Dry	0.512
115	Proteobacteria; Deltaproteobacteria_unclassified	4	Dry	0.553333333333333
116	Proteobacteria; Deltaproteobacteria_unclassified	4	Wet	0.986666666666667
117	Proteobacteria; Deltaproteobacteria_unclassified	5	Dry	0.579333333333333
118	Proteobacteria; Deltaproteobacteria_unclassified	5	Wet	0.524
119	Proteobacteria; Deltaproteobacteria_unclassified	6	Dry	0.381866666666667
120	Proteobacteria; Deltaproteobacteria_unclassified	6	Wet	0.599333333333333
121	Proteobacteria; Gammaproteobacteria_unclassified	1	Dry	0.252
122	Proteobacteria; Gammaproteobacteria_unclassified	2	Dry	0.278666666666667
123	Proteobacteria; Gammaproteobacteria_unclassified	4	Dry	0.383333333333333
124	Proteobacteria; Gammaproteobacteria_unclassified	4	Wet	0.249333333333333
125	Proteobacteria; Gammaproteobacteria_unclassified	5	Dry	0.174
126	Proteobacteria; Gammaproteobacteria_unclassified	5	Wet	3.39466666666667
127	Proteobacteria; Gammaproteobacteria_unclassified	6	Dry	0.401866666666667
128	Proteobacteria; Gammaproteobacteria_unclassified	6	Wet	0.614666666666667
129	Proteobacteria; Halomonadaceae	1	Dry	4.81533333333333
130	Proteobacteria; Halomonadaceae	2	Dry	3.90666666666667
131	Proteobacteria; Halomonadaceae	4	Dry	6.952
132	Proteobacteria; Halomonadaceae	4	Wet	5.35466666666667
133	Proteobacteria; Halomonadaceae	5	Dry	4.878
134	Proteobacteria; Halomonadaceae	5	Wet	2.09866666666667
135	Proteobacteria; Halomonadaceae	6	Dry	4.49573333333333
136	Proteobacteria; Halomonadaceae	6	Wet	3.05383333333333
137	Proteobacteria; OM60	1	Dry	0.196
138	Proteobacteria; OM60	2	Dry	0.177333333333333
139	Proteobacteria; OM60	4	Dry	0.558666666666667
140	Proteobacteria; OM60	4	Wet	0.54
141	Proteobacteria; OM60	5	Dry	0.793333333333333
142	Proteobacteria; OM60	5	Wet	0.597333333333333
143	Proteobacteria; OM60	6	Dry	1.24933333333333
144	Proteobacteria; OM60	6	Wet	1.53883333333333
145	Proteobacteria; Pelagibacteraceae	1	Dry	32.1853333333333
146	Proteobacteria; Pelagibacteraceae	2	Dry	35.2733333333333
147	Proteobacteria; Pelagibacteraceae	4	Dry	33.5113333333333
148	Proteobacteria; Pelagibacteraceae	4	Wet	31.5626666666667
149	Proteobacteria; Pelagibacteraceae	5	Dry	24.5793333333333
150	Proteobacteria; Pelagibacteraceae	5	Wet	18.2346666666667
151	Proteobacteria; Pelagibacteraceae	6	Dry	20.9781333333333
152	Proteobacteria; Pelagibacteraceae	6	Wet	19.0716666666667
153	Proteobacteria; Rhodobacteraceae	1	Dry	2.90666666666667
154	Proteobacteria; Rhodobacteraceae	2	Dry	3.848
155	Proteobacteria; Rhodobacteraceae	4	Dry	3.72333333333333
156	Proteobacteria; Rhodobacteraceae	4	Wet	3.91133333333333
157	Proteobacteria; Rhodobacteraceae	5	Dry	3.84733333333333
158	Proteobacteria; Rhodobacteraceae	5	Wet	5.35333333333333
159	Proteobacteria; Rhodobacteraceae	6	Dry	6.8912
160	Proteobacteria; Rhodobacteraceae	6	Wet	9.1915
161	Proteobacteria; Rhodospirillaceae	1	Dry	0.225333333333333
162	Proteobacteria; Rhodospirillaceae	2	Dry	0.354666666666667
163	Proteobacteria; Rhodospirillaceae	4	Dry	0.466
164	Proteobacteria; Rhodospirillaceae	4	Wet	0.369333333333333
165	Proteobacteria; Rhodospirillaceae	5	Dry	0.284
166	Proteobacteria; Rhodospirillaceae	5	Wet	1.812
167	Proteobacteria; Rhodospirillaceae	6	Dry	0.3528
168	Proteobacteria; Rhodospirillaceae	6	Wet	0.353833333333333
169	Proteobacteria; SAR116_clade	1	Dry	0.694666666666667
170	Proteobacteria; SAR116_clade	2	Dry	0.849333333333333
171	Proteobacteria; SAR116_clade	4	Dry	0.911333333333333
172	Proteobacteria; SAR116_clade	4	Wet	0.45
173	Proteobacteria; SAR116_clade	5	Dry	0
174	Proteobacteria; SAR116_clade	5	Wet	0
175	Proteobacteria; SAR116_clade	6	Dry	0
176	Proteobacteria; SAR116_clade	6	Wet	0
177	Proteobacteria; SAR86_clade_unclassified	1	Dry	2.20733333333333
178	Proteobacteria; SAR86_clade_unclassified	2	Dry	1.352
179	Proteobacteria; SAR86_clade_unclassified	4	Dry	1.646
180	Proteobacteria; SAR86_clade_unclassified	4	Wet	0.508
181	Proteobacteria; SAR86_clade_unclassified	5	Dry	0
182	Proteobacteria; SAR86_clade_unclassified	5	Wet	0
183	Proteobacteria; SAR86_clade_unclassified	6	Dry	0
184	Proteobacteria; SAR86_clade_unclassified	6	Wet	0
