# Supplementary material for: Spatial patterns of microbial communities across surface waters of the Great Barrier Reef
Source: Commun Biol. 2020 Aug 14;3:442. doi: 10.1038/s42003-020-01166-y (PMC7428009; doi:10.1038/s42003-020-01166-y)
Supplement: Supplementary file 6 — Supplementary Data 4 [file 42003_2020_1166_MOESM6_ESM.csv]

	Taxa	Env	Correlation	Pvalue	Type	AdjPvalue	Significance
1	Cyanobacteria..Synechococcaceae	salt	0.008045628305474	0.964555958121378	Wet	0.984517083945495
2	Cyanobacteria..Synechococcaceae	salt	-0.20629223911588	0.227390902250851	Dry	0.454781804501702
3	Cyanobacteria..Synechococcaceae	temp	0.553807415026793	0.000827232098574762	Wet	0.00413616049287381	**
4	Cyanobacteria..Synechococcaceae	temp	0.393244580814645	0.017659574276332	Dry	0.0415144298806194	*
5	Cyanobacteria..Synechococcaceae	Kd_490	0.576603361892303	0.000444371771861416	Wet	0.00296247847907611	**
6	Cyanobacteria..Synechococcaceae	Kd_490	0.695204845820514	2.53343379256536e-06	Dry	5.06686758513072e-05	***
7	Cyanobacteria..Synechococcaceae	Chl_a_sum	0.551125538924969	0.000887406253279434	Wet	0.00709925002623547	**
8	Cyanobacteria..Synechococcaceae	Chl_a_sum	0.204229316724721	0.232175672415961	Dry	0.538146993284656
9	Cyanobacteria..Synechococcaceae	DIC	0.226283296091456	0.205413673440135	Wet	0.357241171200235
10	Cyanobacteria..Synechococcaceae	DIC	0.566787926970879	0.000313335204301842	Dry	0.00156667602150921	**
11	Cyanobacteria..Synechococcaceae	DOR_C	0.668792852892526	2.09514674757179e-05	Wet	9.31176332254129e-05	***
12	Cyanobacteria..Synechococcaceae	DOR_C	0.679990793185718	5.07448750535684e-06	Dry	2.53724375267842e-05	***
13	Cyanobacteria..Synechococcaceae	NH4	0.0248073539418782	0.891004368612105	Wet	0.961880142275885
14	Cyanobacteria..Synechococcaceae	NH4	0.681537984979087	4.73721118456931e-06	Dry	9.47442236913862e-05	***
15	Proteobacteria..Pelagibacteraceae	salt	0.348840659493788	0.0466276613290964	Wet	0.186510645316386
16	Proteobacteria..Pelagibacteraceae	salt	-0.182310766318659	0.287233175051188	Dry	0.499535956610762
17	Proteobacteria..Pelagibacteraceae	temp	-0.429471297272025	0.012623501637813	Wet	0.033662671034168	*
18	Proteobacteria..Pelagibacteraceae	temp	0.636153692373594	3.04626011204893e-05	Dry	0.000406168014939857	***
19	Proteobacteria..Pelagibacteraceae	Kd_490	-0.0814687940960985	0.652200243244869	Wet	0.831421030536809
20	Proteobacteria..Pelagibacteraceae	Kd_490	0.301444534408079	0.0739930980438727	Dry	0.208504057508339
21	Proteobacteria..Pelagibacteraceae	Chl_a_sum	-0.172492570215814	0.337101452670416	Wet	0.560443018782549
22	Proteobacteria..Pelagibacteraceae	Chl_a_sum	0.146983220370064	0.392310113147784	Dry	0.560443018782549
23	Proteobacteria..Pelagibacteraceae	DIC	0.347164346858066	0.047764136142296	Wet	0.100556076089044
24	Proteobacteria..Pelagibacteraceae	DIC	0.576586808328883	0.000232646037495763	Dry	0.00132940592854722	**
25	Proteobacteria..Pelagibacteraceae	DOR_C	0.00636998801574433	0.971934512724438	Wet	0.996306461004326
26	Proteobacteria..Pelagibacteraceae	DOR_C	0.70190934359178	1.84029918708447e-06	Dry	1.24297752744303e-05	***
27	Proteobacteria..Pelagibacteraceae	NH4	-0.0506246415988102	0.779644472328417	Wet	0.891022254089619
28	Proteobacteria..Pelagibacteraceae	NH4	0.474472149966523	0.00345920864927257	Dry	0.015034745277201	*
29	Proteobacteria..Rhodobacteraceae	salt	-0.124372004222119	0.490446300711848	Wet	0.689544457853881
30	Proteobacteria..Rhodobacteraceae	salt	-0.23182090370647	0.173686203265633	Dry	0.365655164769754
31	Proteobacteria..Rhodobacteraceae	temp	0.407309932964621	0.0186405797842717	Wet	0.0415144298806194	*
32	Proteobacteria..Rhodobacteraceae	temp	0.426767069670976	0.00943975406834899	Dry	0.0269707259095685	*
33	Proteobacteria..Rhodobacteraceae	Kd_490	0.145491778523988	0.419164142086787	Wet	0.674878073944658
34	Proteobacteria..Rhodobacteraceae	Kd_490	0.53171824632118	0.000845900993494159	Dry	0.00375955997108515	**
35	Proteobacteria..Rhodobacteraceae	Chl_a_sum	0.295341605713441	0.0951872129458097	Wet	0.328963052257847
36	Proteobacteria..Rhodobacteraceae	Chl_a_sum	-0.122228151676159	0.477607025699566	Dry	0.597008782124458
37	Proteobacteria..Rhodobacteraceae	DIC	0.122025362633022	0.49873052761289	Wet	0.643523261435987
38	Proteobacteria..Rhodobacteraceae	DIC	0.71041889845531	1.21106604303053e-06	Dry	2.42213208606106e-05	***
39	Proteobacteria..Rhodobacteraceae	DOR_C	0.561182574306811	0.000679880958266309	Wet	0.00209194141005018	**
40	Proteobacteria..Rhodobacteraceae	DOR_C	0.731821718263583	3.94849659683116e-07	Dry	5.26466212910821e-06	***
41	Proteobacteria..Rhodobacteraceae	NH4	0.0623536193674235	0.730305933094109	Wet	0.891022254089619
42	Proteobacteria..Rhodobacteraceae	NH4	0.413873804726233	0.0120984826595458	Dry	0.0403282755318193	*
43	Cyanobacteria..Prochlorococcaceae	salt	0.381864018417515	0.0283132616217006	Wet	0.141566308108503
44	Cyanobacteria..Prochlorococcaceae	salt	0.549933139264857	0.000511937680089806	Dry	0.0067377247078324	**
45	Cyanobacteria..Prochlorococcaceae	temp	-0.403991345209048	0.0197193541932942	Wet	0.0415144298806194	*
46	Cyanobacteria..Prochlorococcaceae	temp	-0.598930699152465	0.000113758005187352	Dry	0.00113758005187352	**
47	Cyanobacteria..Prochlorococcaceae	Kd_490	-0.323193076167239	0.0665647776176823	Wet	0.204814700362099
48	Cyanobacteria..Prochlorococcaceae	Kd_490	-0.60602245124146	8.96341801925543e-05	Dry	0.000896341801925543	***
49	Cyanobacteria..Prochlorococcaceae	Chl_a_sum	-0.55368606357904	0.000829875163905446	Wet	0.00709925002623547	**
50	Cyanobacteria..Prochlorococcaceae	Chl_a_sum	-0.313455442333615	0.0626618253542054	Dry	0.250647301416822
51	Cyanobacteria..Prochlorococcaceae	DIC	0.0350349340865938	0.84652095488966	Wet	0.868226620399651
52	Cyanobacteria..Prochlorococcaceae	DIC	-0.554575013359473	0.000448359289818978	Dry	0.00179343715927591	**
53	Cyanobacteria..Prochlorococcaceae	DOR_C	-0.585871266184906	0.000340627855588708	Wet	0.00113542618529569	**
54	Cyanobacteria..Prochlorococcaceae	DOR_C	-0.606667155976824	8.76882379825722e-05	Dry	0.000318866319936626	***
55	Cyanobacteria..Prochlorococcaceae	NH4	-0.165116794618636	0.358474855306464	Wet	0.541451583251595
56	Cyanobacteria..Prochlorococcaceae	NH4	-0.734060811684603	3.4903324636657e-07	Dry	1.39613298546628e-05	***
57	Actinobacteria..OCS155	salt	0.691253565245308	8.42905673309012e-06	Wet	0.000337162269323605	***
58	Actinobacteria..OCS155	salt	-0.0933472381999355	0.588161723297904	Dry	0.73520215412238
59	Actinobacteria..OCS155	temp	-0.351996238364487	0.0445470336080844	Wet	0.074245056013474
60	Actinobacteria..OCS155	temp	0.527076670941072	0.000957107778012465	Dry	0.00425381234672207	**
61	Actinobacteria..OCS155	Kd_490	-0.563864450408636	0.000632352922409613	Wet	0.00361344527091207	**
62	Actinobacteria..OCS155	Kd_490	0.38602435244559	0.0200531232589048	Dry	0.0668437441963493
63	Actinobacteria..OCS155	Chl_a_sum	-0.640968388336095	5.85166143283355e-05	Wet	0.00117033228656671	**
64	Actinobacteria..OCS155	Chl_a_sum	0.135379281919796	0.43113939451692	Dry	0.57485252602256
65	Actinobacteria..OCS155	DIC	0.557494994666802	0.000750372141263154	Wet	0.00272862596822965	**
66	Actinobacteria..OCS155	DIC	0.649046957318336	1.85195766838886e-05	Dry	0.000185195766838886	***
67	Actinobacteria..OCS155	DOR_C	-0.0710697166983536	0.694304665915164	Wet	0.793491046760187
68	Actinobacteria..OCS155	DOR_C	0.751677346278486	1.26506570680435e-07	Dry	2.5301314136087e-06	***
69	Actinobacteria..OCS155	NH4	-0.0301711061455275	0.867626082682838	Wet	0.961880142275885
70	Actinobacteria..OCS155	NH4	0.507736773523959	0.00157202036866521	Dry	0.00898297353522977	**
71	Bacteroidetes..Flavobacteriaceae	salt	0.561517808819539	0.00067377247078324	Wet	0.0067377247078324	**
72	Bacteroidetes..Flavobacteriaceae	salt	-0.169675366672811	0.322506120499079	Dry	0.537510200831798
73	Bacteroidetes..Flavobacteriaceae	temp	0.406304229426437	0.0189621932259544	Wet	0.0415144298806194	*
74	Bacteroidetes..Flavobacteriaceae	temp	0.355854112474892	0.0331674227831267	Dry	0.0576824744054377
75	Bacteroidetes..Flavobacteriaceae	Kd_490	-0.300705357917091	0.0890511568081674	Wet	0.222627892020418
76	Bacteroidetes..Flavobacteriaceae	Kd_490	0.726148681687896	5.36808656425689e-07	Dry	2.14723462570276e-05	***
77	Bacteroidetes..Flavobacteriaceae	Chl_a_sum	-0.187396092614999	0.296352467188113	Wet	0.552378018085509
78	Bacteroidetes..Flavobacteriaceae	Chl_a_sum	0.178442786835236	0.297755930229525	Dry	0.552378018085509
79	Bacteroidetes..Flavobacteriaceae	DIC	0.193765548356832	0.279937453010589	Wet	0.430673004631675
80	Bacteroidetes..Flavobacteriaceae	DIC	0.532491842217864	0.000828523124051598	Dry	0.00276174374683866	**
81	Bacteroidetes..Flavobacteriaceae	DOR_C	0.141133729858523	0.433378373102954	Wet	0.602315604307387
82	Bacteroidetes..Flavobacteriaceae	DOR_C	0.620939639738798	5.32717766732248e-05	Dry	0.000213087106692899	***
83	Bacteroidetes..Flavobacteriaceae	NH4	-0.0533022875237652	0.768298495449084	Wet	0.891022254089619
84	Bacteroidetes..Flavobacteriaceae	NH4	0.62532334982001	4.54850773786635e-05	Dry	0.000454850773786635	***
85	Proteobacteria..Halomonadaceae	salt	0.121690128120294	0.499919731944064	Wet	0.689544457853881
86	Proteobacteria..Halomonadaceae	salt	0.378183797764086	0.0229524873136675	Dry	0.131157070363814
87	Proteobacteria..Halomonadaceae	temp	-0.122695831658478	0.496356414938953	Wet	0.601644139319943
88	Proteobacteria..Halomonadaceae	temp	-0.0587970718651289	0.733384382050073	Dry	0.771983560052708
89	Proteobacteria..Halomonadaceae	Kd_490	0.0717401857238098	0.691561147754423	Wet	0.831421030536809
90	Proteobacteria..Halomonadaceae	Kd_490	0.0660177649011974	0.702057088266518	Dry	0.831421030536809
91	Proteobacteria..Halomonadaceae	Chl_a_sum	-0.212873915582333	0.234279185473758	Wet	0.538146993284656
92	Proteobacteria..Halomonadaceae	Chl_a_sum	0.498614642329942	0.00196700069880046	Dry	0.0131133379920031	*
93	Proteobacteria..Halomonadaceae	DIC	-0.213879619120517	0.232024194959173	Wet	0.386706991598622
94	Proteobacteria..Halomonadaceae	DIC	-0.103926403340557	0.546382987349983	Dry	0.682978734187479
95	Proteobacteria..Halomonadaceae	DOR_C	-0.168958194414954	0.347244185577274	Wet	0.51443583048485
96	Proteobacteria..Halomonadaceae	DOR_C	0.11914143509513	0.488879760280066	Dry	0.611099700350083
97	Proteobacteria..Halomonadaceae	NH4	-0.476033008073878	0.00510647684405696	Wet	0.0185690067056617	*
98	Proteobacteria..Halomonadaceae	NH4	0.220102196653016	0.197087931349831	Dry	0.414921960736486
99	Bacteroidetes..Cryomorphaceae	salt	-0.330876464062618	0.0599967370439647	Wet	0.200831604224025
100	Bacteroidetes..Cryomorphaceae	salt	-0.482012282669761	0.00291265202924063	Dry	0.023301216233925	*
101	Bacteroidetes..Cryomorphaceae	temp	0.0261482919927905	0.885150568085144	Wet	0.907846736497584
102	Bacteroidetes..Cryomorphaceae	temp	0.682657309912711	4.5061132866662e-06	Dry	9.0122265733324e-05	***
103	Bacteroidetes..Cryomorphaceae	Kd_490	0.0355348583491768	0.844357349315633	Wet	0.904591152910843
104	Bacteroidetes..Cryomorphaceae	Kd_490	0.497228293733173	0.00203407302898684	Dry	0.00813629211594736	**
105	Bacteroidetes..Cryomorphaceae	Chl_a_sum	0.155548813905831	0.387376777316511	Wet	0.560443018782549
106	Bacteroidetes..Cryomorphaceae	Chl_a_sum	0.160928659382521	0.34843655974304	Dry	0.560443018782549
107	Bacteroidetes..Cryomorphaceae	DIC	0.262823857978817	0.139484503413653	Wet	0.265684768406958
108	Bacteroidetes..Cryomorphaceae	DIC	0.527531366613695	0.000945670368216788	Dry	0.00290975497912858	**
109	Bacteroidetes..Cryomorphaceae	DOR_C	0.134093805091233	0.456889635405554	Wet	0.602315604307387
110	Bacteroidetes..Cryomorphaceae	DOR_C	0.525210280180293	0.00100534631420403	Dry	0.00268092350454408	**
111	Bacteroidetes..Cryomorphaceae	NH4	0.495811844324835	0.00334389341801099	Wet	0.015034745277201	*
112	Bacteroidetes..Cryomorphaceae	NH4	0.597163959615747	0.000120611881348773	Dry	0.000964895050790184	***
113	Proteobacteria..Alphaproteobacteria_unclassified	salt	-0.0908485529493105	0.615102055919457	Wet	0.745578249599342
114	Proteobacteria..Alphaproteobacteria_unclassified	salt	0.238814004147779	0.160704393963592	Dry	0.357120875474649
115	Proteobacteria..Alphaproteobacteria_unclassified	temp	-0.383508282560927	0.0275839276421885	Wet	0.05015259571307
116	Proteobacteria..Alphaproteobacteria_unclassified	temp	-0.139136236757804	0.418340908110614	Dry	0.539794720142728
117	Proteobacteria..Alphaproteobacteria_unclassified	Kd_490	0.0124036769709391	0.945380625635883	Wet	0.946854718689396
118	Proteobacteria..Alphaproteobacteria_unclassified	Kd_490	-0.432624721336824	0.00840710200834644	Dry	0.0305712800303507	*
119	Proteobacteria..Alphaproteobacteria_unclassified	Chl_a_sum	-0.254778229673343	0.152460649109419	Wet	0.449277102174416
120	Proteobacteria..Alphaproteobacteria_unclassified	Chl_a_sum	-0.150999567417413	0.379358422304864	Dry	0.560443018782549
121	Proteobacteria..Alphaproteobacteria_unclassified	DIC	-0.356354287029952	0.0417966551561961	Wet	0.092881455902658
122	Proteobacteria..Alphaproteobacteria_unclassified	DIC	-0.0483559673625362	0.779431311590211	Dry	0.868226620399651
123	Proteobacteria..Alphaproteobacteria_unclassified	DOR_C	-0.418372671884648	0.0153923819933876	Wet	0.0295011796291261	*
124	Proteobacteria..Alphaproteobacteria_unclassified	DOR_C	-0.0277240879545208	0.872483584437106	Dry	0.918403773091691
125	Proteobacteria..Alphaproteobacteria_unclassified	NH4	-0.282267459717046	0.111488710335716	Wet	0.266522757178365
126	Proteobacteria..Alphaproteobacteria_unclassified	NH4	-0.167376121697525	0.329202884105557	Dry	0.526724614568891
127	Marinimicrobia_.SAR406_clade...A714017	salt	0.316320194360778	0.0729050620956928	Wet	0.216267151705341
128	Marinimicrobia_.SAR406_clade...A714017	salt	0.271068764067842	0.109794761835819	Dry	0.274486904589547
129	Marinimicrobia_.SAR406_clade...A714017	temp	-0.476408051072247	0.00506679912480456	Wet	0.0155901511532448	*
130	Marinimicrobia_.SAR406_clade...A714017	temp	0.230576094268935	0.176073283228803	Dry	0.260849308487116
131	Marinimicrobia_.SAR406_clade...A714017	Kd_490	-0.0866653632668373	0.631538746217673	Wet	0.831421030536809
132	Marinimicrobia_.SAR406_clade...A714017	Kd_490	-0.174608518814395	0.308426617828601	Dry	0.536394117962784
133	Marinimicrobia_.SAR406_clade...A714017	Chl_a_sum	-0.202666197658813	0.258002489540756	Wet	0.543163135875276
134	Marinimicrobia_.SAR406_clade...A714017	Chl_a_sum	0.12599152354628	0.464049085748334	Dry	0.597008782124458
135	Marinimicrobia_.SAR406_clade...A714017	DIC	0.199481203650941	0.265717490128779	Wet	0.425147984206046
136	Marinimicrobia_.SAR406_clade...A714017	DIC	0.24231123105779	0.154481572172269	Dry	0.280875585767762
137	Marinimicrobia_.SAR406_clade...A714017	DOR_C	0.0556535795059768	0.758374057610692	Wet	0.842637841789658
138	Marinimicrobia_.SAR406_clade...A714017	DOR_C	0.40054214138664	0.0154881193052912	Dry	0.0295011796291261	*
139	Marinimicrobia_.SAR406_clade...A714017	NH4	-0.201325147550235	0.261232712318813	Wet	0.490614608006647
140	Marinimicrobia_.SAR406_clade...A714017	NH4	-0.0101876462232919	0.952975938017814	Dry	0.961880142275885
141	Proteobacteria..OM60	salt	0.0404058885349152	0.82333688317241	Wet	0.908944472275316
142	Proteobacteria..OM60	salt	-0.00335268040380251	0.984517083945495	Dry	0.984517083945495
143	Proteobacteria..OM60	temp	0.614303633161532	0.000143000631764249	Wet	0.00114400505411399	**
144	Proteobacteria..OM60	temp	0.496970395240572	0.00204676885742334	Dry	0.00818707542969336	**
145	Proteobacteria..OM60	Kd_490	0.263560401563845	0.138338301639649	Wet	0.293579419268756
146	Proteobacteria..OM60	Kd_490	0.207737235789456	0.224079614353497	Dry	0.407417480642722
147	Proteobacteria..OM60	Chl_a_sum	0.292397799190424	0.0986889156773541	Wet	0.328963052257847
148	Proteobacteria..OM60	Chl_a_sum	-0.105222584980879	0.541362528728853	Dry	0.656197004519822
149	Proteobacteria..OM60	DIC	0.1656473770643	0.356910863185568	Wet	0.509872661693669
150	Proteobacteria..OM60	DIC	0.757834720505668	8.69794127252128e-08	Dry	3.47917650900851e-06	***
151	Proteobacteria..OM60	DOR_C	0.42250140708708	0.014308289957945	Wet	0.0295011796291261	*
152	Proteobacteria..OM60	DOR_C	0.78723514866209	1.23356899173602e-08	Dry	4.93427596694408e-07	***
153	Proteobacteria..OM60	NH4	0.073937746240239	0.682595976320648	Wet	0.891022254089619
154	Proteobacteria..OM60	NH4	0.29426218005682	0.0814967311343642	Dry	0.217324616358305
155	Bacteroidetes..Flammeovirgaceae	salt	0.351355128447371	0.0449636075487463	Wet	0.186510645316386
156	Bacteroidetes..Flammeovirgaceae	salt	-0.0981366933661406	0.569073135369289	Dry	0.734287916605534
157	Bacteroidetes..Flammeovirgaceae	temp	0.00167631263572219	0.992612997255104	Wet	0.992612997255104
158	Bacteroidetes..Flammeovirgaceae	temp	0.0959444150649259	0.577775457618919	Dry	0.664139154722918
159	Bacteroidetes..Flammeovirgaceae	Kd_490	0.0388904531487548	0.829864406811358	Wet	0.904591152910843
160	Bacteroidetes..Flammeovirgaceae	Kd_490	0.106776849023869	0.535371612325478	Dry	0.747685431890942
161	Bacteroidetes..Flammeovirgaceae	Chl_a_sum	-0.14349236161782	0.425652810603182	Wet	0.57485252602256
162	Bacteroidetes..Flammeovirgaceae	Chl_a_sum	0.622864952639237	4.97145598359747e-05	Dry	0.00117033228656671	**
163	Bacteroidetes..Flammeovirgaceae	DIC	0.148856562052131	0.408370337427987	Wet	0.563269430935155
164	Bacteroidetes..Flammeovirgaceae	DIC	-0.0986525235546617	0.567034255844355	Dry	0.687314249508309
165	Bacteroidetes..Flammeovirgaceae	DOR_C	-0.111977684066242	0.534984051337123	Wet	0.64846551677227
166	Bacteroidetes..Flammeovirgaceae	DOR_C	-0.0321104292354389	0.852514597648844	Dry	0.918403773091691
167	Bacteroidetes..Flammeovirgaceae	NH4	-0.197804891015219	0.269838034403656	Wet	0.490614608006647
168	Bacteroidetes..Flammeovirgaceae	NH4	0.155393844291983	0.365479818694827	Dry	0.541451583251595
169	Proteobacteria..Deltaproteobacteria_unclassified	salt	0.313444269400758	0.0756935030968695	Wet	0.216267151705341
170	Proteobacteria..Deltaproteobacteria_unclassified	salt	-0.145400691489885	0.397482837611747	Dry	0.611512057864226
171	Proteobacteria..Deltaproteobacteria_unclassified	temp	-0.225948061578728	0.206103875981338	Wet	0.294434108544769
172	Proteobacteria..Deltaproteobacteria_unclassified	temp	0.241388370698824	0.156106418481395	Dry	0.240163720740608
173	Proteobacteria..Deltaproteobacteria_unclassified	Kd_490	-0.012068442458211	0.946854718689396	Wet	0.946854718689396
174	Proteobacteria..Deltaproteobacteria_unclassified	Kd_490	-0.245645888728253	0.148712630293899	Dry	0.297425260587798
175	Proteobacteria..Deltaproteobacteria_unclassified	Chl_a_sum	-0.246732601367869	0.16628836942107	Wet	0.449277102174416
176	Proteobacteria..Deltaproteobacteria_unclassified	Chl_a_sum	0.0447684471579326	0.795433986337935	Dry	0.837851990619125
177	Proteobacteria..Deltaproteobacteria_unclassified	DIC	-0.0408986105528262	0.821217031486106	Wet	0.868226620399651
178	Proteobacteria..Deltaproteobacteria_unclassified	DIC	-0.312863067314082	0.063186462548281	Dry	0.126372925096562
179	Proteobacteria..Deltaproteobacteria_unclassified	DOR_C	-0.205498756302315	0.251266503206553	Wet	0.386571818373043
180	Proteobacteria..Deltaproteobacteria_unclassified	DOR_C	-0.129531760652923	0.451484294088132	Dry	0.602315604307387
181	Proteobacteria..Deltaproteobacteria_unclassified	NH4	-0.280926521666134	0.113272171800805	Wet	0.266522757178365
182	Proteobacteria..Deltaproteobacteria_unclassified	NH4	-0.00825700466313454	0.961880142275885	Dry	0.961880142275885
183	Cyanobacteria..Cyanobacteria_unclassified	salt	0.480136065573975	0.00468657406741838	Wet	0.0312438271161225	*
184	Cyanobacteria..Cyanobacteria_unclassified	salt	-0.0150987285762852	0.930353515364172	Dry	0.979319489857023
185	Cyanobacteria..Cyanobacteria_unclassified	temp	0.0868402520835611	0.63084801615673	Wet	0.681997855304573
186	Cyanobacteria..Cyanobacteria_unclassified	temp	0.376306773747416	0.0236958812636579	Dry	0.0473917625273158	*
187	Cyanobacteria..Cyanobacteria_unclassified	Kd_490	-0.144677871714504	0.421798796215411	Wet	0.674878073944658
188	Cyanobacteria..Cyanobacteria_unclassified	Kd_490	0.613885913140074	6.83565906516264e-05	Dry	0.000896341801925543	***
189	Cyanobacteria..Cyanobacteria_unclassified	Chl_a_sum	-0.18457744699614	0.30380790994703	Wet	0.552378018085509
190	Cyanobacteria..Cyanobacteria_unclassified	Chl_a_sum	0.158343076607709	0.356337351029053	Dry	0.560443018782549
191	Cyanobacteria..Cyanobacteria_unclassified	DIC	0.717018838149403	2.67168423722867e-06	Wet	3.56224564963823e-05	***
192	Cyanobacteria..Cyanobacteria_unclassified	DIC	0.557233418738457	0.000415205475066928	Dry	0.00179343715927591	**
193	Cyanobacteria..Cyanobacteria_unclassified	DOR_C	0.283823449377353	0.109445722150824	Wet	0.18240953691804
194	Cyanobacteria..Cyanobacteria_unclassified	DOR_C	0.701639207429595	1.86446629116454e-06	Dry	1.24297752744303e-05	***
195	Cyanobacteria..Cyanobacteria_unclassified	NH4	0.207544849574225	0.246473998689663	Wet	0.490614608006647
196	Cyanobacteria..Cyanobacteria_unclassified	NH4	0.470770614070841	0.00375868631930024	Dry	0.015034745277201	*
197	Bacteria_unclassified..Bacteria_unclassified	salt	0.198910441425677	0.267115829930167	Wet	0.499535956610762
198	Bacteria_unclassified..Bacteria_unclassified	salt	-0.0346985161854513	0.840773636854667	Dry	0.908944472275316
199	Bacteria_unclassified..Bacteria_unclassified	temp	0.146247811908255	0.416725092728136	Wet	0.539794720142728
200	Bacteria_unclassified..Bacteria_unclassified	temp	0.368268638325143	0.027108604366274	Dry	0.05015259571307
201	Bacteria_unclassified..Bacteria_unclassified	Kd_490	0.0672538676321218	0.709990560992477	Wet	0.831421030536809
202	Bacteria_unclassified..Bacteria_unclassified	Kd_490	0.536085625526898	0.000751869103974301	Dry	0.00375934551987151	**
203	Bacteria_unclassified..Bacteria_unclassified	Chl_a_sum	0.0467925911954164	0.795959391088169	Wet	0.837851990619125
204	Bacteria_unclassified..Bacteria_unclassified	Chl_a_sum	0.0962271118005453	0.576649931406636	Dry	0.678411684007807
205	Bacteria_unclassified..Bacteria_unclassified	DIC	0.459372427542099	0.00716009544357693	Wet	0.0190935878495385	*
206	Bacteria_unclassified..Bacteria_unclassified	DIC	0.617607789947736	5.99750391605541e-05	Dry	0.000399833594403694	***
207	Bacteria_unclassified..Bacteria_unclassified	DOR_C	0.441762312576082	0.0100583664071967	Wet	0.0236667444875217	*
208	Bacteria_unclassified..Bacteria_unclassified	DOR_C	0.718865541641339	7.8767916527929e-07	Dry	7.8767916527929e-06	***
209	Bacteria_unclassified..Bacteria_unclassified	NH4	0.179120026511487	0.318576535429895	Wet	0.526724614568891
210	Bacteria_unclassified..Bacteria_unclassified	NH4	0.399871376114866	0.0156778591183488	Dry	0.0482395665179963	*
211	Proteobacteria..Phyllobacteriaceae	salt	0.164278638300775	0.360953812417889	Wet	0.577526099868622
212	Proteobacteria..Phyllobacteriaceae	salt	0.241693125642809	0.155568484292465	Dry	0.357120875474649
213	Proteobacteria..Phyllobacteriaceae	temp	-0.131758173167764	0.464837653003681	Wet	0.581047066254601
214	Proteobacteria..Phyllobacteriaceae	temp	0.0909736538057556	0.597725239250626	Dry	0.664139154722918
215	Proteobacteria..Phyllobacteriaceae	Kd_490	-0.26284582128124	0.139450224152659	Wet	0.293579419268756
216	Proteobacteria..Phyllobacteriaceae	Kd_490	-0.129040643696107	0.453216273293444	Dry	0.697255805066837
217	Proteobacteria..Phyllobacteriaceae	Chl_a_sum	-0.593582304309228	0.000271347583886401	Wet	0.00361796778515201	**
218	Proteobacteria..Phyllobacteriaceae	Chl_a_sum	-0.200012997728966	0.242166146978095	Dry	0.538146993284656
219	Proteobacteria..Phyllobacteriaceae	DIC	-0.0286649460708495	0.874180543372828	Wet	0.874180543372828
220	Proteobacteria..Phyllobacteriaceae	DIC	-0.160397520114261	0.35005082515987	Dry	0.509872661693669
221	Proteobacteria..Phyllobacteriaceae	DOR_C	-0.45243678038142	0.00820269023689811	Wet	0.0205067255922453	*
222	Proteobacteria..Phyllobacteriaceae	DOR_C	-0.068649622446329	0.69075471484349	Dry	0.793491046760187
223	Proteobacteria..Phyllobacteriaceae	NH4	-0.019109964047233	0.915935448705269	Wet	0.961880142275885
224	Proteobacteria..Phyllobacteriaceae	NH4	0.0562617206515027	0.744488538933627	Dry	0.891022254089619
225	Proteobacteria..S25_1238	salt	0.330568851764416	0.0602494812672074	Wet	0.200831604224025
226	Proteobacteria..S25_1238	salt	-0.0655357519852291	0.704133989287977	Dry	0.804724559186259
227	Proteobacteria..S25_1238	temp	-0.179197820758702	0.318362925096075	Wet	0.439121275994586
228	Proteobacteria..S25_1238	temp	0.535509658446232	0.000763714475984238	Dry	0.00413616049287381	**
229	Proteobacteria..S25_1238	Kd_490	-0.0630293551031544	0.727493401719708	Wet	0.831421030536809
230	Proteobacteria..S25_1238	Kd_490	0.297362024263687	0.0781890215656273	Dry	0.208504057508339
231	Proteobacteria..S25_1238	Chl_a_sum	-0.0486130664359436	0.788197703874719	Wet	0.837851990619125
232	Proteobacteria..S25_1238	Chl_a_sum	-0.0179320266258796	0.917325486381691	Dry	0.924701398014247
233	Proteobacteria..S25_1238	DIC	0.0568269983509823	0.753435252456308	Wet	0.868226620399651
234	Proteobacteria..S25_1238	DIC	0.624653762032439	4.66035340776019e-05	Dry	0.000372828272620815	***
235	Proteobacteria..S25_1238	DOR_C	0.000838156317861096	0.996306461004326	Wet	0.996306461004326
236	Proteobacteria..S25_1238	DOR_C	0.697800949779732	2.2407748306659e-06	Dry	1.28044276038051e-05	***
237	Proteobacteria..S25_1238	NH4	-0.310620731399322	0.0785109329495349	Wet	0.217324616358305
238	Proteobacteria..S25_1238	NH4	0.510740240373075	0.00145819732302219	Dry	0.00898297353522977	**
239	Proteobacteria..Rhodospirillaceae	salt	0.0687575544533993	0.703794945311271	Wet	0.804724559186259
240	Proteobacteria..Rhodospirillaceae	salt	-0.098269631376492	0.568547362498888	Dry	0.734287916605534
241	Proteobacteria..Rhodospirillaceae	temp	-0.575718742532975	0.000455604992827203	Wet	0.00303736661884802	**
242	Proteobacteria..Rhodospirillaceae	temp	-0.0919421518266259	0.593814870763591	Dry	0.664139154722918
243	Proteobacteria..Rhodospirillaceae	Kd_490	-0.274862516461272	0.121604990861878	Wet	0.286129390263242
244	Proteobacteria..Rhodospirillaceae	Kd_490	-0.0306043398636381	0.859361595265301	Dry	0.904591152910843
245	Proteobacteria..Rhodospirillaceae	Chl_a_sum	-0.499750029929585	0.00306434801024895	Wet	0.0175105600585654	*
246	Proteobacteria..Rhodospirillaceae	Chl_a_sum	0.0533316133488715	0.75738496932112	Dry	0.837851990619125
247	Proteobacteria..Rhodospirillaceae	DIC	-0.0491364962313317	0.785969695169559	Wet	0.868226620399651
248	Proteobacteria..Rhodospirillaceae	DIC	-0.470945263640035	0.00374406648179581	Dry	0.0106973328051309	*
249	Proteobacteria..Rhodospirillaceae	DOR_C	-0.549725032922544	0.000920335697397745	Wet	0.00262953056399356	**
250	Proteobacteria..Rhodospirillaceae	DOR_C	-0.31921488667896	0.0577383396102333	Dry	0.100414503669971
251	Proteobacteria..Rhodospirillaceae	NH4	-0.0613786949510833	0.734369815100076	Wet	0.891022254089619
252	Proteobacteria..Rhodospirillaceae	NH4	0.245738644559086	0.148554440988221	Dry	0.330120979973824
253	Tenericutes..Acholeplasmataceae	salt	0.195101956998153	0.276569416898699	Wet	0.499535956610762
254	Tenericutes..Acholeplasmataceae	salt	-0.541832417066067	0.00064230168478096	Dry	0.0067377247078324	**
255	Tenericutes..Acholeplasmataceae	temp	0.486496711345351	0.00409437384818209	Wet	0.0136479128272736	*
256	Tenericutes..Acholeplasmataceae	temp	0.723713587383661	6.11050161096379e-07	Dry	2.44420064438552e-05	***
257	Tenericutes..Acholeplasmataceae	Kd_490	-0.122966237729704	0.495400538610265	Wet	0.733926723867059
258	Tenericutes..Acholeplasmataceae	Kd_490	0.562202056805393	0.000359045974270203	Dry	0.00287236779416162	**
259	Tenericutes..Acholeplasmataceae	Chl_a_sum	-0.0171112636404227	0.924701398014247	Wet	0.924701398014247
260	Tenericutes..Acholeplasmataceae	Chl_a_sum	0.234579399578688	0.168478913315406	Dry	0.449277102174416
261	Tenericutes..Acholeplasmataceae	DIC	0.129676537196537	0.471982471006631	Wet	0.629309961342175
262	Tenericutes..Acholeplasmataceae	DIC	0.365996430154984	0.028143559844297	Dry	0.0703588996107425
263	Tenericutes..Acholeplasmataceae	DOR_C	0.131186354576574	0.466794593338225	Wet	0.602315604307387
264	Tenericutes..Acholeplasmataceae	DOR_C	0.413963646315332	0.0120779672229797	Dry	0.0268399271621771	*
265	Tenericutes..Acholeplasmataceae	NH4	0.140077501370127	0.436862813106191	Wet	0.624089733008844
266	Tenericutes..Acholeplasmataceae	NH4	0.649988633230359	1.7842287264043e-05	Dry	0.000237897163520573	***
267	Proteobacteria..Rhizobiales_unclassified	salt	0.296750878791786	0.0935447210568785	Wet	0.249452589485009
268	Proteobacteria..Rhizobiales_unclassified	salt	0.134847472662432	0.432968409255748	Dry	0.641434680378886
269	Proteobacteria..Rhizobiales_unclassified	temp	-0.510864411496338	0.00238176857564089	Wet	0.00866097663869415	**
270	Proteobacteria..Rhizobiales_unclassified	temp	-0.309697544870657	0.0660490247836313	Dry	0.10567843965381
271	Proteobacteria..Rhizobiales_unclassified	Kd_490	-0.22053524876041	0.217470267953648	Wet	0.407417480642722
272	Proteobacteria..Rhizobiales_unclassified	Kd_490	-0.105039083968631	0.542071938120933	Dry	0.747685431890942
273	Proteobacteria..Rhizobiales_unclassified	Chl_a_sum	-0.459321690521682	0.00716729097520208	Wet	0.0358364548760104	*
274	Proteobacteria..Rhizobiales_unclassified	Chl_a_sum	0.420930579736702	0.0105741838349243	Dry	0.0469963725996636	*
275	Proteobacteria..Rhizobiales_unclassified	DIC	0.0388682813907237	0.829959992546032	Wet	0.868226620399651
276	Proteobacteria..Rhizobiales_unclassified	DIC	-0.352797119865157	0.0348178177376114	Dry	0.0819242770296739
277	Proteobacteria..Rhizobiales_unclassified	DOR_C	-0.371952553656447	0.0330512262432957	Wet	0.060093138624174
278	Proteobacteria..Rhizobiales_unclassified	DOR_C	-0.196270819061779	0.251271681942478	Dry	0.386571818373043
279	Proteobacteria..Rhizobiales_unclassified	NH4	-0.104437382171597	0.562994389701881	Wet	0.776543985795698
280	Proteobacteria..Rhizobiales_unclassified	NH4	0.174204868989745	0.309563842562913	Dry	0.526724614568891
